# Supplementary material for: Mitochondrial dysfunction alters early endosome trafficking via microtubule reorganization
Source: Life Sci Alliance. 2025 Oct 13;9(1):e202403020. doi: 10.26508/lsa.202403020 (PMC12521748; doi:10.26508/lsa.202403020)
Supplement: Supplementary file 1 [file LSA-2024-03020_SdataF1.1_F2_F3_F4_F5_F6_FS2_FS3_FS4_FS5.xlsx]

## Sheet: Figure 1
Figure 1B				Figure 1C, G, I				Figure 1E			Figure 1F				Figure 1H			Figure 1K, L
Percent	Type	Cond	Expt	Rab5	Cond	Type	Expt	Aggregates	Cond	Expt	Rab11	Cond	Expt		Aggregates	Cond	Expt	EEA1	Cond	Type
0	Rab5	OPAWT	a	2.43	WTOPA	OPA	a	9.52381	WT	a	72.45	WT	a		7.69231	Ctrl	a	2.43	WTOPA	OPA
0	Rab5	OPAWT	b	3.2	WTOPA	OPA	b	0	WT	b	77.65	WT	b		21.5686	Ctrl	b	3.2	WTOPA	OPA
0	Rab5	OPAWT	c	2.6	WTOPA	OPA	c	11.8644	WT	c	69.54	WT	c		36.6667	Ctrl	c	2.6	WTOPA	OPA
0	Rab5	OPAKO	a	72.35	KOOPA	OPA	a	8.47458	WT	d	68.75	KO	a		13.253	Ctrl	d	72.35	KOOPA	OPA
0	Rab5	OPAKO	b	80.3	KOOPA	OPA	b	11.1111	WT	e	73.45	KO	b		68.4211	AA	a	80.3	KOOPA	OPA
0	Rab5	OPAKO	c	73.2	KOOPA	OPA	c	18.8679	KO	a	71.23	KO	c		57.1429	AA	b	73.2	KOOPA	OPA
0	Rab5	WTAA	a	3.54	DRPctrl	DRP	a	25	KO	b	71.23	WTAA	a		61.0169	AA	c	3.54	DRPCtrl	DRP
0	Rab5	WTAA	b	5.64	DRPctrl	DRP	b	9.375	KO	c	79.86	WTAA	b					5.64	DRPCtrl	DRP
0	Rab5	WTAA	c	4.78	DRPctrl	DRP	c	25	KO	d	75.4	WTAA	c					4.78	DRPCtrl	DRP
2.27273	LAMP1	OPAWT	a	59.76	3077b	DRP	a	5.12821	KO	e								73.6	3077b	DRP
5.55556	LAMP1	OPAWT	b	64.56	3077b	DRP	b	6.66667	AA	a								76.5	3077b	DRP
4.87805	LAMP1	OPAWT	c	70.4	3077b	DRP	c	8	AA	b								79.8	3077b	DRP
23.4	LAMP1	OPAKO	a	3.65	Ctrl	Chemical	a	20.4545	AA	c								3.54	Ctrl	Chemical
25	LAMP1	OPAKO	b	2.54	Ctrl	Chemical	b	16.6667	AA	d								4.23	Ctrl	Chemical
21.2121	LAMP1	OPAKO	c	4.6	Ctrl	Chemical	c											2.7	Ctrl	Chemical
14.32	LAMP1	WTAA	a	72.34	AA	Chemical	a											79.87	AA	Chemical
18.6	LAMP1	WTAA	b	79.86	AA	Chemical	b											76.5	AA	Chemical
15.4	LAMP1	WTAA	c	69.4	AA	Chemical	c											73.4	AA	Chemical
0	Rab11	OPAWT	a	75.4	Rotenone	Chemical	a											79.8	Rotenone	Chemical
0	Rab11	OPAWT	b	77.65	Rotenone	Chemical	b											74.5	Rotenone	Chemical
0	Rab11	OPAWT	c	73.4	Rotenone	Chemical	c											70.8	Rotenone	Chemical
0	Rab11	OPAKO	a
0	Rab11	OPAKO	b
0	Rab11	OPAKO	c
0	Rab11	WTAA	a
0	Rab11	WTAA	b
0	Rab11	WTAA	c

## Sheet: Figure 2
Figure 2A					Figure 2B, C							Figure 2D						Figure 2E, F
Dextran	Time	Cond	Expt		Rab5	LAMP1	Time	Cond	Expt	Rab5Fold		Tf(Rab5)	Tf(Rab11)	Time	Cond	Expt		Rab11	Rab5	Time	Cond	Expt	Rab5Fold
8	0	WT	1		25.5245	9.09091	0	WT	1	1		13	15	0	WT	1		3.37922	26.2987	0	WT	1	1
11	0	WT	1		8.01688	36.7089	10	WT	1	0.314086		26	23	0	WT	1		34.2795	22.4138	10	WT	1	0.852278
15	0	WT	1		1.30293	51.4658	30	WT	1	0.0510464		12	15	0	WT	1		41.7445	16.3934	30	WT	1	0.623356
17	0	WT	1		21.8289	8.55457	0	WT	2	1		8	14	0	WT	1		3.17634	24.2038	0	WT	2	1
16	0	WT	1		4.0625	32.5	10	WT	2	0.186106		35	18	0	WT	1		28.6432	19.863	10	WT	2	0.820656
13	0	WT	1		1.28205	45.1923	30	WT	2	0.0587318		10	13	0	WT	1		43.7908	13.3333	30	WT	2	0.550877
0	0	WT	1		14.2157	10.2941	0	WT	3	1		25	14	0	WT	1		4.70016	24.2358	0	WT	3	1
9	0	WT	1		3.43137	25	10	WT	3	0.241379		0	17	0	WT	1		24.8428	18.2119	10	WT	3	0.751447
11	0	WT	1		1.07239	45.5764	30	WT	3	0.0754368		23	14	0	WT	1		40.4762	12.8205	30	WT	3	0.528991
15	0	WT	1		2.75	4.25	0	KO	1	0.10774		21	14	0	WT	1		10.1562	40.107	0	KO	1	1.52505
16	0	WT	1		0.483092	10.8696	10	KO	1	0.0189266		6	14	0	WT	1		23.3743	33.657	10	KO	1	1.2798
11	0	WT	1		0	16.2228	30	KO	1	0		2	18	0	WT	1		29.2096	24.5902	30	KO	1	0.935033
14	0	WT	1		3.05206	4.8474	0	KO	2	0.139818		0	17	0	WT	1		11.1374	37.8319	0	KO	2	1.56305
13	0	WT	1		0.539084	12.3989	10	KO	2	0.0246959		5	19	0	WT	1		20.0397	25.1351	10	KO	2	1.03848
18	0	WT	1		0	21.9178	30	KO	2	0		23	24	0	WT	1		25.8824	22.3881	30	KO	2	0.92498
11	0	WT	1		2.267	6.29723	0	KO	3	0.159472		11	15	0	WT	1		11.4238	40.5941	0	KO	3	1.67496
12	0	WT	1		0	7.10526	10	KO	3	0		24	21	0	WT	1		27.9874	28.6344	10	KO	3	1.18149
10	0	WT	1		0	20.7637	30	KO	3	0		0	15	0	WT	1		36.25	18.0723	30	KO	3	0.745685
9	0	WT	1		2.5	6.25	0	AA	1	0.0979452		0	11	0	WT	1		14.6341	38.5081	0	AA	1	1.46426
7	0	WT	1		0.508906	11.4504	10	AA	1	0.019938		22	15	0	WT	1		24.4681	23.4375	10	AA	1	0.891204
6	0	WT	1		0	18.9802	30	AA	1	0		0	14	0	WT	1		29.8913	20.4819	30	AA	1	0.778819
14	0	WT	1		2.17391	7.06522	0	AA	2	0.0995887		22	9	0	WT	1		16.2534	30.8068	0	AA	2	1.27281
16	0	WT	1		0.316456	12.6582	10	AA	2	0.0144971		27	14	0	WT	1		23.3716	24.8555	10	AA	2	1.02692
14	0	WT	1		0	20.9135	30	AA	2	0		21	17	0	WT	1		35.443	16.3399	30	AA	2	0.675095
9	10	WT	1		2.88462	8.41346	0	AA	3	0.202918		6	11	0	WT	1		11.6915	27.897	0	AA	3	1.15107
10	10	WT	1		0.968523	13.3172	10	AA	3	0.0681306		13	12	0	WT	1		20.1717	22.7488	10	AA	3	0.938645
13	10	WT	1		0	19.7411	30	AA	3	0		25	15	0	WT	1		32.5581	19.8529	30	AA	3	0.819157
10	10	WT	1									25	22	0	WT	1
15	10	WT	1									21	24	0	WT	1
11	10	WT	1									12	16	0	WT	1
16	10	WT	1									12	11	0	WT	1
12	10	WT	1									12	14	0	WT	1
10	10	WT	1									14	10	0	WT	1
9	10	WT	1									10	14	0	WT	1
11	10	WT	1									23	17	0	WT	1
15	10	WT	1									16	20	0	WT	1
13	10	WT	1									15	23	0	WT	1
0	10	WT	1									13	21	0	WT	1
8	10	WT	1									0	20	0	WT	1
6	10	WT	1									19	19	0	WT	1
9	10	WT	1									9	16	0	WT	1
11	10	WT	1									0	22	0	WT	1
2	10	WT	1									17	24	0	WT	1
5	10	WT	1									7	20	0	WT	1
13	10	WT	1									11	15	0	WT	1
10	10	WT	1									NA	24	0	WT	1
9	10	WT	1									NA	29	0	WT	1
10	10	WT	1									7	11	10	WT	1
5	10	WT	1									4	9	10	WT	1
7	30	WT	1									12	12	10	WT	1
9	30	WT	1									0	17	10	WT	1
10	30	WT	1									26	10	10	WT	1
15	30	WT	1									5	9	10	WT	1
13	30	WT	1									0	9	10	WT	1
17	30	WT	1									5	12	10	WT	1
12	30	WT	1									6	11	10	WT	1
21	30	WT	1									1	13	10	WT	1
18	30	WT	1									2	14	10	WT	1
10	30	WT	1									5	10	10	WT	1
11	30	WT	1									7	8	10	WT	1
14	30	WT	1									3	12	10	WT	1
16	30	WT	1									11	6	10	WT	1
7	30	WT	1									6	0	10	WT	1
9	30	WT	1									1	11	10	WT	1
11	30	WT	1									7	13	10	WT	1
10	30	WT	1									2	14	10	WT	1
13	30	WT	1									0	11	10	WT	1
16	30	WT	1									0	10	10	WT	1
12	30	WT	1									0	8	10	WT	1
16	30	WT	1									4	9	10	WT	1
17	30	WT	1									1	8	10	WT	1
9	30	WT	1									5	0	10	WT	1
14	30	WT	1									8	2	10	WT	1
16	30	WT	1									5	5	10	WT	1
7	0	KO	4									1	10	10	WT	1
9	0	KO	4									0	14	10	WT	1
12	0	KO	4									0	11	10	WT	1
14	0	KO	4									3	10	10	WT	1
10	0	KO	4									0	9	10	WT	1
9	0	KO	4									0	9	10	WT	1
7	0	KO	4									5	12	10	WT	1
8	0	KO	4									2	10	10	WT	1
0	0	KO	4									5	11	10	WT	1
14	0	KO	4									0	14	10	WT	1
17	0	KO	4									0	10	10	WT	1
12	0	KO	4									6	9	10	WT	1
19	0	KO	4									0	7	10	WT	1
20	0	KO	4									0	3	10	WT	1
21	0	KO	4									12	11	10	WT	1
24	0	KO	4									7	14	10	WT	1
17	0	KO	4									NA	15	10	WT	1
13	0	KO	4									NA	0	10	WT	1
16	0	KO	4									NA	11	10	WT	1
11	0	KO	4									NA	14	10	WT	1
10	0	KO	4									0	10	30	WT	1
12	0	KO	4									0	9	30	WT	1
16	0	KO	4									0	9	30	WT	1
2	0	KO	4									0	9	30	WT	1
13	0	KO	4									3	8	30	WT	1
15	0	KO	4									4	9	30	WT	1
12	0	KO	4									4	11	30	WT	1
11	0	KO	4									0	0	30	WT	1
10	0	KO	4									1	4	30	WT	1
9	0	KO	4									3	6	30	WT	1
7	0	KO	4									0	5	30	WT	1
5	0	KO	4									2	7	30	WT	1
6	0	KO	4									4	6	30	WT	1
0	0	KO	4									0	6	30	WT	1
12	0	KO	4									0	0	30	WT	1
13	10	KO	4									1	11	30	WT	1
18	10	KO	4									3	12	30	WT	1
14	10	KO	4									8	10	30	WT	1
11	10	KO	4									1	9	30	WT	1
15	10	KO	4									1	0	30	WT	1
20	10	KO	4									1	7	30	WT	1
17	10	KO	4									2	7	30	WT	1
11	10	KO	4									0	3	30	WT	1
16	10	KO	4									5	11	30	WT	1
13	10	KO	4									2	7	30	WT	1
18	10	KO	4									6	9	30	WT	1
12	10	KO	4									0	7	30	WT	1
11	10	KO	4									0	6	30	WT	1
10	10	KO	4									0	0	30	WT	1
4	10	KO	4									5	7	30	WT	1
9	10	KO	4									5	7	30	WT	1
7	10	KO	4									NA	8	30	WT	1
8	10	KO	4									NA	6	30	WT	1
14	10	KO	4									NA	8	30	WT	1
7	10	KO	4									NA	7	30	WT	1
14	10	KO	4									NA	4	30	WT	1
10	10	KO	4									NA	4	30	WT	1
2	10	KO	4									NA	9	30	WT	1
15	10	KO	4									NA	1	30	WT	1
17	10	KO	4									NA	9	30	WT	1
9	10	KO	4									NA	5	30	WT	1
12	10	KO	4									NA	8	30	WT	1
11	10	KO	4									NA	7	30	WT	1
10	10	KO	4									NA	4	30	WT	1
8	10	KO	4									NA	9	30	WT	1
12	10	KO	4									NA	8	30	WT	1
15	10	KO	4									NA	5	30	WT	1
8	10	KO	4									NA	7	30	WT	1
10	10	KO	4									24	9	0	WT	2
13	10	KO	4									6	8	0	WT	2
7	30	KO	4									30	20	0	WT	2
12	30	KO	4									16	32	0	WT	2
10	30	KO	4									27	37	0	WT	2
11	30	KO	4									34	19	0	WT	2
9	30	KO	4									15	28	0	WT	2
13	30	KO	4									24	17	0	WT	2
11	30	KO	4									24	26	0	WT	2
7	30	KO	4									31	20	0	WT	2
4	30	KO	4									14	29	0	WT	2
0	30	KO	4									20	4	0	WT	2
29	30	KO	4									18	27	0	WT	2
21	30	KO	4									25	24	0	WT	2
24	30	KO	4									16	17	0	WT	2
12	30	KO	4									33	22	0	WT	2
3	30	KO	4									15	29	0	WT	2
20	30	KO	4									29	20	0	WT	2
14	30	KO	4									25	16	0	WT	2
10	30	KO	4									23	21	0	WT	2
7	30	KO	4									6	23	0	WT	2
9	30	KO	4									6	28	0	WT	2
5	30	KO	4									10	26	0	WT	2
19	30	KO	4									7	31	0	WT	2
12	30	KO	4									22	29	0	WT	2
6	30	KO	4									16	22	0	WT	2
0	30	KO	4									13	18	0	WT	2
17	30	KO	4									14	8	0	WT	2
12	30	KO	4									21	25	0	WT	2
9	30	KO	4									18	29	0	WT	2
17	30	KO	4									11	33	0	WT	2
12	30	KO	4									20	25	0	WT	2
15	30	KO	4									24	26	0	WT	2
20	30	KO	4									21	21	0	WT	2
12	30	KO	4									20	16	0	WT	2
14	30	KO	4									37	24	0	WT	2
10	30	KO	4									9	26	0	WT	2
13	30	KO	4									16	21	0	WT	2
15	0	WT	2									21	29	0	WT	2
12	0	WT	2									23	28	0	WT	2
10	0	WT	2									29	NA	0	WT	2
15	0	WT	2									18	NA	0	WT	2
12	0	WT	2									21	NA	0	WT	2
9	0	WT	2									12	NA	0	WT	2
14	0	WT	2									25	NA	0	WT	2
12	0	WT	2									20	NA	0	WT	2
17	0	WT	2									11	NA	0	WT	2
12	0	WT	2									22	NA	0	WT	2
8	0	WT	2									9	17	10	WT	2
11	0	WT	2									13	24	10	WT	2
10	0	WT	2									10	8	10	WT	2
6	0	WT	2									13	8	10	WT	2
8	0	WT	2									5	17	10	WT	2
9	0	WT	2									6	14	10	WT	2
4	0	WT	2									13	16	10	WT	2
7	0	WT	2									6	11	10	WT	2
0	0	WT	2									5	7	10	WT	2
11	0	WT	2									4	23	10	WT	2
10	0	WT	2									4	15	10	WT	2
13	0	WT	2									11	17	10	WT	2
14	0	WT	2									6	19	10	WT	2
9	0	WT	2									13	16	10	WT	2
4	0	WT	2									5	22	10	WT	2
8	0	WT	2									7	21	10	WT	2
6	0	WT	2									7	14	10	WT	2
13	0	WT	2									12	11	10	WT	2
10	0	WT	2									10	15	10	WT	2
12	0	WT	2									12	18	10	WT	2
11	0	WT	2									9	17	10	WT	2
10	0	WT	2									17	14	10	WT	2
6	0	WT	2									5	19	10	WT	2
11	0	WT	2									14	8	10	WT	2
2	10	WT	2									10	14	10	WT	2
11	10	WT	2									12	8	10	WT	2
16	10	WT	2									14	8	10	WT	2
0	10	WT	2									8	21	10	WT	2
5	10	WT	2									3	19	10	WT	2
12	10	WT	2									10	14	10	WT	2
15	10	WT	2									11	17	10	WT	2
9	10	WT	2									15	14	10	WT	2
0	10	WT	2									28	17	10	WT	2
12	10	WT	2									17	23	10	WT	2
15	10	WT	2									14	22	10	WT	2
8	10	WT	2									11	7	10	WT	2
2	10	WT	2									10	21	10	WT	2
9	10	WT	2									21	5	10	WT	2
10	10	WT	2									16	8	10	WT	2
12	10	WT	2									11	8	10	WT	2
15	10	WT	2									11	NA	10	WT	2
11	10	WT	2									4	3	30	WT	2
14	10	WT	2									0	0	30	WT	2
10	10	WT	2									0	0	30	WT	2
13	10	WT	2									0	3	30	WT	2
13	10	WT	2									0	7	30	WT	2
12	10	WT	2									0	0	30	WT	2
10	10	WT	2									4	2	30	WT	2
7	10	WT	2									10	7	30	WT	2
9	10	WT	2									2	2	30	WT	2
11	10	WT	2									0	0	30	WT	2
8	10	WT	2									5	0	30	WT	2
7	10	WT	2									9	5	30	WT	2
9	10	WT	2									2	8	30	WT	2
0	10	WT	2									0	1	30	WT	2
11	10	WT	2									4	4	30	WT	2
12	10	WT	2									2	0	30	WT	2
10	10	WT	2									0	1	30	WT	2
8	10	WT	2									0	6	30	WT	2
6	10	WT	2									0	1	30	WT	2
0	10	WT	2									0	0	30	WT	2
10	30	WT	2									0	5	30	WT	2
9	30	WT	2									0	1	30	WT	2
8	30	WT	2									2	6	30	WT	2
9	30	WT	2									0	5	30	WT	2
12	30	WT	2									0	3	30	WT	2
10	30	WT	2									0	11	30	WT	2
6	30	WT	2									0	9	30	WT	2
9	30	WT	2									0	0	30	WT	2
12	30	WT	2									1	15	30	WT	2
11	30	WT	2									0	12	30	WT	2
0	30	WT	2									0	1	30	WT	2
10	30	WT	2									2	0	30	WT	2
14	30	WT	2									0	0	30	WT	2
12	30	WT	2									0	0	30	WT	2
4	30	WT	2									6	0	30	WT	2
12	30	WT	2									4	0	30	WT	2
10	30	WT	2									0	0	30	WT	2
8	30	WT	2									2	6	30	WT	2
7	30	WT	2									1	5	30	WT	2
9	30	WT	2									NA	6	30	WT	2
0	30	WT	2									NA	7	30	WT	2
6	30	WT	2									NA	11	30	WT	2
5	30	WT	2									27	23	0	WT	3
0	30	WT	2									21	31	0	WT	3
12	30	WT	2									18	33	0	WT	3
10	30	WT	2									22	32	0	WT	3
15	30	WT	2									24	30	0	WT	3
13	30	WT	2									19	45	0	WT	3
16	30	WT	2									20	20	0	WT	3
10	30	WT	2									22	27	0	WT	3
9	30	WT	2									24	30	0	WT	3
12	30	WT	2									25	27	0	WT	3
10	30	WT	2									9	35	0	WT	3
12	30	WT	2									11	11	0	WT	3
8	30	WT	2									21	19	0	WT	3
10	0	KO	5									23	23	0	WT	3
16	0	KO	5									20	21	0	WT	3
11	0	KO	5									24	22	0	WT	3
14	0	KO	5									19	18	0	WT	3
5	0	KO	5									22	11	0	WT	3
10	0	KO	5									20	20	0	WT	3
11	0	KO	5									19	15	0	WT	3
14	0	KO	5									16	20	0	WT	3
18	0	KO	5									11	17	0	WT	3
13	0	KO	5									5	21	0	WT	3
11	0	KO	5									0	19	0	WT	3
12	0	KO	5									2	11	0	WT	3
10	0	KO	5									14	20	0	WT	3
12	0	KO	5									NA	16	0	WT	3
16	0	KO	5									14	11	10	WT	3
12	0	KO	5									11	14	10	WT	3
9	0	KO	5									2	20	10	WT	3
11	0	KO	5									14	16	10	WT	3
15	0	KO	5									10	27	10	WT	3
12	0	KO	5									11	18	10	WT	3
0	0	KO	5									14	12	10	WT	3
29	0	KO	5									6	14	10	WT	3
1	0	KO	5									8	15	10	WT	3
18	0	KO	5									5	27	10	WT	3
15	0	KO	5									11	15	10	WT	3
17	0	KO	5									12	9	10	WT	3
12	0	KO	5									14	11	10	WT	3
13	0	KO	5									10	10	10	WT	3
14	0	KO	5									4	9	10	WT	3
21	0	KO	5									7	8	10	WT	3
20	0	KO	5									8	12	10	WT	3
15	0	KO	5									9	8	10	WT	3
12	0	KO	5									2	9	10	WT	3
13	0	KO	5									11	11	10	WT	3
7	0	KO	5									13	10	10	WT	3
1	0	KO	5									9	9	10	WT	3
2	0	KO	5									12	2	10	WT	3
1	0	KO	5									15	7	10	WT	3
12	0	KO	5									10	6	10	WT	3
16	0	KO	5									11	8	10	WT	3
12	0	KO	5									9	NA	10	WT	3
15	0	KO	5									10	NA	10	WT	3
14	0	KO	5									13	NA	10	WT	3
20	0	KO	5									17	NA	10	WT	3
13	0	KO	5									2	10	30	WT	3
2	0	KO	5									0	5	30	WT	3
11	10	KO	5									0	8	30	WT	3
14	10	KO	5									0	11	30	WT	3
10	10	KO	5									2	12	30	WT	3
2	10	KO	5									5	12	30	WT	3
15	10	KO	5									4	6	30	WT	3
20	10	KO	5									6	7	30	WT	3
18	10	KO	5									4	3	30	WT	3
11	10	KO	5									4	4	30	WT	3
13	10	KO	5									5	5	30	WT	3
10	10	KO	5									0	1	30	WT	3
6	10	KO	5									0	0	30	WT	3
8	10	KO	5									3	2	30	WT	3
12	10	KO	5									1	4	30	WT	3
16	10	KO	5									2	6	30	WT	3
20	10	KO	5									0	8	30	WT	3
3	10	KO	5									0	2	30	WT	3
23	10	KO	5									5	6	30	WT	3
0	10	KO	5									4	0	30	WT	3
15	10	KO	5									8	4	30	WT	3
12	10	KO	5									7	7	30	WT	3
17	10	KO	5									2	6	30	WT	3
10	10	KO	5									4	9	30	WT	3
9	10	KO	5									5	11	30	WT	3
13	10	KO	5									0	9	30	WT	3
12	10	KO	5									3	10	30	WT	3
16	10	KO	5									2	NA	30	WT	3
9	10	KO	5									0	NA	30	WT	3
10	10	KO	5									24	15	0	KO	4
7	10	KO	5									11	19	0	KO	4
10	10	KO	5									13	23	0	KO	4
9	10	KO	5									7	24	0	KO	4
10	10	KO	5									14	25	0	KO	4
21	30	KO	5									12	21	0	KO	4
15	30	KO	5									3	18	0	KO	4
12	30	KO	5									4	11	0	KO	4
19	30	KO	5									10	15	0	KO	4
9	30	KO	5									10	16	0	KO	4
12	30	KO	5									0	13	0	KO	4
14	30	KO	5									21	11	0	KO	4
10	30	KO	5									25	21	0	KO	4
4	30	KO	5									22	9	0	KO	4
12	30	KO	5									10	10	0	KO	4
16	30	KO	5									14	15	0	KO	4
10	30	KO	5									12	22	0	KO	4
11	30	KO	5									14	23	0	KO	4
14	30	KO	5									20	16	0	KO	4
18	30	KO	5									21	20	0	KO	4
12	30	KO	5									13	21	0	KO	4
10	30	KO	5									4	2	0	KO	4
21	30	KO	5									27	17	0	KO	4
9	30	KO	5									24	19	0	KO	4
12	30	KO	5									23	15	0	KO	4
7	30	KO	5									23	13	0	KO	4
9	30	KO	5									8	9	0	KO	4
3	30	KO	5									21	7	0	KO	4
12	30	KO	5									13	9	0	KO	4
17	30	KO	5									14	9	0	KO	4
14	30	KO	5									13	12	0	KO	4
10	30	KO	5									13	11	0	KO	4
11	30	KO	5									15	14	0	KO	4
15	30	KO	5									15	10	0	KO	4
12	30	KO	5									25	12	0	KO	4
17	30	KO	5									13	8	0	KO	4
21	30	KO	5									11	20	0	KO	4
17	30	KO	5									25	21	0	KO	4
12	30	KO	5									6	19	0	KO	4
6	0	WT	3									13	16	0	KO	4
12	0	WT	3									8	18	0	KO	4
10	0	WT	3									10	11	0	KO	4
2	0	WT	3									8	NA	0	KO	4
15	0	WT	3									18	NA	0	KO	4
12	0	WT	3									21	NA	0	KO	4
20	0	WT	3									22	NA	0	KO	4
21	0	WT	3									22	NA	0	KO	4
16	0	WT	3									20	NA	0	KO	4
23	0	WT	3									13	NA	0	KO	4
21	0	WT	3									20	NA	0	KO	4
15	0	WT	3									16	23	10	KO	4
9	0	WT	3									21	18	10	KO	4
0	0	WT	3									14	11	10	KO	4
13	0	WT	3									11	15	10	KO	4
12	0	WT	3									8	14	10	KO	4
15	0	WT	3									14	20	10	KO	4
13	0	WT	3									17	21	10	KO	4
11	0	WT	3									20	22	10	KO	4
17	0	WT	3									4	16	10	KO	4
14	0	WT	3									10	8	10	KO	4
8	0	WT	3									8	16	10	KO	4
9	0	WT	3									16	11	10	KO	4
4	0	WT	3									19	15	10	KO	4
6	0	WT	3									13	24	10	KO	4
0	0	WT	3									16	0	10	KO	4
12	0	WT	3									13	13	10	KO	4
14	0	WT	3									11	11	10	KO	4
15	0	WT	3									13	16	10	KO	4
14	0	WT	3									6	21	10	KO	4
10	0	WT	3									10	20	10	KO	4
11	0	WT	3									8	17	10	KO	4
15	0	WT	3									8	14	10	KO	4
13	0	WT	3									12	0	10	KO	4
6	0	WT	3									11	15	10	KO	4
9	0	WT	3									4	18	10	KO	4
8	0	WT	3									8	20	10	KO	4
12	10	WT	3									5	17	10	KO	4
16	10	WT	3									12	11	10	KO	4
0	10	WT	3									22	10	10	KO	4
12	10	WT	3									28	12	10	KO	4
10	10	WT	3									12	14	10	KO	4
9	10	WT	3									8	8	10	KO	4
6	10	WT	3									17	6	10	KO	4
12	10	WT	3									12	9	10	KO	4
10	10	WT	3									12	11	10	KO	4
9	10	WT	3									14	14	10	KO	4
12	10	WT	3									16	10	10	KO	4
14	10	WT	3									13	12	10	KO	4
10	10	WT	3									12	15	10	KO	4
8	10	WT	3									7	11	10	KO	4
6	10	WT	3									12	10	10	KO	4
12	10	WT	3									10	NA	10	KO	4
16	10	WT	3									8	NA	10	KO	4
18	10	WT	3									13	NA	10	KO	4
17	10	WT	3									23	NA	10	KO	4
13	10	WT	3									20	NA	10	KO	4
10	10	WT	3									10	NA	10	KO	4
12	10	WT	3									8	NA	10	KO	4
15	10	WT	3									13	NA	10	KO	4
19	10	WT	3									2	12	30	KO	4
20	10	WT	3									0	8	30	KO	4
21	10	WT	3									7	11	30	KO	4
20	10	WT	3									0	12	30	KO	4
14	10	WT	3									0	10	30	KO	4
2	10	WT	3									17	8	30	KO	4
9	10	WT	3									11	7	30	KO	4
0	10	WT	3									8	9	30	KO	4
15	10	WT	3									9	6	30	KO	4
12	10	WT	3									7	11	30	KO	4
17	10	WT	3									8	12	30	KO	4
14	10	WT	3									7	0	30	KO	4
6	30	WT	3									4	2	30	KO	4
12	30	WT	3									10	9	30	KO	4
10	30	WT	3									7	4	30	KO	4
9	30	WT	3									2	14	30	KO	4
15	30	WT	3									6	10	30	KO	4
20	30	WT	3									4	13	30	KO	4
14	30	WT	3									10	9	30	KO	4
13	30	WT	3									8	7	30	KO	4
11	30	WT	3									10	4	30	KO	4
14	30	WT	3									5	7	30	KO	4
8	30	WT	3									3	7	30	KO	4
9	30	WT	3									11	0	30	KO	4
0	30	WT	3									6	6	30	KO	4
5	30	WT	3									3	4	30	KO	4
12	30	WT	3									4	8	30	KO	4
7	30	WT	3									0	8	30	KO	4
9	30	WT	3									8	1	30	KO	4
14	30	WT	3									2	10	30	KO	4
12	30	WT	3									8	9	30	KO	4
11	30	WT	3									3	6	30	KO	4
10	30	WT	3									10	4	30	KO	4
16	30	WT	3									11	4	30	KO	4
12	30	WT	3									4	3	30	KO	4
10	30	WT	3									4	5	30	KO	4
8	30	WT	3									1	3	30	KO	4
17	30	WT	3									0	6	30	KO	4
20	30	WT	3									1	6	30	KO	4
15	30	WT	3									0	8	30	KO	4
12	30	WT	3									5	3	30	KO	4
17	30	WT	3									15	5	30	KO	4
10	30	WT	3									0	NA	30	KO	4
9	30	WT	3									3	NA	30	KO	4
1	30	WT	3									15	12	0	KO	5
5	30	WT	3									21	8	0	KO	5
0	30	WT	3									23	11	0	KO	5
14	0	KO	6									17	12	0	KO	5
13	0	KO	6									20	10	0	KO	5
12	0	KO	6									11	8	0	KO	5
14	0	KO	6									15	7	0	KO	5
10	0	KO	6									8	9	0	KO	5
21	0	KO	6									21	6	0	KO	5
14	0	KO	6									16	11	0	KO	5
18	0	KO	6									12	12	0	KO	5
21	0	KO	6									10	0	0	KO	5
17	0	KO	6									23	2	0	KO	5
20	0	KO	6									25	9	0	KO	5
16	0	KO	6									22	4	0	KO	5
15	0	KO	6									26	14	0	KO	5
17	0	KO	6									21	10	0	KO	5
10	0	KO	6									27	13	0	KO	5
16	0	KO	6									18	9	0	KO	5
14	0	KO	6									2	7	0	KO	5
10	0	KO	6									15	4	0	KO	5
15	0	KO	6									17	7	0	KO	5
17	0	KO	6									20	7	0	KO	5
14	0	KO	6									21	0	0	KO	5
18	0	KO	6									26	6	0	KO	5
17	0	KO	6									NA	4	0	KO	5
19	0	KO	6									NA	8	0	KO	5
14	0	KO	6									NA	8	0	KO	5
11	0	KO	6									NA	1	0	KO	5
9	10	KO	6									NA	10	0	KO	5
12	10	KO	6									NA	9	0	KO	5
15	10	KO	6									NA	6	0	KO	5
5	10	KO	6									NA	4	0	KO	5
13	10	KO	6									NA	4	0	KO	5
11	10	KO	6									NA	3	0	KO	5
8	10	KO	6									NA	5	0	KO	5
7	10	KO	6									NA	3	0	KO	5
9	10	KO	6									NA	6	0	KO	5
15	10	KO	6									NA	6	0	KO	5
12	10	KO	6									NA	8	0	KO	5
16	10	KO	6									NA	3	0	KO	5
20	10	KO	6									NA	5	0	KO	5
12	10	KO	6									1	8	10	KO	5
9	10	KO	6									14	8	10	KO	5
13	10	KO	6									10	16	10	KO	5
16	10	KO	6									9	4	10	KO	5
12	10	KO	6									14	4	10	KO	5
14	10	KO	6									7	7	10	KO	5
12	10	KO	6									0	16	10	KO	5
9	10	KO	6									11	25	10	KO	5
7	10	KO	6									16	7	10	KO	5
12	10	KO	6									12	13	10	KO	5
15	10	KO	6									0	22	10	KO	5
10	10	KO	6									21	6	10	KO	5
11	10	KO	6									23	12	10	KO	5
10	10	KO	6									0	10	10	KO	5
10	10	KO	6									14	7	10	KO	5
2	10	KO	6									11	4	10	KO	5
14	10	KO	6									8	9	10	KO	5
6	10	KO	6									12	21	10	KO	5
3	10	KO	6									16	10	10	KO	5
14	10	KO	6									20	22	10	KO	5
17	10	KO	6									16	8	10	KO	5
10	30	KO	6									8	14	10	KO	5
14	30	KO	6									11	10	10	KO	5
12	30	KO	6									9	17	10	KO	5
16	30	KO	6									12	20	10	KO	5
12	30	KO	6									15	19	10	KO	5
11	30	KO	6									10	21	10	KO	5
18	30	KO	6									15	25	10	KO	5
16	30	KO	6									11	10	10	KO	5
10	30	KO	6									10	18	10	KO	5
9	30	KO	6									2	16	10	KO	5
15	30	KO	6									11	8	10	KO	5
13	30	KO	6									9	7	10	KO	5
20	30	KO	6									12	3	10	KO	5
16	30	KO	6									NA	8	10	KO	5
9	30	KO	6									NA	12	10	KO	5
6	30	KO	6									NA	0	10	KO	5
0	30	KO	6									NA	5	10	KO	5
15	30	KO	6									NA	11	10	KO	5
12	30	KO	6									NA	9	10	KO	5
17	30	KO	6									NA	11	10	KO	5
8	30	KO	6									NA	13	10	KO	5
7	30	KO	6									NA	8	10	KO	5
13	30	KO	6									NA	0	10	KO	5
10	30	KO	6									6	8	30	KO	5
9	30	KO	6									0	11	30	KO	5
6	30	KO	6									8	9	30	KO	5
12	30	KO	6									11	7	30	KO	5
14	30	KO	6									6	8	30	KO	5
13	30	KO	6									5	8	30	KO	5
16	30	KO	6									7	9	30	KO	5
20	30	KO	6									2	8	30	KO	5
11	30	KO	6									2	4	30	KO	5
13	30	KO	6									3	5	30	KO	5
16	30	KO	6									9	3	30	KO	5
14	0	AA	4									8	6	30	KO	5
21	0	AA	4									6	0	30	KO	5
7	0	AA	4									7	0	30	KO	5
10	0	AA	4									11	7	30	KO	5
12	0	AA	4									2	1	30	KO	5
17	0	AA	4									1	2	30	KO	5
14	0	AA	4									3	4	30	KO	5
11	0	AA	4									6	3	30	KO	5
15	0	AA	4									8	6	30	KO	5
20	0	AA	4									6	6	30	KO	5
16	0	AA	4									7	1	30	KO	5
13	0	AA	4									5	2	30	KO	5
10	0	AA	4									8	1	30	KO	5
11	0	AA	4									8	2	30	KO	5
17	0	AA	4									0	11	30	KO	5
8	0	AA	4									0	10	30	KO	5
9	0	AA	4									0	9	30	KO	5
10	0	AA	4									4	6	30	KO	5
1	0	AA	4									3	8	30	KO	5
13	0	AA	4									6	2	30	KO	5
4	0	AA	4									5	5	30	KO	5
14	0	AA	4									8	1	30	KO	5
12	0	AA	4									7	6	30	KO	5
16	0	AA	4									9	4	30	KO	5
20	0	AA	4									0	7	30	KO	5
21	0	AA	4									8	8	30	KO	5
24	0	AA	4									6	11	30	KO	5
22	0	AA	4									NA	5	30	KO	5
15	0	AA	4									NA	6	30	KO	5
19	0	AA	4									NA	4	30	KO	5
15	10	AA	4									NA	5	30	KO	5
12	10	AA	4									NA	7	30	KO	5
18	10	AA	4									NA	8	30	KO	5
10	10	AA	4									NA	6	30	KO	5
9	10	AA	4									NA	5	30	KO	5
12	10	AA	4									34	32	0	KO	6
15	10	AA	4									28	26	0	KO	6
2	10	AA	4									41	31	0	KO	6
15	10	AA	4									52	37	0	KO	6
12	10	AA	4									49	36	0	KO	6
16	10	AA	4									44	29	0	KO	6
12	10	AA	4									35	30	0	KO	6
11	10	AA	4									32	47	0	KO	6
10	10	AA	4									43	35	0	KO	6
9	10	AA	4									48	32	0	KO	6
12	10	AA	4									42	12	0	KO	6
14	10	AA	4									21	21	0	KO	6
12	10	AA	4									26	23	0	KO	6
16	10	AA	4									20	21	0	KO	6
10	10	AA	4									25	19	0	KO	6
12	10	AA	4									22	20	0	KO	6
11	10	AA	4									23	17	0	KO	6
10	10	AA	4									21	21	0	KO	6
7	10	AA	4									NA	25	0	KO	6
12	10	AA	4									NA	16	0	KO	6
15	10	AA	4									NA	25	0	KO	6
18	10	AA	4									NA	21	0	KO	6
8	10	AA	4									NA	28	0	KO	6
12	10	AA	4									13	20	10	KO	6
16	10	AA	4									21	25	10	KO	6
2	10	AA	4									20	13	10	KO	6
18	10	AA	4									16	6	10	KO	6
10	10	AA	4									20	17	10	KO	6
10	30	AA	4									17	11	10	KO	6
9	30	AA	4									11	9	10	KO	6
12	30	AA	4									0	21	10	KO	6
16	30	AA	4									8	19	10	KO	6
10	30	AA	4									11	14	10	KO	6
3	30	AA	4									9	19	10	KO	6
12	30	AA	4									4	20	10	KO	6
16	30	AA	4									0	7	10	KO	6
14	30	AA	4									11	0	10	KO	6
11	30	AA	4									15	18	10	KO	6
16	30	AA	4									13	20	10	KO	6
19	30	AA	4									18	13	10	KO	6
15	30	AA	4									20	18	10	KO	6
9	30	AA	4									NA	15	10	KO	6
5	30	AA	4									NA	10	10	KO	6
3	30	AA	4									NA	11	10	KO	6
7	30	AA	4									NA	12	10	KO	6
10	30	AA	4									14	7	30	KO	6
9	30	AA	4									11	4	30	KO	6
12	30	AA	4									8	9	30	KO	6
15	30	AA	4									1	10	30	KO	6
20	30	AA	4									9	6	30	KO	6
21	30	AA	4									13	8	30	KO	6
2	30	AA	4									13	2	30	KO	6
14	30	AA	4									0	0	30	KO	6
15	30	AA	4									6	8	30	KO	6
17	30	AA	4									7	10	30	KO	6
12	30	AA	4									13	7	30	KO	6
19	30	AA	4									8	9	30	KO	6
10	0	AA	5									10	6	30	KO	6
9	0	AA	5									9	9	30	KO	6
13	0	AA	5									7	1	30	KO	6
15	0	AA	5									8	11	30	KO	6
12	0	AA	5									5	7	30	KO	6
10	0	AA	5									0	0	30	KO	6
7	0	AA	5									0	9	30	KO	6
12	0	AA	5									1	6	30	KO	6
12	0	AA	5									4	10	30	KO	6
10	0	AA	5									6	9	30	KO	6
9	0	AA	5									5	4	30	KO	6
5	0	AA	5									8	8	30	KO	6
12	0	AA	5									23	15	0	AA	4
16	0	AA	5									21	20	0	AA	4
17	0	AA	5									25	25	0	AA	4
7	0	AA	5									30	23	0	AA	4
6	0	AA	5									31	28	0	AA	4
12	0	AA	5									42	25	0	AA	4
8	0	AA	5									48	18	0	AA	4
15	0	AA	5									27	24	0	AA	4
12	0	AA	5									21	20	0	AA	4
10	0	AA	5									24	21	0	AA	4
9	0	AA	5									25	17	0	AA	4
5	0	AA	5									20	15	0	AA	4
14	0	AA	5									26	12	0	AA	4
10	0	AA	5									28	10	0	AA	4
17	0	AA	5									23	20	0	AA	4
8	0	AA	5									33	23	0	AA	4
12	0	AA	5									22	19	0	AA	4
15	0	AA	5									27	26	0	AA	4
9	0	AA	5									NA	21	0	AA	4
10	0	AA	5									NA	15	0	AA	4
8	0	AA	5									NA	13	0	AA	4
12	0	AA	5									15	13	10	AA	4
13	10	AA	5									23	15	10	AA	4
9	10	AA	5									16	12	10	AA	4
10	10	AA	5									11	10	10	AA	4
12	10	AA	5									18	8	10	AA	4
16	10	AA	5									0	15	10	AA	4
14	10	AA	5									7	17	10	AA	4
8	10	AA	5									9	13	10	AA	4
0	10	AA	5									12	18	10	AA	4
12	10	AA	5									13	20	10	AA	4
10	10	AA	5									6	21	10	AA	4
7	10	AA	5									9	16	10	AA	4
5	10	AA	5									4	13	10	AA	4
9	10	AA	5									0	12	10	AA	4
14	10	AA	5									13	19	10	AA	4
12	10	AA	5									9	14	10	AA	4
10	10	AA	5									12	12	10	AA	4
9	10	AA	5									15	14	10	AA	4
14	10	AA	5									NA	8	10	AA	4
18	10	AA	5									NA	0	10	AA	4
20	10	AA	5									NA	12	10	AA	4
6	10	AA	5									13	8	30	AA	4
9	10	AA	5									16	6	30	AA	4
12	10	AA	5									10	10	30	AA	4
17	10	AA	5									9	16	30	AA	4
4	10	AA	5									7	11	30	AA	4
0	10	AA	5									5	8	30	AA	4
19	10	AA	5									11	6	30	AA	4
2	10	AA	5									6	9	30	AA	4
11	10	AA	5									4	9	30	AA	4
14	10	AA	5									8	8	30	AA	4
12	30	AA	5									9	4	30	AA	4
10	30	AA	5									10	5	30	AA	4
9	30	AA	5									8	11	30	AA	4
13	30	AA	5									7	9	30	AA	4
17	30	AA	5									9	9	30	AA	4
8	30	AA	5									5	8	30	AA	4
12	30	AA	5									6	3	30	AA	4
14	30	AA	5									9	10	30	AA	4
10	30	AA	5									4	13	30	AA	4
9	30	AA	5									10	12	30	AA	4
12	30	AA	5									NA	9	30	AA	4
5	30	AA	5									17	21	0	AA	5
14	30	AA	5									18	24	0	AA	5
6	30	AA	5									20	17	0	AA	5
8	30	AA	5									25	15	0	AA	5
12	30	AA	5									21	13	0	AA	5
13	30	AA	5									26	18	0	AA	5
10	30	AA	5									19	23	0	AA	5
9	30	AA	5									20	26	0	AA	5
11	30	AA	5									25	19	0	AA	5
21	30	AA	5									21	23	0	AA	5
25	30	AA	5									23	21	0	AA	5
21	30	AA	5									27	20	0	AA	5
15	30	AA	5									21	25	0	AA	5
17	30	AA	5									18	21	0	AA	5
13	30	AA	5									19	10	0	AA	5
14	30	AA	5									23	9	0	AA	5
19	30	AA	5									25	12	0	AA	5
13	30	AA	5									21	15	0	AA	5
5	30	AA	5									20	14	0	AA	5
14	30	AA	5									NA	17	0	AA	5
10	30	AA	5									13	10	10	AA	5
15	30	AA	5									12	14	10	AA	5
14	0	AA	6									9	12	10	AA	5
21	0	AA	6									11	15	10	AA	5
7	0	AA	6									14	12	10	AA	5
10	0	AA	6									9	13	10	AA	5
12	0	AA	6									7	10	10	AA	5
17	0	AA	6									10	9	10	AA	5
14	0	AA	6									12	12	10	AA	5
11	0	AA	6									15	5	10	AA	5
15	0	AA	6									11	4	10	AA	5
20	0	AA	6									0	14	10	AA	5
16	0	AA	6									10	15	10	AA	5
13	0	AA	6									8	18	10	AA	5
10	0	AA	6									7	12	10	AA	5
11	0	AA	6									9	10	10	AA	5
17	0	AA	6									3	23	10	AA	5
8	0	AA	6									7	15	10	AA	5
9	0	AA	6									6	18	10	AA	5
10	0	AA	6									NA	20	10	AA	5
1	0	AA	6									9	10	30	AA	5
13	0	AA	6									5	8	30	AA	5
4	0	AA	6									10	12	30	AA	5
14	0	AA	6									7	10	30	AA	5
12	0	AA	6									5	9	30	AA	5
16	0	AA	6									8	6	30	AA	5
20	0	AA	6									7	5	30	AA	5
21	0	AA	6									0	12	30	AA	5
24	0	AA	6									4	15	30	AA	5
22	0	AA	6									7	8	30	AA	5
15	0	AA	6									9	6	30	AA	5
19	0	AA	6									9	10	30	AA	5
11	10	AA	6									9	9	30	AA	5
17	10	AA	6									7	5	30	AA	5
14	10	AA	6									2	4	30	AA	5
19	10	AA	6									6	2	30	AA	5
20	10	AA	6									9	7	30	AA	5
21	10	AA	6									10	9	30	AA	5
24	10	AA	6									7	4	30	AA	5
21	10	AA	6									9	7	30	AA	5
15	10	AA	6									6	NA	30	AA	5
10	10	AA	6									8	NA	30	AA	5
4	10	AA	6									20	14	0	AA	6
16	10	AA	6									21	12	0	AA	6
10	10	AA	6									26	23	0	AA	6
15	10	AA	6									19	20	0	AA	6
17	10	AA	6									25	18	0	AA	6
12	10	AA	6									20	15	0	AA	6
15	10	AA	6									21	19	0	AA	6
7	10	AA	6									26	9	0	AA	6
10	10	AA	6									17	10	0	AA	6
9	10	AA	6									20	23	0	AA	6
12	10	AA	6									24	25	0	AA	6
15	10	AA	6									21	21	0	AA	6
16	10	AA	6									20	26	0	AA	6
18	10	AA	6									22	21	0	AA	6
12	10	AA	6									25	28	0	AA	6
18	10	AA	6									21	20	0	AA	6
11	10	AA	6									27	24	0	AA	6
14	10	AA	6									25	13	0	AA	6
10	10	AA	6									28	17	0	AA	6
15	30	AA	6									18	20	0	AA	6
19	30	AA	6									20	24	0	AA	6
12	30	AA	6									10	14	10	AA	6
20	30	AA	6									14	12	10	AA	6
9	30	AA	6									12	15	10	AA	6
12	30	AA	6									10	10	10	AA	6
14	30	AA	6									9	12	10	AA	6
10	30	AA	6									14	6	10	AA	6
0	30	AA	6									16	13	10	AA	6
14	30	AA	6									19	17	10	AA	6
18	30	AA	6									6	10	10	AA	6
12	30	AA	6									12	5	10	AA	6
10	30	AA	6									15	13	10	AA	6
9	30	AA	6									10	13	10	AA	6
12	30	AA	6									7	12	10	AA	6
14	30	AA	6									5	10	10	AA	6
11	30	AA	6									8	14	10	AA	6
15	30	AA	6									10	12	10	AA	6
10	30	AA	6									8	12	10	AA	6
9	30	AA	6									5	7	10	AA	6
14	30	AA	6									9	4	10	AA	6
8	30	AA	6									12	12	10	AA	6
11	30	AA	6									NA	10	10	AA	6
0	30	AA	6									6	10	30	AA	6
10	30	AA	6									4	9	30	AA	6
9	30	AA	6									0	11	30	AA	6
12	30	AA	6									9	13	30	AA	6
												2	10	30	AA	6
												6	9	30	AA	6
												8	6	30	AA	6
												12	8	30	AA	6
												4	4	30	AA	6
												5	10	30	AA	6
												8	9	30	AA	6
												11	7	30	AA	6
												9	5	30	AA	6
												6	8	30	AA	6
												0	7	30	AA	6
												10	9	30	AA	6
												9	10	30	AA	6
												6	7	30	AA	6
												8	10	30	AA	6
												9	2	30	AA	6
												4	7	30	AA	6
												NA	1	30	AA	6

## Sheet: Supplemental Figure 2
Supplemental Figure 2A, B						Supplemental Figure 2A, B
Rab5	LAMP1	Time	Cond	Expt		Rab5	Rab11	Time	Cond	Expt
0.308	0.318	0	WT	1		0.434	0.629	0	WT	1
0.299	0.336	0	WT	1		0.399	0.199	0	WT	1
0.388	0.368	0	WT	1		0.232	0.22	0	WT	1
0.34	0.403	0	WT	1		0.356	0.237	0	WT	1
0.336	0.439	0	WT	1		0.427	0.254	0	WT	1
0.244	0.269	0	WT	1		0.218	0.391	0	WT	1
0.234	0.29	0	WT	1		0.425	0.262	0	WT	1
0.269	0.245	0	WT	1		0.387	0.337	0	WT	1
0.26	0.298	0	WT	1		0.421	0.276	0	WT	1
0.376	0.248	0	WT	1		0.442	0.32	0	WT	1
0.387	0.28	0	WT	1		0.312	0.275	0	WT	1
0.403	0.254	0	WT	1		0.349	0.374	0	WT	1
0.442	0.331	0	WT	1		0.384	0.324	0	WT	1
0.279	0.302	0	WT	1		0.437	0.274	0	WT	1
0.338	0.264	0	WT	1		0.481	0.339	0	WT	1
0.412	0.228	0	WT	1		0.38	0.254	0	WT	1
0.339	0.306	0	WT	1		0.338	0.27	0	WT	1
0.265	0.281	10	WT	1		0.468	0.284	0	WT	1
0.419	0.599	10	WT	1		0.345	0.209	10	WT	1
0.441	0.505	10	WT	1		0.322	0.197	10	WT	1
0.255	0.357	10	WT	1		0.408	0.379	10	WT	1
0.308	0.502	10	WT	1		0.205	0.311	10	WT	1
0.192	0.193	10	WT	1		0.354	0.364	10	WT	1
0.533	0.695	10	WT	1		0.348	0.304	10	WT	1
0.409	0.59	10	WT	1		0.237	0.435	10	WT	1
0.371	0.61	10	WT	1		0.298	0.151	10	WT	1
0.265	0.378	10	WT	1		0.361	0.312	10	WT	1
0.221	0.462	10	WT	1		0.265	0.352	10	WT	1
0.32	0.449	10	WT	1		0.221	0.38	10	WT	1
0.298	0.409	10	WT	1		0.2	0.325	10	WT	1
0.258	0.417	10	WT	1		0.345	0.348	10	WT	1
0.203	0.473	10	WT	1		0.362	0.336	10	WT	1
0.263	0.593	10	WT	1		0.428	0.402	10	WT	1
0.271	0.48	10	WT	1		0.443	0.357	10	WT	1
0.32	0.608	30	WT	1		0.357	0.321	10	WT	1
0.357	0.566	30	WT	1		0.31	0.342	10	WT	1
0.507	0.65	30	WT	1		0.286	0.495	30	WT	1
0.394	0.659	30	WT	1		0.275	0.398	30	WT	1
0.276	0.703	30	WT	1		0.159	0.236	30	WT	1
0.325	0.509	30	WT	1		0.434	0.503	30	WT	1
0.37	0.655	30	WT	1		0.392	0.656	30	WT	1
0.26	0.652	30	WT	1		0.358	0.529	30	WT	1
0.57	0.277	30	WT	1		0.256	0.563	30	WT	1
0.321	0.559	30	WT	1		0.321	0.691	30	WT	1
0.337	0.509	30	WT	1		0.287	0.534	30	WT	1
0.218	0.517	30	WT	1		0.254	0.512	30	WT	1
0.19	0.669	30	WT	1		0.326	0.557	30	WT	1
0.28	0.609	30	WT	1		0.21	0.365	30	WT	1
0.2	0.779	30	WT	1		0.247	0.389	30	WT	1
0.163	0.6	30	WT	1		0.2	0.446	30	WT	1
0.25	0.73	30	WT	1		0.276	0.548	30	WT	1
0.251	0.264	0	KO	4		0.376	0.55	30	WT	1
0.296	0.25	0	KO	4		0.384	0.361	30	WT	1
0.404	0.356	0	KO	4		0.34	0.476	30	WT	1
0.2	0.269	0	KO	4		0.497	0.473	0	KO	4
0.327	0.222	0	KO	4		0.597	0.387	0	KO	4
0.303	0.41	0	KO	4		0.54	0.437	0	KO	4
0.355	0.309	0	KO	4		0.561	0.608	0	KO	4
0.38	0.393	0	KO	4		0.504	0.353	0	KO	4
0.365	0.326	0	KO	4		0.493	0.569	0	KO	4
0.295	0.286	0	KO	4		0.653	0.366	0	KO	4
0.226	0.243	0	KO	4		0.623	0.428	0	KO	4
0.254	0.286	0	KO	4		0.568	0.334	0	KO	4
0.376	0.209	0	KO	4		0.574	0.412	0	KO	4
0.331	0.216	0	KO	4		0.598	0.477	0	KO	4
0.247	0.358	0	KO	4		0.428	0.436	0	KO	4
0.278	0.301	0	KO	4		0.653	0.412	0	KO	4
0.247	0.335	0	KO	4		0.543	0.395	0	KO	4
0.34	0.381	10	KO	4		0.486	0.366	0	KO	4
0.307	0.476	10	KO	4		0.55	0.476	0	KO	4
0.233	0.278	10	KO	4		0.437	0.449	0	KO	4
0.176	0.332	10	KO	4		0.365	0.396	0	KO	4
0.135	0.305	10	KO	4		0.377	0.524	10	KO	4
0.254	0.42	10	KO	4		0.436	0.542	10	KO	4
0.177	0.368	10	KO	4		0.458	0.323	10	KO	4
0.41	0.437	10	KO	4		0.429	0.484	10	KO	4
0.176	0.287	10	KO	4		0.45	0.254	10	KO	4
0.165	0.364	10	KO	4		0.434	0.343	10	KO	4
0.2	0.338	10	KO	4		0.61	0.286	10	KO	4
0.187	0.328	10	KO	4		0.421	0.456	10	KO	4
0.325	0.395	10	KO	4		0.541	0.408	10	KO	4
0.14	0.35	10	KO	4		0.412	0.537	10	KO	4
0.177	0.329	10	KO	4		0.347	0.504	10	KO	4
0.256	0.438	10	KO	4		0.443	0.543	10	KO	4
0.3	0.3	10	KO	4		0.49	0.475	10	KO	4
0.299	0.46	30	KO	4		0.432	0.49	10	KO	4
0.185	0.356	30	KO	4		0.363	0.446	10	KO	4
0.293	0.33	30	KO	4		0.396	0.473	10	KO	4
0.207	0.4	30	KO	4		0.328	0.39	10	KO	4
0.237	0.276	30	KO	4		0.489	0.488	10	KO	4
0.37	0.417	30	KO	4		0.588	0.496	30	KO	4
0.311	0.287	30	KO	4		0.331	0.425	30	KO	4
0.33	0.379	30	KO	4		0.408	0.389	30	KO	4
0.254	0.437	30	KO	4		0.565	0.35	30	KO	4
0.198	0.44	30	KO	4		0.488	0.554	30	KO	4
0.125	0.396	30	KO	4		0.485	0.485	30	KO	4
0.174	0.316	30	KO	4		0.388	0.742	30	KO	4
0.209	0.44	30	KO	4		0.483	0.608	30	KO	4
0.226	0.427	30	KO	4		0.374	0.578	30	KO	4
0.179	0.37	30	KO	4		0.321	0.573	30	KO	4
0.29	0.331	30	KO	4		0.437	0.58	30	KO	4
0.15	0.479	30	KO	4		0.492	0.576	30	KO	4
0.165	0.327	0	AA	4		0.375	0.437	30	KO	4
0.265	0.218	0	AA	4		0.339	0.376	30	KO	4
0.308	0.229	0	AA	4		0.3	0.468	30	KO	4
0.231	0.261	0	AA	4		0.286	0.509	30	KO	4
0.263	0.217	0	AA	4		0.387	0.531	30	KO	4
0.221	0.128	0	AA	4		0.356	0.41	30	KO	4
0.174	0.38	0	AA	4		0.328	0.496495	0	AA	4
0.106	0.312	0	AA	4		0.438	0.381649	0	AA	4
0.271	0.213	0	AA	4		0.497	0.465304	0	AA	4
0.337	0.293	0	AA	4		0.597	0.7006	0	AA	4
0.216	0.217	0	AA	4		0.543	0.344734	0	AA	4
0.273	0.293	0	AA	4		0.625	0.555678	0	AA	4
0.159	0.22	0	AA	4		0.418	0.423799	0	AA	4
0.165	0.261	0	AA	4		0.648	0.460846	0	AA	4
0.118	0.263	0	AA	4		0.405	0.454895	0	AA	4
0.21	0.293	0	AA	4		0.59	0.415694	0	AA	4
0.328	0.232	0	AA	4		0.659	0.421969	0	AA	4
0.129	0.32	10	AA	4		0.589	0.319425	0	AA	4
0.16	0.442	10	AA	4		0.335	0.302868	0	AA	4
0.243	0.375	10	AA	4		0.546	0.449235	0	AA	4
0.17	0.219	10	AA	4		0.317	0.403524	0	AA	4
0.152	0.32	10	AA	4		0.559	0.408444	0	AA	4
0.116	0.363	10	AA	4		0.427	0.31832	0	AA	4
0.216	0.317	10	AA	4		0.419	0.434353	0	AA	4
0.149	0.33	10	AA	4		0.475	0.47642	10	AA	4
0.11	0.328	10	AA	4		0.413	0.465453	10	AA	4
0.312	0.43	10	AA	4		0.409	0.37034	10	AA	4
0.16	0.441	10	AA	4		0.327	0.473072	10	AA	4
0.209	0.238	10	AA	4		0.472	0.255715	10	AA	4
0.227	0.327	10	AA	4		0.331	0.294131	10	AA	4
0.21	0.33	10	AA	4		0.465	0.270431	10	AA	4
0.139	0.372	10	AA	4		0.427	0.461058	10	AA	4
0.152	0.36	10	AA	4		0.429	0.361039	10	AA	4
0.163	0.217	10	AA	4		0.448	0.557175	10	AA	4
0.219	0.263	30	AA	4		0.474	0.42297	10	AA	4
0.116	0.387	30	AA	4		0.405	0.422079	10	AA	4
0.12	0.409	30	AA	4		0.483	0.428423	10	AA	4
0.27	0.448	30	AA	4		0.447	0.473728	10	AA	4
0.217	0.48	30	AA	4		0.412	0.527161	10	AA	4
0.129	0.43	30	AA	4		0.395	0.446419	10	AA	4
0.111	0.218	30	AA	4		0.412	0.580762	10	AA	4
0.17	0.438	30	AA	4		0.436	0.445398	10	AA	4
0.165	0.44	30	AA	4		0.548	0.50636	30	AA	4
0.18	0.227	30	AA	4		0.345	0.341714	30	AA	4
0.116	0.34	30	AA	4		0.482	0.337334	30	AA	4
0.121	0.485	30	AA	4		0.44	0.35689	30	AA	4
0.245	0.312	30	AA	4		0.216	0.531753	30	AA	4
0.262	0.49	30	AA	4		0.536	0.553283	30	AA	4
0.142	0.437	30	AA	4		0.312	0.325	30	AA	4
0.172	0.447	30	AA	4		0.385	0.452016	30	AA	4
0.11	0.412	30	AA	4		0.374	0.30971	30	AA	4
0.3637	0.282568	0	WT	2		0.33	0.483167	30	AA	4
0.323928	0.265835	0	WT	2		0.372	0.489399	30	AA	4
0.373157	0.339718	0	WT	2		0.342	0.495055	30	AA	4
0.427985	0.36376	0	WT	2		0.384	0.435079	30	AA	4
0.431504	0.286918	0	WT	2		0.384	0.594911	30	AA	4
0.380657	0.32364	0	WT	2		0.312	0.493311	30	AA	4
0.303182	0.36058	0	WT	2		0.439	0.733419	30	AA	4
0.366572	0.277173	0	WT	2		0.472	0.589693	30	AA	4
0.303562	0.294002	0	WT	2		0.287	0.492541	30	AA	4
0.303417	0.241215	0	WT	2		0.445171	0.304323	0	WT	2
0.347744	0.236062	0	WT	2		0.362752	0.268753	0	WT	2
0.212748	0.351234	0	WT	2		0.223219	0.211	0	WT	2
0.224546	0.382408	0	WT	2		0.208996	0.31	0	WT	2
0.297369	0.300518	0	WT	2		0.446173	0.340097	0	WT	2
0.269149	0.362185	0	WT	2		0.464795	0.293078	0	WT	2
0.317922	0.358043	0	WT	2		0.474166	0.283658	0	WT	2
0.317923	0.25653	0	WT	2		0.422587	0.39949	0	WT	2
0.340617	0.516229	10	WT	2		0.399327	0.278225	0	WT	2
0.226564	0.388023	10	WT	2		0.504709	0.251614	0	WT	2
0.179509	0.516199	10	WT	2		0.375276	0.209628	0	WT	2
0.448057	0.666039	10	WT	2		0.403408	0.311097	0	WT	2
0.178347	0.136563	10	WT	2		0.439057	0.249296	0	WT	2
0.260496	0.574842	10	WT	2		0.301191	0.282996	0	WT	2
0.321645	0.481262	10	WT	2		0.364891	0.195258	0	WT	2
0.203892	0.432099	10	WT	2		0.319923	0.255743	0	WT	2
0.346351	0.481862	10	WT	2		0.336957	0.281142	0	WT	2
0.255247	0.217068	10	WT	2		0.46364	0.19352	0	WT	2
0.284075	0.442202	10	WT	2		0.308884	0.395144	10	WT	2
0.255147	0.515653	10	WT	2		0.293354	0.22	10	WT	2
0.484135	0.65838	10	WT	2		0.408573	0.334423	10	WT	2
0.310035	0.404177	10	WT	2		0.334111	0.312	10	WT	2
0.212596	0.367218	10	WT	2		0.23829	0.362284	10	WT	2
0.290226	0.465614	10	WT	2		0.324349	0.350638	10	WT	2
0.317595	0.669427	10	WT	2		0.357102	0.344189	10	WT	2
0.402425	0.54598	30	WT	2		0.279724	0.386308	10	WT	2
0.182757	0.707028	30	WT	2		0.391244	0.361636	10	WT	2
0.336453	0.64036	30	WT	2		0.422081	0.34471	10	WT	2
0.103332	0.542797	30	WT	2		0.451292	0.389607	10	WT	2
0.393386	0.713078	30	WT	2		0.343196	0.313622	10	WT	2
0.332422	0.523218	30	WT	2		0.361431	0.20619	10	WT	2
0.301568	0.565764	30	WT	2		0.229727	0.313755	10	WT	2
0.281631	0.55844	30	WT	2		0.216744	0.356998	10	WT	2
0.155056	0.436684	30	WT	2		0.296428	0.357994	10	WT	2
0.236615	0.636652	30	WT	2		0.201703	0.434186	10	WT	2
0.264481	0.632667	30	WT	2		0.432955	0.355604	10	WT	2
0.427642	0.603581	30	WT	2		0.227454	0.528447	30	WT	2
0.35094	0.576341	30	WT	2		0.313481	0.360466	30	WT	2
0.12447	0.442155	30	WT	2		0.148204	0.676356	30	WT	2
0.34884	0.555197	30	WT	2		0.394337	0.493903	30	WT	2
0.171218	0.661328	30	WT	2		0.2772	0.51644	30	WT	2
0.335163	0.614032	30	WT	2		0.393748	0.229603	30	WT	2
0.326915	0.286559	0	WT	3		0.269925	0.540888	30	WT	2
0.333089	0.302945	0	WT	3		0.239236	0.51793	30	WT	2
0.365979	0.372892	0	WT	3		0.220223	0.547249	30	WT	2
0.328993	0.271636	0	WT	3		0.268039	0.534141	30	WT	2
0.281065	0.260702	0	WT	3		0.335854	0.449381	30	WT	2
0.227426	0.276395	0	WT	3		0.34262	0.372643	30	WT	2
0.410921	0.356032	0	WT	3		0.31291	0.541183	30	WT	2
0.404347	0.248475	0	WT	3		0.304618	0.497266	30	WT	2
0.289984	0.381949	0	WT	3		0.229428	0.502008	30	WT	2
0.313393	0.330952	0	WT	3		0.214911	0.386653	30	WT	2
0.350582	0.291212	0	WT	3		0.500358	0.363011	30	WT	2
0.356967	0.313402	0	WT	3		0.439872	0.706205	30	WT	2
0.276042	0.268285	0	WT	3		0.465498	0.576431	0	WT	3
0.227071	0.280596	0	WT	3		0.306236	0.445802	0	WT	3
0.336709	0.329789	0	WT	3		0.383217	0.441091	0	WT	3
0.28142	0.28464	0	WT	3		0.355879	0.443683	0	WT	3
0.226111	0.283925	0	WT	3		0.390729	0.452971	0	WT	3
0.319399	0.152115	10	WT	3		0.461975	0.367775	0	WT	3
0.41923	0.581886	10	WT	3		0.522951	0.509073	0	WT	3
0.44172	0.247765	10	WT	3		0.483245	0.259096	0	WT	3
0.188516	0.356305	10	WT	3		0.368492	0.2593	0	WT	3
0.420548	0.198581	10	WT	3		0.406259	0.353256	0	WT	3
0.422012	0.141848	10	WT	3		0.253688	0.369026	0	WT	3
0.271964	0.503489	10	WT	3		0.352768	0.258826	0	WT	3
0.281098	0.613262	10	WT	3		0.424239	0.332704	0	WT	3
0.183718	0.623033	10	WT	3		0.414335	0.354612	0	WT	3
0.309383	0.150084	10	WT	3		0.20843	0.317744	0	WT	3
0.339215	0.449083	10	WT	3		0.300994	0.438303	0	WT	3
0.291054	0.634914	10	WT	3		0.429497	0.564998	0	WT	3
0.32169	0.41846	10	WT	3		0.381888	0.551786	0	WT	3
0.302599	0.238174	10	WT	3		0.338198	0.317327	10	WT	3
0.194248	0.663371	10	WT	3		0.343816	0.16599	10	WT	3
0.37814	0.324541	10	WT	3		0.340486	0.430307	10	WT	3
0.455355	0.450835	10	WT	3		0.400837	0.422165	10	WT	3
0.169833	0.578576	30	WT	3		0.447779	0.320398	10	WT	3
0.286345	0.471325	30	WT	3		0.45417	0.21416	10	WT	3
0.125031	0.686859	30	WT	3		0.420619	0.356368	10	WT	3
0.154686	0.652372	30	WT	3		0.357086	0.203245	10	WT	3
0.260474	0.510521	30	WT	3		0.294287	0.396955	10	WT	3
0.214336	0.702396	30	WT	3		0.230221	0.230548	10	WT	3
0.180731	0.455966	30	WT	3		0.189173	0.429336	10	WT	3
0.109135	0.693851	30	WT	3		0.395726	0.420917	10	WT	3
0.120064	0.574032	30	WT	3		0.304121	0.407629	10	WT	3
0.313416	0.45577	30	WT	3		0.235099	0.405087	10	WT	3
0.329695	0.524886	30	WT	3		0.290849	0.351101	10	WT	3
0.281895	0.698703	30	WT	3		0.20626	0.288018	10	WT	3
0.295736	0.665693	30	WT	3		0.362198	0.273769	10	WT	3
0.422078	0.605927	30	WT	3		0.326756	0.351769	10	WT	3
0.405947	0.667304	30	WT	3		0.153522	0.565029	30	WT	3
0.390388	0.503641	30	WT	3		0.464003	0.541331	30	WT	3
0.41256	0.438777	30	WT	3		0.259746	0.65983	30	WT	3
0.345386	0.398616	0	KO	5		0.215697	0.279694	30	WT	3
0.259864	0.345574	0	KO	5		0.205459	0.55795	30	WT	3
0.247507	0.331798	0	KO	5		0.393437	0.681806	30	WT	3
0.315133	0.283739	0	KO	5		0.282165	0.263912	30	WT	3
0.40464	0.364161	0	KO	5		0.315571	0.346679	30	WT	3
0.34296	0.410284	0	KO	5		0.29856	0.54984	30	WT	3
0.300463	0.323567	0	KO	5		0.213678	0.473253	30	WT	3
0.281952	0.361313	0	KO	5		0.316434	0.377659	30	WT	3
0.271752	0.341506	0	KO	5		0.188845	0.558688	30	WT	3
0.352177	0.350763	0	KO	5		0.334535	0.328846	30	WT	3
0.291635	0.36259	0	KO	5		0.308903	0.6033	30	WT	3
0.212664	0.402418	0	KO	5		0.397585	0.662091	30	WT	3
0.283188	0.222076	0	KO	5		0.326925	0.605053	30	WT	3
0.354041	0.383731	0	KO	5		0.213093	0.65621	30	WT	3
0.238261	0.260197	0	KO	5		0.377292	0.32128	30	WT	3
0.35018	0.274559	0	KO	5		0.640718	0.386311	0	KO	5
0.288411	0.301379	0	KO	5		0.58902	0.344432	0	KO	5
0.180779	0.297755	10	KO	5		0.63433	0.412513	0	KO	5
0.262591	0.373343	10	KO	5		0.424773	0.389332	0	KO	5
0.262654	0.278069	10	KO	5		0.538292	0.437726	0	KO	5
0.28622	0.435867	10	KO	5		0.441884	0.37534	0	KO	5
0.280849	0.262165	10	KO	5		0.395483	0.473515	0	KO	5
0.306447	0.377734	10	KO	5		0.355018	0.444844	0	KO	5
0.214668	0.370211	10	KO	5		0.603918	0.456343	0	KO	5
0.223589	0.290708	10	KO	5		0.430822	0.566218	0	KO	5
0.192912	0.289531	10	KO	5		0.64091	0.40941	0	KO	5
0.207949	0.397938	10	KO	5		0.484744	0.367321	0	KO	5
0.285433	0.322644	10	KO	5		0.580403	0.349602	0	KO	5
0.161631	0.397226	10	KO	5		0.605041	0.432769	0	KO	5
0.240111	0.369731	10	KO	5		0.584157	0.5118	0	KO	5
0.239458	0.33667	10	KO	5		0.367073	0.386013	0	KO	5
0.253891	0.443822	10	KO	5		0.410457	0.597657	0	KO	5
0.335622	0.384292	10	KO	5		0.466923	0.3417	0	KO	5
0.306909	0.403511	10	KO	5		0.53908	0.536612	10	KO	5
0.221816	0.435978	30	KO	5		0.306101	0.458941	10	KO	5
0.197618	0.342324	30	KO	5		0.540481	0.475077	10	KO	5
0.221927	0.281637	30	KO	5		0.481399	0.439001	10	KO	5
0.321435	0.332146	30	KO	5		0.410407	0.505711	10	KO	5
0.264028	0.4657	30	KO	5		0.518137	0.505409	10	KO	5
0.155721	0.342037	30	KO	5		0.486764	0.48341	10	KO	5
0.198689	0.420677	30	KO	5		0.460541	0.499149	10	KO	5
0.219471	0.387922	30	KO	5		0.460048	0.318266	10	KO	5
0.315665	0.406976	30	KO	5		0.619737	0.551369	10	KO	5
0.18445	0.302433	30	KO	5		0.366457	0.315112	10	KO	5
0.234004	0.350346	30	KO	5		0.363992	0.55999	10	KO	5
0.341073	0.319786	30	KO	5		0.425893	0.252434	10	KO	5
0.24177	0.339628	30	KO	5		0.683908	0.496155	10	KO	5
0.261672	0.372441	30	KO	5		0.416037	0.484126	10	KO	5
0.156789	0.402126	30	KO	5		0.434582	0.276343	10	KO	5
0.332253	0.350212	30	KO	5		0.686866	0.413488	10	KO	5
0.23801	0.409539	30	KO	5		0.307058	0.389055	10	KO	5
0.297379	0.254978	0	KO	6		0.296343	0.455578	30	KO	5
0.226126	0.322539	0	KO	6		0.475431	0.411193	30	KO	5
0.356647	0.350158	0	KO	6		0.529101	0.55546	30	KO	5
0.308553	0.346062	0	KO	6		0.312924	0.385061	30	KO	5
0.341163	0.27565	0	KO	6		0.367227	0.763486	30	KO	5
0.399087	0.394686	0	KO	6		0.419561	0.608855	30	KO	5
0.321697	0.379283	0	KO	6		0.218656	0.598418	30	KO	5
0.216158	0.372286	0	KO	6		0.361072	0.538615	30	KO	5
0.313396	0.321114	0	KO	6		0.596181	0.576586	30	KO	5
0.34702	0.39613	0	KO	6		0.589563	0.498847	30	KO	5
0.342965	0.246858	0	KO	6		0.258299	0.441813	30	KO	5
0.334576	0.373527	0	KO	6		0.4187	0.517801	30	KO	5
0.213758	0.403535	0	KO	6		0.530314	0.583664	30	KO	5
0.230967	0.253719	0	KO	6		0.354456	0.348643	30	KO	5
0.401999	0.355164	0	KO	6		0.481791	0.52956	30	KO	5
0.384899	0.383277	0	KO	6		0.521071	0.339558	30	KO	5
0.344482	0.374019	0	KO	6		0.150825	0.409167	30	KO	5
0.238402	0.420975	10	KO	6		0.255528	0.48319	30	KO	5
0.331658	0.423828	10	KO	6		0.524105	0.389639	0	KO	6
0.206284	0.379897	10	KO	6		0.608854	0.354328	0	KO	6
0.216303	0.427689	10	KO	6		0.488928	0.429919	0	KO	6
0.259825	0.40475	10	KO	6		0.547366	0.361613	0	KO	6
0.256597	0.283033	10	KO	6		0.368646	0.487961	0	KO	6
0.228986	0.334579	10	KO	6		0.483338	0.408996	0	KO	6
0.286629	0.309925	10	KO	6		0.469066	0.582164	0	KO	6
0.274747	0.324857	10	KO	6		0.582608	0.346248	0	KO	6
0.316684	0.357169	10	KO	6		0.596643	0.413349	0	KO	6
0.236932	0.283968	10	KO	6		0.392782	0.473054	0	KO	6
0.24108	0.384222	10	KO	6		0.498321	0.388566	0	KO	6
0.289688	0.28728	10	KO	6		0.626681	0.564321	0	KO	6
0.170092	0.287671	10	KO	6		0.551515	0.428042	0	KO	6
0.244448	0.43974	10	KO	6		0.638348	0.340464	0	KO	6
0.277839	0.358862	10	KO	6		0.533045	0.419769	0	KO	6
0.314354	0.307508	10	KO	6		0.564896	0.420172	0	KO	6
0.257633	0.420184	30	KO	6		0.481734	0.33921	0	KO	6
0.251557	0.394418	30	KO	6		0.607885	0.262543	10	KO	6
0.239184	0.364622	30	KO	6		0.426475	0.496157	10	KO	6
0.283768	0.410243	30	KO	6		0.388048	0.362475	10	KO	6
0.287615	0.386418	30	KO	6		0.395691	0.470957	10	KO	6
0.183694	0.345724	30	KO	6		0.3779	0.326232	10	KO	6
0.201802	0.284564	30	KO	6		0.330687	0.510628	10	KO	6
0.259658	0.367521	30	KO	6		0.560627	0.509011	10	KO	6
0.243141	0.419056	30	KO	6		0.329589	0.409779	10	KO	6
0.268755	0.42041	30	KO	6		0.431386	0.496973	10	KO	6
0.189897	0.402958	30	KO	6		0.335564	0.495373	10	KO	6
0.304769	0.399921	30	KO	6		0.402577	0.56159	10	KO	6
0.258794	0.349254	30	KO	6		0.527881	0.523224	10	KO	6
0.177297	0.395279	30	KO	6		0.502964	0.262475	10	KO	6
0.1844	0.430715	30	KO	6		0.382492	0.474831	10	KO	6
0.177987	0.439251	30	KO	6		0.485193	0.321227	10	KO	6
0.218294	0.453242	30	KO	6		0.474518	0.452648	10	KO	6
0.184649	0.348446	0	AA	5		0.59136	0.443437	10	KO	6
0.253891	0.238624	0	AA	5		0.510794	0.532636	10	KO	6
0.285638	0.211555	0	AA	5		0.547143	0.374417	30	KO	6
0.240044	0.222575	0	AA	5		0.400626	0.46543	30	KO	6
0.160156	0.416462	0	AA	5		0.574415	0.396709	30	KO	6
0.115291	0.315304	0	AA	5		0.343572	0.572349	30	KO	6
0.266697	0.204193	0	AA	5		0.370968	0.568508	30	KO	6
0.387082	0.221088	0	AA	5		0.56527	0.792032	30	KO	6
0.176635	0.266605	0	AA	5		0.291657	0.580483	30	KO	6
0.237743	0.282721	0	AA	5		0.470668	0.577329	30	KO	6
0.164123	0.235615	0	AA	5		0.444796	0.520919	30	KO	6
0.170242	0.18883	0	AA	5		0.421766	0.432525	30	KO	6
0.133937	0.297973	0	AA	5		0.515062	0.46236	30	KO	6
0.175045	0.245568	0	AA	5		0.324896	0.595921	30	KO	6
0.346067	0.280838	0	AA	5		0.395665	0.580327	30	KO	6
0.253836	0.245192	0	AA	5		0.448333	0.551312	30	KO	6
0.211102	0.110211	0	AA	5		0.400464	0.339922	30	KO	6
0.130703	0.328446	10	AA	5		0.299012	0.473388	30	KO	6
0.148824	0.444517	10	AA	5		0.361954	0.329186	30	KO	6
0.237523	0.423369	10	AA	5		0.522878	0.47272	30	KO	6
0.173383	0.242814	10	AA	5		0.421755	0.411188	0	AA	5
0.224131	0.332049	10	AA	5		0.438196	0.343826	0	AA	5
0.148548	0.341418	10	AA	5		0.434305	0.553896	0	AA	5
0.104119	0.340763	10	AA	5		0.618105	0.58144	0	AA	5
0.335138	0.318319	10	AA	5		0.552147	0.484562	0	AA	5
0.159533	0.318816	10	AA	5		0.41748	0.423466	0	AA	5
0.203751	0.309329	10	AA	5		0.666492	0.435103	0	AA	5
0.224518	0.232062	10	AA	5		0.350898	0.466305	0	AA	5
0.223169	0.442564	10	AA	5		0.427305	0.35482	0	AA	5
0.148601	0.256619	10	AA	5		0.531444	0.418076	0	AA	5
0.142893	0.321358	10	AA	5		0.570127	0.371107	0	AA	5
0.15907	0.36355	10	AA	5		0.590756	0.358504	0	AA	5
0.13714	0.311499	10	AA	5		0.508255	0.460972	0	AA	5
0.110797	0.377251	10	AA	5		0.640023	0.510322	0	AA	5
0.221162	0.251602	30	AA	5		0.351128	0.386531	0	AA	5
0.107008	0.400674	30	AA	5		0.640132	0.426825	0	AA	5
0.133005	0.408651	30	AA	5		0.276139	0.422443	0	AA	5
0.256597	0.436408	30	AA	5		0.57803	0.355237	0	AA	5
0.102471	0.195684	30	AA	5		0.460432	0.515945	10	AA	5
0.197476	0.383245	30	AA	5		0.38354	0.533663	10	AA	5
0.178372	0.396461	30	AA	5		0.438018	0.426993	10	AA	5
0.153965	0.518925	30	AA	5		0.410744	0.482511	10	AA	5
0.133026	0.383504	30	AA	5		0.342777	0.542732	10	AA	5
0.113821	0.385714	30	AA	5		0.488852	0.485625	10	AA	5
0.247188	0.403849	30	AA	5		0.439753	0.389403	10	AA	5
0.283139	0.308442	30	AA	5		0.433702	0.29567	10	AA	5
0.124713	0.43434	30	AA	5		0.456472	0.440771	10	AA	5
0.202293	0.330684	30	AA	5		0.409963	0.5591	10	AA	5
0.098872	0.248142	30	AA	5		0.42427	0.552569	10	AA	5
0.21018	0.524077	30	AA	5		0.412393	0.337802	10	AA	5
0.133257	0.411387	30	AA	5		0.311688	0.234644	10	AA	5
0.379677	0.297273	0	AA	6		0.450219	0.444941	10	AA	5
0.162064	0.369841	0	AA	6		0.479223	0.436438	10	AA	5
0.360709	0.414021	0	AA	6		0.417505	0.434244	10	AA	5
0.206288	0.393104	0	AA	6		0.416204	0.473378	10	AA	5
0.362325	0.116984	0	AA	6		0.414856	0.356109	10	AA	5
0.32816	0.37863	0	AA	6		0.344552	0.46341	30	AA	5
0.211995	0.266119	0	AA	6		0.211173	0.605315	30	AA	5
0.217457	0.136891	0	AA	6		0.300123	0.651138	30	AA	5
0.376931	0.158695	0	AA	6		0.443387	0.370165	30	AA	5
0.232214	0.322263	0	AA	6		0.345068	0.59382	30	AA	5
0.32249	0.305542	0	AA	6		0.297611	0.554728	30	AA	5
0.260961	0.211378	0	AA	6		0.447857	0.578231	30	AA	5
0.310774	0.218152	0	AA	6		0.541947	0.380203	30	AA	5
0.192123	0.30969	0	AA	6		0.37871	0.524645	30	AA	5
0.27821	0.275821	0	AA	6		0.441308	0.424224	30	AA	5
0.232803	0.122111	0	AA	6		0.368063	0.438065	30	AA	5
0.266107	0.261278	0	AA	6		0.389297	0.584432	30	AA	5
0.171505	0.285036	10	AA	6		0.31458	0.544817	30	AA	5
0.313922	0.358006	10	AA	6		0.501443	0.472519	30	AA	5
0.214435	0.355072	10	AA	6		0.38954	0.494384	30	AA	5
0.152654	0.254354	10	AA	6		0.321643	0.76788	30	AA	5
0.183739	0.36473	10	AA	6		0.584504	0.436945	30	AA	5
0.210773	0.286971	10	AA	6		0.347282	0.361265	30	AA	5
0.127271	0.290686	10	AA	6		0.64499	0.340493	0	AA	6
0.205257	0.244046	10	AA	6		0.489278	0.362143	0	AA	6
0.332438	0.307214	10	AA	6		0.501535	0.444438	0	AA	6
0.240003	0.239719	10	AA	6		0.348614	0.348384	0	AA	6
0.241873	0.405131	10	AA	6		0.534545	0.523567	0	AA	6
0.165845	0.438057	10	AA	6		0.49106	0.489197	0	AA	6
0.215651	0.350453	10	AA	6		0.368416	0.338793	0	AA	6
0.301888	0.304091	10	AA	6		0.385761	0.44152	0	AA	6
0.286897	0.433404	10	AA	6		0.414661	0.498425	0	AA	6
0.308347	0.304071	10	AA	6		0.441104	0.57301	0	AA	6
0.307491	0.276195	10	AA	6		0.481506	0.512565	0	AA	6
0.23736	0.342909	30	AA	6		0.364055	0.458186	0	AA	6
0.100905	0.485481	30	AA	6		0.525343	0.522587	0	AA	6
0.248331	0.293672	30	AA	6		0.566056	0.530427	0	AA	6
0.18448	0.516269	30	AA	6		0.535659	0.362609	0	AA	6
0.204813	0.477043	30	AA	6		0.495972	0.433129	0	AA	6
0.192984	0.290237	30	AA	6		0.360691	0.406914	0	AA	6
0.27407	0.4524	30	AA	6		0.610211	0.551491	0	AA	6
0.221833	0.324421	30	AA	6		0.328991	0.498552	10	AA	6
0.0999316	0.498617	30	AA	6		0.359439	0.501927	10	AA	6
0.277404	0.223357	30	AA	6		0.340876	0.350009	10	AA	6
0.170272	0.215531	30	AA	6		0.462102	0.312409	10	AA	6
0.206497	0.476759	30	AA	6		0.412249	0.272748	10	AA	6
0.196948	0.3995	30	AA	6		0.367107	0.288955	10	AA	6
0.25689	0.216223	30	AA	6		0.428913	0.446268	10	AA	6
0.185254	0.222581	30	AA	6		0.345683	0.495746	10	AA	6
0.251025	0.224365	30	AA	6		0.468394	0.2558	10	AA	6
0.195081	0.239532	30	AA	6		0.400561	0.442562	10	AA	6
						0.479276	0.523759	10	AA	6
						0.426767	0.525051	10	AA	6
						0.447845	0.378922	10	AA	6
						0.409643	0.358463	10	AA	6
						0.366069	0.447502	10	AA	6
						0.477691	0.411781	10	AA	6
						0.347728	0.286999	10	AA	6
						0.358035	0.517586	10	AA	6
						0.451824	0.453218	30	AA	6
						0.354905	0.734609	30	AA	6
						0.423344	0.564526	30	AA	6
						0.31985	0.430886	30	AA	6
						0.278814	0.601619	30	AA	6
						0.464168	0.529396	30	AA	6
						0.470435	0.593979	30	AA	6
						0.301305	0.55869	30	AA	6
						0.236757	0.531297	30	AA	6
						0.241212	0.713184	30	AA	6
						0.380278	0.440468	30	AA	6
						0.428207	0.710698	30	AA	6
						0.501909	0.664015	30	AA	6
						0.312447	0.74135	30	AA	6
						0.298058	0.674686	30	AA	6
						0.3369	0.570045	30	AA	6
						0.276226	0.423147	30	AA	6
						0.316743	0.56527	30	AA	6

## Sheet: Figure 3
Figure 3B-D							Figure 3F						Figure 3G						Figure 3H
Vr(t)	Vrabs(t)	Vphi(t)	Vphiabs(t)	Cond	Type		Total_cells	Total_Rab5_cluster	Cluster_Centrosome	Cond	Expt		Rab5	Cond	Type	Cond2	Expt		Rab5	Cond	Type	Cond2	Expt
-0.00241263	0.00639995	0.000894	0.0104517	WT	Rab5		66	55	55	KO	Expt1		4.35	WT	Ctrl	WTCtrl	1		4.65	WT	Ctrl	WTCtrl	1
-0.00118448	0.00836787	-0.00141067	0.0143512	WT	Rab5		49	38	38	KO	Expt2		3.78	WT	Ctrl	WTCtrl	2		3.76	WT	Ctrl	WTCtrl	2
-0.00200517	0.00743572	0.00115726	0.00597842	WT	Rab5		68	52	52	KO	Expt3		4.1	WT	Ctrl	WTCtrl	3		4.12	WT	Ctrl	WTCtrl	3
-0.00452859	0.0134119	-0.00128629	0.0152986	WT	Rab5		61	5	5	WT	Expt1		3.56	WT	Noco	WTnoco	1		0	WT	Dyn	WTDyn	1
-0.00279935	0.0123863	0.00873402	0.0189896	WT	Rab5		77	3	3	WT	Expt2		2.65	WT	Noco	WTnoco	2		0	WT	Dyn	WTDyn	2
-0.00105928	0.0119461	0.000448	0.0128773	WT	Rab5		68	4	4	WT	Expt3		3.9	WT	Noco	WTnoco	3		0	WT	Dyn	WTDyn	3
-0.00458514	0.0253659	0.00326057	0.0228971	WT	Rab5		48	35	35	AA	Expt1		78.5	KO	Ctrl	KOCtrl	1		75.6	KO	Ctrl	KOCtrl	1
-0.000239	0.00822427	0.0016807	0.00696022	WT	Rab5		51	39	39	AA	Expt2		71.24	KO	Ctrl	KOCtrl	2		78.6	KO	Ctrl	KOCtrl	2
-0.00156781	0.0134638	0.00242148	0.00787688	WT	Rab5		52	37	37	AA	Expt3		77.5	KO	Ctrl	KOCtrl	3		79.8	KO	Ctrl	KOCtrl	3
0.00104588	0.0042973	-0.0102686	0.0181085	WT	Rab5								11.24	KO	Noco	KOnoco	1		5.23	KO	Dyn	KODyn	1
-6.46e-05	0.00979536	0.000779	0.00958416	WT	Rab5								15.43	KO	Noco	KOnoco	2		5.6	KO	Dyn	KODyn	2
-0.00355015	0.0118875	-0.0191395	0.0314094	WT	Rab5								10.8	KO	Noco	KOnoco	3		4.2	KO	Dyn	KODyn	3
-0.000496	0.00723664	0.00145819	0.00693177	WT	Rab5								74.5	AA	Ctrl	AACtrl	1		68.7	AA	Ctrl	AACtrl	1
0.00890296	0.01185	0.00396877	0.0411328	WT	Rab5								79.8	AA	Ctrl	AACtrl	2		74.3	AA	Ctrl	AACtrl	2
-0.00545665	0.0197976	0.008888	0.0142608	WT	Rab5								72.3	AA	Ctrl	AACtrl	3		72.9	AA	Ctrl	AACtrl	3
0.000576	0.00812521	-0.000176	0.014827	WT	Rab5								12.3	AA	Noco	AAnoco	1		6.7	AA	Dyn	AADyn	1
0.0048883	0.0185178	-0.000709	0.0163033	WT	Rab5								10.87	AA	Noco	AAnoco	2		5.87	AA	Dyn	AADyn	2
-0.0114696	0.0168115	-0.0249153	0.0422794	WT	Rab5								11.6	AA	Noco	AAnoco	3		6.34	AA	Dyn	AADyn	3
-0.00340852	0.0166726	0.00159245	0.0112188	WT	Rab5
0.005935	0.0320175	-0.00410453	0.0220761	WT	Rab5
-0.00454755	0.0193857	0.0254091	0.0429066	WT	Rab5
-4.16e-05	0.00408574	-0.00103648	0.006614	WT	Rab5
-0.00033	0.0063117	-0.00549334	0.00760048	WT	Rab5
-0.000516	0.00439844	-0.00203176	0.0089723	WT	Rab5
0.000821	0.00675767	-0.00542947	0.00882254	WT	Rab5
-0.00353534	0.00659356	-0.000809	0.00953187	WT	Rab5
0.00108227	0.00497697	-0.00612905	0.00613348	WT	Rab5
0.00143954	0.00719123	-0.000317	0.00754622	WT	Rab5
-0.0146849	0.0176727	-0.0145341	0.0146845	WT	Rab5
-0.00501046	0.0113005	0.00151758	0.0141017	WT	Rab5
0.00141129	0.00228041	0.000514	0.0021175	WT	Rab5
0.00631655	0.0335911	-0.000558	0.0163572	KO	Rab5
-0.00537541	0.0456486	0.00280834	0.0230683	KO	Rab5
-0.000424	0.0177525	0.00366097	0.0224368	KO	Rab5
-0.00599166	0.0181123	0.000322	0.0156245	KO	Rab5
0.00141251	0.00962835	0.00202787	0.0140303	KO	Rab5
-0.0106521	0.013275	-0.013017	0.0189094	KO	Rab5
-0.00197418	0.00696534	0.000391	0.00552686	KO	Rab5
-0.00219983	0.00418188	0.002832	0.00503702	KO	Rab5
-0.00333313	0.0280001	-0.00943699	0.0276108	KO	Rab5
-0.0115133	0.0178031	0.00880473	0.0202888	KO	Rab5
-0.000837	0.00669126	0.0044575	0.00993614	KO	Rab5
-0.000787	0.00737372	-0.00339431	0.00699305	KO	Rab5
-0.0009	0.00609916	-0.00108417	0.00610698	KO	Rab5
0.0109671	0.0162075	0.00308385	0.00840258	KO	Rab5
-0.0110145	0.0323902	0.00543123	0.0260104	KO	Rab5
-0.00685027	0.0306081	-0.0107477	0.0241436	KO	Rab5
-0.00252759	0.0191188	-0.000305	0.0187213	KO	Rab5
0.0375371	0.0451526	-0.00244972	0.0300709	KO	Rab5
-0.00250569	0.0415444	0.00056	0.02672	KO	Rab5
-0.00250569	0.0415444	0.00056	0.02672	KO	Rab5
-0.00779434	0.0449079	0.00789045	0.0508132	KO	Rab5
-0.00944383	0.0270579	0.00671129	0.0177025	KO	Rab5
-0.0068165	0.0214569	-0.00907151	0.024804	KO	Rab5
-0.00293316	0.0211284	0.00734897	0.0316476	KO	Rab5
-0.00212363	0.0114538	-0.00151208	0.0168549	KO	Rab5
0.000539	0.0108685	-0.000185	0.0122734	KO	Rab5
-0.0141622	0.0236882	0.00099	0.0209803	KO	Rab5
0.00131157	0.00904935	-0.00125656	0.00786084	WT	LAMP
-0.00935703	0.00938146	0.00784909	0.0112449	WT	LAMP
-0.00172715	0.00606397	-0.000505935	0.00675606	WT	LAMP
-0.00108956	0.00298381	-0.000250381	0.00676336	WT	LAMP
-0.00218198	0.00548808	0.00161028	0.0044631	WT	LAMP
-0.000924196	0.00565885	-0.000693145	0.00440401	WT	LAMP
0.000954329	0.0080985	-0.00374711	0.00655892	WT	LAMP
-0.0010412	0.00527058	-0.000149664	0.00373146	WT	LAMP
-0.000169027	0.0048833	9.63633e-05	0.00264738	WT	LAMP
-0.00219968	0.00561193	-0.0015328	0.00903973	WT	LAMP
-0.00197122	0.00434668	0.000734816	0.00565043	WT	LAMP
0.000264586	0.00444046	-0.000975518	0.00476038	WT	LAMP
-0.00139679	0.0029118	0.00650134	0.00909393	WT	LAMP
0.0143463	0.0202398	-0.00343646	0.00596807	WT	LAMP
0.00963028	0.0120066	-0.000526803	0.00591257	WT	LAMP
0.00409404	0.0071766	-0.00880084	0.0169281	WT	LAMP
-0.000403435	0.0108185	-0.00379174	0.00766126	WT	LAMP
0.00364773	0.00729996	-0.0052228	0.00990317	WT	LAMP
0.00289339	0.0101409	-0.00687297	0.00687297	WT	LAMP
1.69729e-05	0.00708323	-0.00595996	0.0072515	WT	LAMP
0.000876499	0.00667781	-0.00262267	0.0057091	WT	LAMP
0.00010803	0.0054583	-0.00421098	0.00996877	WT	LAMP
0.00273038	0.0133722	-0.00631834	0.00641121	WT	LAMP
0.000326428	0.00474616	0.00117814	0.00341929	WT	LAMP
0.000297619	0.00783018	-0.00533197	0.00828908	WT	LAMP
0.00353468	0.00786818	0.000874234	0.0108561	WT	LAMP
-0.0005763	0.00649189	0.000524569	0.00669462	WT	LAMP
-0.000911442	0.0140299	-0.00232123	0.0121329	WT	LAMP
-0.0019203	0.016922	0.00488343	0.0145153	WT	LAMP
0.00173678	0.00740307	8.09942e-05	0.00884009	WT	LAMP
-0.00136748	0.00832929	0.000409896	0.00916225	WT	LAMP
0.000213498	0.00946438	-0.0025506	0.00719689	WT	LAMP
0.000213498	0.00946438	-0.0025506	0.00719689	WT	LAMP
-0.00377273	0.0104214	0.00261074	0.00488413	WT	LAMP
0.00148729	0.00514053	-8.56502e-05	0.00331925	WT	LAMP
0.00595377	0.00791915	0.00400852	0.00806384	WT	LAMP
-0.00292235	0.0105737	0.00505725	0.0054114	WT	LAMP
-0.000787043	0.00445466	0.00169672	0.00368415	WT	LAMP
-0.00462273	0.00827912	0.00167167	0.004372	WT	LAMP
-0.00236698	0.00675664	-0.00119526	0.00470854	KO	LAMP
-0.00150244	0.00963261	0.00129925	0.00912762	KO	LAMP
-0.00278413	0.00734207	0.000281005	0.00652387	KO	LAMP
-0.00207866	0.00728363	-8.36275e-05	0.00506514	KO	LAMP
-0.000956083	0.00752047	0.00266974	0.00659965	KO	LAMP
-0.00163645	0.00410319	0.000691302	0.0049708	KO	LAMP
-0.000600496	0.00479606	-0.000537946	0.00447762	KO	LAMP
-0.00357638	0.0048749	-0.00242523	0.00712845	KO	LAMP
-0.000526371	0.0051237	3.58907e-05	0.00484806	KO	LAMP
-0.000647686	0.0141201	0.00168754	0.0212782	KO	LAMP
-0.000800877	0.00505087	-0.00159402	0.00265503	KO	LAMP
-0.0107397	0.032584	0.00139247	0.0189035	KO	LAMP
-0.0027623	0.0169967	-0.00954164	0.0351378	KO	LAMP
-0.0114973	0.0284917	0.00948605	0.0358963	KO	LAMP
-0.0023863	0.0189914	0.000890193	0.0272593	KO	LAMP
0.0314459	0.0314459	-0.0171563	0.043956	KO	LAMP
0.000172071	0.00985805	-0.00235198	0.0142539	KO	LAMP
0.00160675	0.0131221	-0.00385385	0.00933827	KO	LAMP
0.00394337	0.00580586	0.0169436	0.05161	KO	LAMP
-0.00339383	0.00891521	0.00256869	0.0151514	KO	LAMP
0.00243084	0.0130237	-0.00258361	0.00855666	KO	LAMP
0.000818186	0.00459511	-0.000814798	0.0055244	KO	LAMP
0.00063213	0.00549119	-0.026377	0.03694	KO	LAMP
0.0064299	0.013148	-0.0245454	0.0257087	KO	LAMP
0.000258894	0.0123529	-0.00207608	0.0096854	KO	LAMP
0.0018601	0.00472816	-0.00109857	0.0067117	KO	LAMP
0.0069843	0.0079061	-0.00527626	0.00843533	KO	LAMP
0.00576043	0.0100871	-0.0003248	0.0039166	KO	LAMP
-0.00235251	0.0059937	-0.00126348	0.00424108	KO	LAMP
0.00120655	0.00845107	-0.00156434	0.00327902	KO	LAMP
0.00246259	0.0175418	-0.00244338	0.00809648	KO	LAMP
-0.000774342	0.00379839	-0.000464367	0.00290078	KO	LAMP
0.000818186	0.00459511	-0.000814798	0.0055244	KO	LAMP
0.000374076	0.00359689	-0.000797135	0.00282385	KO	LAMP
0.000379353	0.00165734	-0.000813689	0.00333022	KO	LAMP
0.000192316	0.00181095	-0.000684049	0.00257256	KO	LAMP
-0.000553738	0.00335458	-0.00036913	0.00343918	KO	LAMP
-0.00123155	0.00604128	-0.00425105	0.00801238	KO	LAMP

## Sheet: Figure 4
Figure 4B					Figure 4C				Figure 4E							Figure 4F				Figure 4G
CentrosomePct	Nb	Cond	Expt		Distance	Cond	Expt		Total_cells	Total_Rab5_cluster	Cluster_Microtubules	Both	Cond	Expt		SD	Cond	Expt		Rab5	Cells	Cells_by_Group	Pct_Cells	Pct_Group	Type	Expt
61.2903	One	WT	1		10.65	WT	1		47	3	5	3	WT	Expt1		41.07	WT	1		0	33	33	0	0	Ctrl	1
36.1702	One	KO	1		7.56	WT	1		60	3	7	3	WT	Expt2		33.7	WT	1		0	33	19	0	0	Dispersed	1
32.6087	One	AA	1		7.54	WT	1		37	1	1	1	WT	Expt3		32.64	WT	1		7	33	14	21.2121	50	Clustered	1
50	One	WT	2		6.54	WT	1		44	33	32	30	KO	Expt1		36.77	WT	1		0	32	32	0	0	Ctrl	2
34.14	One	KO	2		5.73	WT	1		53	39	37	35	KO	Expt2		38.27	WT	1		0	32	19	0	0	Dispersed	2
30.7692	One	AA	2		8.32	WT	1		50	38	40	38	KO	Expt3		58.97	WT	1		5	32	13	15.625	38.4615	Clustered	2
61.11	One	WT	3		6.32	WT	1		39	26	27	25	AA	Expt1		25.72	WT	1		0	35	35	0	0	Ctrl	3
31.8182	One	KO	3		7.43	WT	1		63	50	51	50	AA	Expt2		73.46	WT	1		0	39	26	0	0	Dispersed	3
42.5	One	AA	3		8.43	WT	1		43	28	29	27	AA	Expt3		56.76	WT	1		5	39	13	12.8205	38.4615	Clustered	3
38.7097	Two	WT	1		10.54	WT	1									46.87	WT	1
55.31	Two	KO	1		6.43	WT	1									59.34	WT	1
58.6957	Two	AA	1		5.98	WT	1									52.65	WT	1
47.3684	Two	WT	2		6.32	WT	1									58.98	WT	1
56.0976	Two	KO	2		7.54	WT	1									40.98	WT	1
58.9744	Two	AA	2		6.54	WT	1									39.64	WT	1
36.1111	Two	WT	3		8.45	WT	1									60.76	WT	1
56.8182	Two	KO	3		7.54	WT	1									63.52	WT	1
45	Two	AA	3		9.35	WT	1									54.87	WT	1
0	Three	WT	1		7.65	WT	1									55.98	WT	1
8.51064	Three	KO	1		1.65	KO	4									60.43	WT	1
8.69565	Three	AA	1		1.51	KO	4									30.64	KO	4
2.63158	Three	WT	2		0.37	KO	4									23.65	KO	4
9.7561	Three	KO	2		1.65	KO	4									34.65	KO	4
10.2564	Three	AA	2		0.36	KO	4									29.51	KO	4
2.77778	Three	WT	3		1.64	KO	4									16.33	KO	4
11.3636	Three	KO	3		1.94	KO	4									22.76	KO	4
12.5	Three	AA	3		0.7	KO	4									23.53	KO	4
					1.32	KO	4									20.05	KO	4
					0.65	KO	4									27.78	KO	4
					0.78	KO	4									23.43	KO	4
					0.33	KO	4									26.43	KO	4
					0.38	KO	4									27.54	KO	4
					1.65	KO	4									23.76	KO	4
					1.25	KO	4									30.64	KO	4
					0.38	KO	4									25.73	KO	4
					1.32	KO	4									22.8	KO	4
					0.61	KO	4									23.43	KO	4
					0.66	KO	4									30.59	KO	4
					0.65	AA	4									20.87	KO	4
					0.36	AA	4									26.43	KO	4
					0.33	AA	4									23.76	AA	4
					1.25	AA	4									36.65	AA	4
					1.87	AA	4									34.72	AA	4
					0.5	AA	4									25.29	AA	4
					0.54	AA	4									37.56	AA	4
					1.5	AA	4									35.23	AA	4
					0.11	AA	4									46.52	AA	4
					0.16	AA	4									31.42	AA	4
					0.98	AA	4									35.43	AA	4
					1.43	AA	4									20.59	AA	4
					0.36	AA	4									28.1	AA	4
					0.36	AA	4									37.65	AA	4
					1	AA	4									24.65	AA	4
					1.32	AA	4									28.61	AA	4
					1.54	AA	4									29.65	AA	4
					2	AA	4									30.76	AA	4
					1.43	AA	4									22.65	AA	4
					5.64	WT	2									35.3	AA	4
					7.34	WT	2									28.65	AA	4
					5.87	WT	2									26.93	AA	4
					6.98	WT	2									45.86	WT	2
					8.65	WT	2									23.75	WT	2
					11.98	WT	2									32.09	WT	2
					5.65	WT	2									39.53	WT	2
					3.65	WT	2									26.48	WT	2
					3.09	WT	2									43.86	WT	2
					5.91	WT	2									36.63	WT	2
					6.39	WT	2									42.86	WT	2
					3.87	WT	2									27.95	WT	2
					3.56	WT	2									47.93	WT	2
					9.73	WT	2									36.26	WT	2
					6.54	WT	2									40.57	WT	2
					4.76	WT	2									36.83	WT	2
					2.75	WT	2									40.91	WT	2
					3.83	WT	2									39.47	WT	2
					8.54	WT	2									37.65	WT	2
					0.54	KO	5									49.87	WT	2
					1.76	KO	5									35.42	WT	2
					2.76	KO	5									30.26	WT	2
					0.47	KO	5									45.06	WT	2
					0.89	KO	5									20.76	KO	5
					0.43	KO	5									16.54	KO	5
					0.93	KO	5									14.789	KO	5
					1.65	KO	5									34.02	KO	5
					0.53	KO	5									25.43	KO	5
					0.58	KO	5									16.74	KO	5
					0.26	KO	5									25.84	KO	5
					3.43	KO	5									20.36	KO	5
					0.68	KO	5									17.99	KO	5
					2.65	KO	5									23.54	KO	5
					2.59	KO	5									20.65	KO	5
					0.37	KO	5									18.65	KO	5
					0.46	KO	5									26.43	KO	5
					0.37	KO	5									18.43	KO	5
					0.59	KO	5									22.94	KO	5
					0.96	AA	5									24.9	KO	5
					0.47	AA	5									16.74	KO	5
					0.58	AA	5									25.76	KO	5
					0.76	AA	5									22.72	KO	5
					1.83	AA	5									27.5	KO	5
					0.54	AA	5									16.77	AA	5
					0.26	AA	5									40.23	AA	5
					1.65	AA	5									17.9	AA	5
					2.94	AA	5									30.54	AA	5
					2.76	AA	5									20.76	AA	5
					3.85	AA	5									15.98	AA	5
					1.05	AA	5									23.65	AA	5
					2.65	AA	5									33.25	AA	5
					1.86	AA	5									22.87	AA	5
					0.52	AA	5									36.54	AA	5
					2.87	AA	5									16.09	AA	5
					0.59	AA	5									24.87	AA	5
					0.88	AA	5									27.98	AA	5
					0.94	AA	5									30.43	AA	5
					14.19	WT	3									21.76	AA	5
					5.28	WT	3									37.54	AA	5
					16.7	WT	3									46.65	AA	5
					11.58	WT	3									42.57	AA	5
					5.77	WT	3									27.79	AA	5
					3.23	WT	3									18.54	AA	5
					21.71	WT	3									36.76	WT	3
					13.06	WT	3									48.52	WT	3
					7.36	WT	3									35.34	WT	3
					6.87	WT	3									37.87	WT	3
					7.78	WT	3									50.98	WT	3
					5.34	WT	3									23.46	WT	3
					9.65	WT	3									60.34	WT	3
					7.53	WT	3									29.43	WT	3
					12.65	WT	3									37.44	WT	3
					8.46	WT	3									40.27	WT	3
					10.27	WT	3									58.34	WT	3
					9.35	WT	3									49.26	WT	3
					7.53	WT	3									44.98	WT	3
					0.53	KO	6									27.54	WT	3
					1.94	KO	6									48.25	WT	3
					0.83	KO	6									66.09	WT	3
					0.58	KO	6									37.76	WT	3
					1.76	KO	6									27.87	WT	3
					2.78	KO	6									40.21	WT	3
					0.94	KO	6									34.65	WT	3
					0.93	KO	6									32.76	KO	6
					2.65	KO	6									36.43	KO	6
					0.56	KO	6									28.26	KO	6
					1.57	KO	6									26.65	KO	6
					1.87	KO	6									30.78	KO	6
					2.69	KO	6									33.65	KO	6
					0.93	KO	6									28.54	KO	6
					2.78	KO	6									34.54	KO	6
					1.65	KO	6									25.67	KO	6
					3.76	KO	6									22.09	KO	6
					4.87	KO	6									26.33	KO	6
					1.06	KO	6									24.96	KO	6
					2.54	AA	6									22.67	KO	6
					1.68	AA	6									35.31	KO	6
					0.87	AA	6									30.47	KO	6
					3.1	AA	6									14.54	KO	6
					0.67	AA	6									33.87	KO	6
					1.47	AA	6									36.34	KO	6
					2.84	AA	6									38.67	KO	6
					2.8	AA	6									25.78	KO	6
					1.62	AA	6									20.54	AA	6
					0.68	AA	6									21.67	AA	6
					0.83	AA	6									35.43	AA	6
					2.76	AA	6									25.22	AA	6
					3.93	AA	6									17.34	AA	6
					2.47	AA	6									16.32	AA	6
					2.68	AA	6									26.9	AA	6
					3.44	AA	6									20.44	AA	6
					2.21	AA	6									19.45	AA	6
					0.93	AA	6									15.36	AA	6
					2.76	AA	6									20.35	AA	6
																17.34	AA	6
																28.04	AA	6
																11.67	AA	6
																20.34	AA	6
																15.26	AA	6
																26.34	AA	6
																15.23	AA	6
																15.32	AA	6
																13.56	AA	6

## Sheet: Figure 5
Figure 5A							Figure 5C					Figure 5D				Figure 5E, G					Figure 5F, K						Figure 5H					Figure 5I							Figure 5J, L
							CentrosomePct	Nb	Cond	Expt		Distance	Cond	Expt		MT	Rab5	Cond	Expt		SD	Cond	Expt	Type	Type2		Distance	Cond	Expt	Type		Percent	Percent2	Cond	Type	Cond2	Expt		MT	Rab5	Centr3	Cond	Type	Cond2	Expt
							61.29	One	Ctrl	1		4.72	Ctrl	1		4.82	3.42	WT	1		50.5	WT	1	Ctrl	GO		5.36	WT	1	Ctrl		0	45.9	WT	Ctrl	WTCtrl	1		4.56	7.69231	0	WT	Ctrl	WTCtrl	1
							50	One	Ctrl	2		6.82	Ctrl	1		5.81	2.67	WT	2		32.13	WT	1	Ctrl	GO		8.4	WT	1	Ctrl		1.3	50.65	WT	Ctrl	WTCtrl	2		5.76	5.40541	2.63158	WT	Ctrl	WTCtrl	2
							61.11	One	Ctrl	3		8.65	Ctrl	1		5.11	3.2	WT	3		31.49	WT	1	Ctrl	GO		7.26	WT	1	Ctrl		0	41.18	WT	Ctrl	WTCtrl	3		4.1	6.9	2.77778	WT	Ctrl	WTCtrl	3
							36.25	One	GO	1		4.59	Ctrl	1		28.97	59.87	GO	1		31.08	WT	1	Ctrl	GO		6.98	WT	1	Ctrl		0	48.23	WT	NAC	WTNAC	1		3.45	4.76	NA	WT	MitoQ	WTMitoQ	1
							37.58	One	GO	2		6.93	Ctrl	1		33.62	61.23	GO	2		50.9	WT	1	Ctrl	GO		5.87	WT	1	Ctrl		0	55.84	WT	NAC	WTNAC	2		3.78	7.54	NA	WT	MitoQ	WTMitoQ	2
							40.24	One	GO	3		3.79	Ctrl	1		30.84	65.4	GO	3		32.14	WT	1	Ctrl	GO		5.92	WT	1	Ctrl		0	46.71	WT	NAC	WTNAC	3		2.8	9.23	NA	WT	MitoQ	WTMitoQ	3
							38.71	Two	Ctrl	1		7.35	Ctrl	1							44.25	WT	1	Ctrl	GO		6.29	WT	1	Ctrl		10.61	68.2	KO	Ctrl	KOCtrl	1		2.54	10.3448	NA	WT	NAC	WTNAC	1
							47.37	Two	Ctrl	2		5.09	Ctrl	1							31.29	WT	1	Ctrl	GO		8.69	WT	1	Ctrl		8.16	69.4	KO	Ctrl	KOCtrl	2		2.7	12.6582	NA	WT	NAC	WTNAC	2
							36.11	Two	Ctrl	3		3.27	Ctrl	1							36.86	WT	1	Ctrl	GO		6.17	WT	1	Ctrl		8.82	75	KO	Ctrl	KOCtrl	3		3.65	12.9	NA	WT	NAC	WTNAC	3
							52.35	Two	GO	1		5.25	Ctrl	1							42.51	WT	1	Ctrl	GO		8.29	WT	1	Ctrl		2.63	32.65	KO	MitoQ	KOMitoQ	1		75.3	75	8.69565	KO	Ctrl	KOCtrl	1
							60.31	Two	GO	2		7.84	Ctrl	1							36.17	WT	2	Ctrl	GO		4.19	WT	1	Ctrl		6.67	46.32	KO	MitoQ	KOMitoQ	2		72.56	80	10.2564	KO	Ctrl	KOCtrl	2
							52.76	Two	GO	3		6.98	Ctrl	1							30.3	WT	2	Ctrl	GO		7.48	WT	1	Ctrl		5.26	40.22	KO	MitoQ	KOMitoQ	3		71.3	79	12.5	KO	Ctrl	KOCtrl	3
							0	Three	Ctrl	1		4.98	Ctrl	1							58.27	WT	2	Ctrl	GO		6.82	WT	1	Ctrl		3.61	37.21	KO	NAC	KONAC	1		10.23	19.86	2.63158	KO	MitoQ	KOMitoQ	1
							2.63	Three	Ctrl	2		5.73	Ctrl	1							27.2	WT	2	Ctrl	GO		4.52	WT	1	Ctrl		5.27	44.88	KO	NAC	KONAC	2		11.23	20.3	6.66667	KO	MitoQ	KOMitoQ	2
							2.78	Three	Ctrl	3		8.37	Ctrl	1							28.59	WT	2	Ctrl	GO		5.8	WT	1	Ctrl		4.12	35.83	KO	NAC	KONAC	3		9.5	17.6	5.26316	KO	MitoQ	KOMitoQ	3
							5.78	Three	GO	1		8.2	Ctrl	1							34.84	WT	2	Ctrl	GO		6.31	WT	1	Ctrl		10.42	68.75	AA	Ctrl	AACtrl	1		9.43	26.3158	NA	KO	NAC	KONAC	1
							7.8	Three	GO	2		6.92	Ctrl	1							27.67	WT	2	Ctrl	GO		8.64	WT	1	Ctrl		9.8	68.63	AA	Ctrl	AACtrl	2		10.34	27.5	NA	KO	NAC	KONAC	2
							6.93	Three	GO	3		8.44	Ctrl	1							35.77	WT	2	Ctrl	GO		10.92	WT	1	Ctrl		7.69	71.15	AA	Ctrl	AACtrl	3		9.87	21.45	NA	KO	NAC	KONAC	3
												1.46	GO	4							34.58	WT	2	Ctrl	GO		3.82	WT	2	Ctrl		3.96	38.24	AA	MitoQ	AAMitoQ	1		71.23	75	10.32	AA	Ctrl	AACtrl	1
												0.93	GO	4							30.12	WT	2	Ctrl	GO		5.27	WT	2	Ctrl		6.52	38.33	AA	MitoQ	AAMitoQ	2		78.6	78.8461	11.23	AA	Ctrl	AACtrl	2
												0.53	GO	4							36.99	WT	3	Ctrl	GO		6.48	WT	2	Ctrl		4.65	42.51	AA	MitoQ	AAMitoQ	3		67.8	82.1429	9.56	AA	Ctrl	AACtrl	3
												1.25	GO	4							35.18	WT	3	Ctrl	GO		7.36	WT	2	Ctrl		4.83	37.23	AA	NAC	AANAC	1		9.87	20.6	3.96	AA	MitoQ	AAMitoQ	1
												1.65	GO	4							32.73	WT	3	Ctrl	GO		7.17	WT	2	Ctrl		5.25	42.52	AA	NAC	AANAC	2		11.2	17.65	6.52	AA	MitoQ	AAMitoQ	2
												0.36	GO	4							37.71	WT	3	Ctrl	GO		6.84	WT	2	Ctrl		4.22	52.21	AA	NAC	AANAC	3		8.76	14.56	4.65	AA	MitoQ	AAMitoQ	3
												1.31	GO	4							30.25	WT	3	Ctrl	GO		7.03	WT	2	Ctrl									7.8	19.76	NA	AA	NAC	AANAC	1
												0.45	GO	4							28.13	WT	3	Ctrl	GO		5.17	WT	2	Ctrl									10.98	22.54	NA	AA	NAC	AANAC	2
												0.72	GO	4							33.65	WT	3	Ctrl	GO		5.27	WT	2	Ctrl									9.3	22.78	NA	AA	NAC	AANAC	3
												0.48	GO	4							46.13	WT	3	Ctrl	GO		5.5	WT	2	Ctrl
												1.36	GO	4							43.13	WT	3	Ctrl	GO		7.19	WT	2	Ctrl
												0.92	GO	4							39.27	WT	3	Ctrl	GO		6.36	WT	2	Ctrl
												1.77	GO	4							8.22	GO	4	Ctrl	GO		5.28	WT	2	Ctrl
												1.04	GO	4							25.93	GO	4	Ctrl	GO		5.8	WT	2	Ctrl
												0.8	GO	4							27.07	GO	4	Ctrl	GO		6.39	WT	2	Ctrl
												1.46	GO	4							24.62	GO	4	Ctrl	GO		4.11	WT	2	Ctrl
												0.58	GO	4							29.75	GO	4	Ctrl	GO		5.18	WT	2	Ctrl
												0.33	GO	4							30.8	GO	4	Ctrl	GO		5.41	WT	2	Ctrl
												7.48	Ctrl	2							18.67	GO	4	Ctrl	GO		6.27	WT	3	Ctrl
												6.09	Ctrl	2							22.98	GO	4	Ctrl	GO		7.35	WT	3	Ctrl
												10.47	Ctrl	2							26.43	GO	4	Ctrl	GO		6.28	WT	3	Ctrl
												6.26	Ctrl	2							22.86	GO	4	Ctrl	GO		7.38	WT	3	Ctrl
												7.65	Ctrl	2							25.75	GO	5	Ctrl	GO		6.94	WT	3	Ctrl
												5.89	Ctrl	2							11.33	GO	5	Ctrl	GO		5.16	WT	3	Ctrl
												6.92	Ctrl	2							19.38	GO	5	Ctrl	GO		4.62	WT	3	Ctrl
												9.47	Ctrl	2							20.95	GO	5	Ctrl	GO		6.38	WT	3	Ctrl
												7.63	Ctrl	2							25.96	GO	5	Ctrl	GO		6.29	WT	3	Ctrl
												5.87	Ctrl	2							17.53	GO	5	Ctrl	GO		7.53	WT	3	Ctrl
												6.49	Ctrl	2							27.58	GO	5	Ctrl	GO		5.28	WT	3	Ctrl
												5.82	Ctrl	2							33.83	GO	5	Ctrl	GO		10.58	WT	3	Ctrl
												7.92	Ctrl	2							34.93	GO	5	Ctrl	GO		9.26	WT	3	Ctrl
												5.82	Ctrl	2							29.95	GO	5	Ctrl	GO		8.49	WT	3	Ctrl
												9.49	Ctrl	2							20.71	GO	6	Ctrl	GO		4.83	WT	3	Ctrl
												6.63	Ctrl	2							18.36	GO	6	Ctrl	GO		5.27	WT	3	Ctrl
												8.18	Ctrl	2							24.38	GO	6	Ctrl	GO		4.97	WT	3	Ctrl
												6.35	Ctrl	2							27.41	GO	6	Ctrl	GO		8.69	WT	3	Ctrl
												0.43	GO	5							21.62	GO	6	Ctrl	GO		9.53	WT	4	MitoQ
												0.79	GO	5							30.56	GO	6	Ctrl	GO		8.58	WT	4	MitoQ
												1.58	GO	5							27.72	GO	6	Ctrl	GO		5.19	WT	4	MitoQ
												0.85	GO	5							26.31	GO	6	Ctrl	GO		7.53	WT	4	MitoQ
												1.47	GO	5							18.4	GO	6	Ctrl	GO		6.35	WT	4	MitoQ
												1.77	GO	5							24.17	GO	6	Ctrl	GO		7.91	WT	4	MitoQ
												0.93	GO	5							47.61	WT	1	Ctrl	KOAA		7.04	WT	4	MitoQ
												1.52	GO	5							36.72	WT	1	Ctrl	KOAA		8.37	WT	4	MitoQ
												0.38	GO	5							33.05	WT	1	Ctrl	KOAA		5.21	WT	4	MitoQ
												0.44	GO	5							43.57	WT	1	Ctrl	KOAA		6.49	WT	4	MitoQ
												1.49	GO	5							57.43	WT	1	Ctrl	KOAA		6.33	WT	4	MitoQ
												1.75	GO	5							44.12	WT	1	Ctrl	KOAA		5.8	WT	4	MitoQ
												2.8	GO	5							37.52	WT	1	Ctrl	KOAA		6.25	WT	4	MitoQ
												0.96	GO	5							47.94	WT	1	Ctrl	KOAA		5.27	WT	4	MitoQ
												1.69	GO	5							37.69	WT	1	Ctrl	KOAA		4.38	WT	4	MitoQ
												2.51	GO	5							32.18	WT	1	Ctrl	KOAA		4.27	WT	4	MitoQ
												0.84	GO	5							35.47	WT	2	Ctrl	KOAA		5.39	WT	4	MitoQ
												1.69	GO	5							40.25	WT	2	Ctrl	KOAA		4.94	WT	4	MitoQ
												9.58	Ctrl	3							33.51	WT	2	Ctrl	KOAA		6.8	WT	5	MitoQ
												8.57	Ctrl	3							27.35	WT	2	Ctrl	KOAA		7.15	WT	5	MitoQ
												5.6	Ctrl	3							36.56	WT	2	Ctrl	KOAA		5.22	WT	5	MitoQ
												6.15	Ctrl	3							33.58	WT	2	Ctrl	KOAA		6.18	WT	5	MitoQ
												7.48	Ctrl	3							38.47	WT	2	Ctrl	KOAA		5.28	WT	5	MitoQ
												8.36	Ctrl	3							26.78	WT	2	Ctrl	KOAA		4.27	WT	5	MitoQ
												5.93	Ctrl	3							45.22	WT	2	Ctrl	KOAA		5.11	WT	5	MitoQ
												6.9	Ctrl	3							42.76	WT	2	Ctrl	KOAA		6.49	WT	5	MitoQ
												5.22	Ctrl	3							46.57	WT	3	Ctrl	KOAA		6.38	WT	5	MitoQ
												6.98	Ctrl	3							48.67	WT	3	Ctrl	KOAA		5.93	WT	5	MitoQ
												9.37	Ctrl	3							50.35	WT	3	Ctrl	KOAA		6.04	WT	5	MitoQ
												6.36	Ctrl	3							55.37	WT	3	Ctrl	KOAA		5.17	WT	5	MitoQ
												8.73	Ctrl	3							42.47	WT	3	Ctrl	KOAA		4.63	WT	5	MitoQ
												7.25	Ctrl	3							38.76	WT	3	Ctrl	KOAA		6.82	WT	5	MitoQ
												7.93	Ctrl	3							48.12	WT	3	Ctrl	KOAA		8.05	WT	5	MitoQ
												8.36	Ctrl	3							38.7	WT	3	Ctrl	KOAA		9.5	WT	5	MitoQ
												6.72	Ctrl	3							47.62	WT	3	Ctrl	KOAA		8.26	WT	5	MitoQ
												10.46	Ctrl	3							46.2	WT	3	Ctrl	KOAA		5.25	WT	5	MitoQ
												0.46	GO	6							27.36	KO	1	Ctrl	KOAA		7.49	WT	6	MitoQ
												1.69	GO	6							29.91	KO	1	Ctrl	KOAA		9.36	WT	6	MitoQ
												0.68	GO	6							26.53	KO	1	Ctrl	KOAA		8.28	WT	6	MitoQ
												1.27	GO	6							19.2	KO	1	Ctrl	KOAA		9.48	WT	6	MitoQ
												1.69	GO	6							12.4	KO	1	Ctrl	KOAA		7.37	WT	6	MitoQ
												2.83	GO	6							36.56	KO	1	Ctrl	KOAA		6.28	WT	6	MitoQ
												1.52	GO	6							31.58	KO	1	Ctrl	KOAA		5.48	WT	6	MitoQ
												1.69	GO	6							15.55	KO	1	Ctrl	KOAA		8.46	WT	6	MitoQ
												0.79	GO	6							38.17	KO	1	Ctrl	KOAA		4.27	WT	6	MitoQ
												1.58	GO	6							21.18	KO	1	Ctrl	KOAA		5.27	WT	6	MitoQ
												0.96	GO	6							25.16	KO	2	Ctrl	KOAA		7.48	WT	6	MitoQ
												1.69	GO	6							15.64	KO	2	Ctrl	KOAA		8.12	WT	6	MitoQ
												2.47	GO	6							24.24	KO	2	Ctrl	KOAA		7.36	WT	6	MitoQ
												1.69	GO	6							14.05	KO	2	Ctrl	KOAA		9.47	WT	6	MitoQ
												1.9	GO	6							18.44	KO	2	Ctrl	KOAA		5.93	WT	6	MitoQ
												0.58	GO	6							25.02	KO	2	Ctrl	KOAA		4.9	WT	6	MitoQ
												1.48	GO	6							25.81	KO	2	Ctrl	KOAA		6.37	WT	6	MitoQ
												1.83	GO	6							20.54	KO	2	Ctrl	KOAA		8.52	WT	6	MitoQ
																					25.54	KO	2	Ctrl	KOAA		3.62	WT	7	NAC
																					21.09	KO	2	Ctrl	KOAA		4.37	WT	7	NAC
																					25	KO	3	Ctrl	KOAA		4.81	WT	7	NAC
																					28.59	KO	3	Ctrl	KOAA		3.28	WT	7	NAC
																					21.83	KO	3	Ctrl	KOAA		4.72	WT	7	NAC
																					19.55	KO	3	Ctrl	KOAA		5.95	WT	7	NAC
																					15.03	KO	3	Ctrl	KOAA		5.33	WT	7	NAC
																					32.77	KO	3	Ctrl	KOAA		6.79	WT	7	NAC
																					30.34	KO	3	Ctrl	KOAA		5.37	WT	7	NAC
																					26.24	KO	3	Ctrl	KOAA		4.27	WT	7	NAC
																					30.68	KO	3	Ctrl	KOAA		5.37	WT	7	NAC
																					30.47	KO	3	Ctrl	KOAA		6.45	WT	7	NAC
																					25.36	AA	1	Ctrl	KOAA		7.38	WT	7	NAC
																					19.43	AA	1	Ctrl	KOAA		6.92	WT	7	NAC
																					26.58	AA	1	Ctrl	KOAA		5.33	WT	7	NAC
																					22.51	AA	1	Ctrl	KOAA		5.96	WT	7	NAC
																					31.26	AA	1	Ctrl	KOAA		6.21	WT	7	NAC
																					34.2	AA	1	Ctrl	KOAA		6.62	WT	7	NAC
																					20.91	AA	1	Ctrl	KOAA		8.42	WT	8	NAC
																					17.36	AA	1	Ctrl	KOAA		5.69	WT	8	NAC
																					24.8	AA	1	Ctrl	KOAA		7.38	WT	8	NAC
																					19.38	AA	1	Ctrl	KOAA		6.51	WT	8	NAC
																					17.83	AA	2	Ctrl	KOAA		4.95	WT	8	NAC
																					21.25	AA	2	Ctrl	KOAA		4.18	WT	8	NAC
																					20.94	AA	2	Ctrl	KOAA		4.71	WT	8	NAC
																					19.36	AA	2	Ctrl	KOAA		5.62	WT	8	NAC
																					23.61	AA	2	Ctrl	KOAA		6.09	WT	8	NAC
																					20.85	AA	2	Ctrl	KOAA		7.27	WT	8	NAC
																					30.93	AA	2	Ctrl	KOAA		6.37	WT	8	NAC
																					25.48	AA	2	Ctrl	KOAA		6.51	WT	8	NAC
																					22.17	AA	2	Ctrl	KOAA		6.94	WT	8	NAC
																					13.59	AA	2	Ctrl	KOAA		7.38	WT	8	NAC
																					14.83	AA	3	Ctrl	KOAA		8.71	WT	8	NAC
																					21.47	AA	3	Ctrl	KOAA		9.38	WT	8	NAC
																					22.69	AA	3	Ctrl	KOAA		7.13	WT	8	NAC
																					29.8	AA	3	Ctrl	KOAA		4.39	WT	8	NAC
																					15.49	AA	3	Ctrl	KOAA		5.82	WT	9	NAC
																					20.36	AA	3	Ctrl	KOAA		6.38	WT	9	NAC
																					11.27	AA	3	Ctrl	KOAA		7.68	WT	9	NAC
																					25.49	AA	3	Ctrl	KOAA		6.7	WT	9	NAC
																					30.44	AA	3	Ctrl	KOAA		5.16	WT	9	NAC
																					23.52	AA	3	Ctrl	KOAA		4.62	WT	9	NAC
																					38.74	WT	4	MitoQ	KOAA		3.69	WT	9	NAC
																					45.3	WT	4	MitoQ	KOAA		5.69	WT	9	NAC
																					48.56	WT	4	MitoQ	KOAA		8.36	WT	9	NAC
																					36.02	WT	4	MitoQ	KOAA		7.58	WT	9	NAC
																					38.43	WT	4	MitoQ	KOAA		7.13	WT	9	NAC
																					40.26	WT	4	MitoQ	KOAA		6.93	WT	9	NAC
																					44.69	WT	4	MitoQ	KOAA		5.26	WT	9	NAC
																					47.23	WT	4	MitoQ	KOAA		8.21	WT	9	NAC
																					39.5	WT	4	MitoQ	KOAA		4.69	WT	9	NAC
																					42.79	WT	4	MitoQ	KOAA		7.48	WT	9	NAC
																					36.92	WT	5	MitoQ	KOAA		6.22	WT	9	NAC
																					37.6	WT	5	MitoQ	KOAA		6.04	WT	9	NAC
																					45.12	WT	5	MitoQ	KOAA		1.57	KO	1	Ctrl
																					38.67	WT	5	MitoQ	KOAA		0.93	KO	1	Ctrl
																					27.6	WT	5	MitoQ	KOAA		2.67	KO	1	Ctrl
																					44.9	WT	5	MitoQ	KOAA		1.54	KO	1	Ctrl
																					54.3	WT	5	MitoQ	KOAA		0.68	KO	1	Ctrl
																					42.37	WT	5	MitoQ	KOAA		0.45	KO	1	Ctrl
																					48.7	WT	5	MitoQ	KOAA		1.58	KO	1	Ctrl
																					43.71	WT	5	MitoQ	KOAA		0.73	KO	1	Ctrl
																					40.64	WT	6	MitoQ	KOAA		0.55	KO	1	Ctrl
																					43.68	WT	6	MitoQ	KOAA		1.47	KO	1	Ctrl
																					50.45	WT	6	MitoQ	KOAA		0.93	KO	1	Ctrl
																					37.02	WT	6	MitoQ	KOAA		0.26	KO	1	Ctrl
																					33.79	WT	6	MitoQ	KOAA		0.58	KO	1	Ctrl
																					41.46	WT	6	MitoQ	KOAA		1.53	KO	1	Ctrl
																					40.92	WT	6	MitoQ	KOAA		0.47	KO	1	Ctrl
																					35.41	WT	6	MitoQ	KOAA		1.58	KO	1	Ctrl
																					33.27	WT	6	MitoQ	KOAA		0.37	KO	1	Ctrl
																					30.12	WT	6	MitoQ	KOAA		0.59	KO	1	Ctrl
																					46.7	KO	4	MitoQ	KOAA		2.58	KO	2	Ctrl
																					45.22	KO	4	MitoQ	KOAA		1.53	KO	2	Ctrl
																					37.52	KO	4	MitoQ	KOAA		0.47	KO	2	Ctrl
																					47.64	KO	4	MitoQ	KOAA		0.63	KO	2	Ctrl
																					37.85	KO	4	MitoQ	KOAA		1.27	KO	2	Ctrl
																					38.65	KO	4	MitoQ	KOAA		0.48	KO	2	Ctrl
																					34.41	KO	4	MitoQ	KOAA		0.29	KO	2	Ctrl
																					36.39	KO	4	MitoQ	KOAA		1.29	KO	2	Ctrl
																					39.36	KO	4	MitoQ	KOAA		0.46	KO	2	Ctrl
																					42.62	KO	4	MitoQ	KOAA		0.37	KO	2	Ctrl
																					38.26	KO	5	MitoQ	KOAA		0.21	KO	2	Ctrl
																					45.38	KO	5	MitoQ	KOAA		1.26	KO	2	Ctrl
																					44.76	KO	5	MitoQ	KOAA		1.23	KO	2	Ctrl
																					30.97	KO	5	MitoQ	KOAA		2.74	KO	2	Ctrl
																					29.74	KO	5	MitoQ	KOAA		2.29	KO	2	Ctrl
																					38.7	KO	5	MitoQ	KOAA		0.37	KO	2	Ctrl
																					31.68	KO	5	MitoQ	KOAA		0.75	KO	2	Ctrl
																					43.59	KO	5	MitoQ	KOAA		0.23	KO	2	Ctrl
																					40.12	KO	5	MitoQ	KOAA		1.36	KO	3	Ctrl
																					47.3	KO	5	MitoQ	KOAA		0.37	KO	3	Ctrl
																					36.09	KO	6	MitoQ	KOAA		2.37	KO	3	Ctrl
																					45.32	KO	6	MitoQ	KOAA		2.14	KO	3	Ctrl
																					44.83	KO	6	MitoQ	KOAA		1.76	KO	3	Ctrl
																					37.94	KO	6	MitoQ	KOAA		0.52	KO	3	Ctrl
																					34.81	KO	6	MitoQ	KOAA		0.37	KO	3	Ctrl
																					40.47	KO	6	MitoQ	KOAA		0.52	KO	3	Ctrl
																					43.51	KO	6	MitoQ	KOAA		2.68	KO	3	Ctrl
																					44.73	KO	6	MitoQ	KOAA		1.27	KO	3	Ctrl
																					39.17	KO	6	MitoQ	KOAA		0.46	KO	3	Ctrl
																					26.04	KO	6	MitoQ	KOAA		1.42	KO	3	Ctrl
																					42.68	AA	4	MitoQ	KOAA		0.73	KO	3	Ctrl
																					36.81	AA	4	MitoQ	KOAA		0.7	KO	3	Ctrl
																					35.49	AA	4	MitoQ	KOAA		0.26	KO	3	Ctrl
																					33.94	AA	4	MitoQ	KOAA		0.41	KO	3	Ctrl
																					53.24	AA	4	MitoQ	KOAA		1.58	KO	3	Ctrl
																					46.33	AA	4	MitoQ	KOAA		1.46	KO	3	Ctrl
																					44.79	AA	4	MitoQ	KOAA		5.79	KO	4	MitoQ
																					41.53	AA	4	MitoQ	KOAA		6.49	KO	4	MitoQ
																					37.16	AA	4	MitoQ	KOAA		8.04	KO	4	MitoQ
																					30.27	AA	4	MitoQ	KOAA		4.68	KO	4	MitoQ
																					36.12	AA	5	MitoQ	KOAA		4.71	KO	4	MitoQ
																					38.7	AA	5	MitoQ	KOAA		6.84	KO	4	MitoQ
																					33.59	AA	5	MitoQ	KOAA		8.63	KO	4	MitoQ
																					46.03	AA	5	MitoQ	KOAA		5.63	KO	4	MitoQ
																					44.51	AA	5	MitoQ	KOAA		5.28	KO	4	MitoQ
																					27.6	AA	5	MitoQ	KOAA		4.72	KO	4	MitoQ
																					36.18	AA	5	MitoQ	KOAA		4.7	KO	4	MitoQ
																					40.66	AA	5	MitoQ	KOAA		6.92	KO	4	MitoQ
																					42.84	AA	5	MitoQ	KOAA		5.28	KO	4	MitoQ
																					46.51	AA	5	MitoQ	KOAA		5.92	KO	4	MitoQ
																					56.31	AA	6	MitoQ	KOAA		4.79	KO	4	MitoQ
																					48.7	AA	6	MitoQ	KOAA		4.19	KO	4	MitoQ
																					53.91	AA	6	MitoQ	KOAA		3.69	KO	4	MitoQ
																					37.69	AA	6	MitoQ	KOAA		5.33	KO	4	MitoQ
																					48.27	AA	6	MitoQ	KOAA		3.47	KO	5	MitoQ
																					46.99	AA	6	MitoQ	KOAA		4.38	KO	5	MitoQ
																					47.19	AA	6	MitoQ	KOAA		5.43	KO	5	MitoQ
																					30.91	AA	6	MitoQ	KOAA		3.82	KO	5	MitoQ
																					36.37	AA	6	MitoQ	KOAA		5.87	KO	5	MitoQ
																					48.16	AA	6	MitoQ	KOAA		6.58	KO	5	MitoQ
																					47.62	WT	7	NAC	KOAA		4.35	KO	5	MitoQ
																					38.6	WT	7	NAC	KOAA		7.95	KO	5	MitoQ
																					44.61	WT	7	NAC	KOAA		5.38	KO	5	MitoQ
																					36.51	WT	7	NAC	KOAA		5.63	KO	5	MitoQ
																					28.7	WT	7	NAC	KOAA		4.7	KO	5	MitoQ
																					46.51	WT	7	NAC	KOAA		7.4	KO	5	MitoQ
																					34.27	WT	7	NAC	KOAA		5.69	KO	5	MitoQ
																					33.92	WT	7	NAC	KOAA		6.13	KO	5	MitoQ
																					43.72	WT	7	NAC	KOAA		8.9	KO	5	MitoQ
																					38.61	WT	7	NAC	KOAA		7.36	KO	5	MitoQ
																					31.26	WT	8	NAC	KOAA		8.43	KO	5	MitoQ
																					45.38	WT	8	NAC	KOAA		8.24	KO	5	MitoQ
																					55.23	WT	8	NAC	KOAA		6.34	KO	6	MitoQ
																					35.82	WT	8	NAC	KOAA		7.24	KO	6	MitoQ
																					41.28	WT	8	NAC	KOAA		5.83	KO	6	MitoQ
																					44.26	WT	8	NAC	KOAA		4.63	KO	6	MitoQ
																					47.61	WT	8	NAC	KOAA		9.05	KO	6	MitoQ
																					39.82	WT	8	NAC	KOAA		8.16	KO	6	MitoQ
																					34.29	WT	8	NAC	KOAA		7.34	KO	6	MitoQ
																					42.39	WT	8	NAC	KOAA		6.26	KO	6	MitoQ
																					26.58	WT	9	NAC	KOAA		5.47	KO	6	MitoQ
																					41.28	WT	9	NAC	KOAA		4.21	KO	6	MitoQ
																					24.38	WT	9	NAC	KOAA		4.73	KO	6	MitoQ
																					38.71	WT	9	NAC	KOAA		5.94	KO	6	MitoQ
																					31.26	WT	9	NAC	KOAA		4.05	KO	6	MitoQ
																					36.14	WT	9	NAC	KOAA		5.23	KO	6	MitoQ
																					38.7	WT	9	NAC	KOAA		4.28	KO	6	MitoQ
																					41.26	WT	9	NAC	KOAA		5.21	KO	6	MitoQ
																					48.14	WT	9	NAC	KOAA		6.8	KO	6	MitoQ
																					44.09	WT	9	NAC	KOAA		8.42	KO	6	MitoQ
																					35.17	KO	7	NAC	KOAA		6.39	KO	7	NAC
																					27.64	KO	7	NAC	KOAA		9.37	KO	7	NAC
																					46.28	KO	7	NAC	KOAA		3.27	KO	7	NAC
																					30.64	KO	7	NAC	KOAA		5.49	KO	7	NAC
																					48.25	KO	7	NAC	KOAA		3.92	KO	7	NAC
																					27.41	KO	7	NAC	KOAA		5.38	KO	7	NAC
																					34.71	KO	7	NAC	KOAA		4.95	KO	7	NAC
																					23.68	KO	7	NAC	KOAA		4.67	KO	7	NAC
																					32.59	KO	7	NAC	KOAA		5.27	KO	7	NAC
																					45.27	KO	7	NAC	KOAA		4.6	KO	7	NAC
																					37.69	KO	8	NAC	KOAA		2.59	KO	7	NAC
																					47.21	KO	8	NAC	KOAA		7.31	KO	7	NAC
																					34.69	KO	8	NAC	KOAA		7.93	KO	7	NAC
																					40.37	KO	8	NAC	KOAA		8.53	KO	7	NAC
																					50.52	KO	8	NAC	KOAA		5.65	KO	7	NAC
																					46.38	KO	8	NAC	KOAA		9.31	KO	7	NAC
																					46.21	KO	8	NAC	KOAA		3.7	KO	7	NAC
																					36.28	KO	8	NAC	KOAA		7.49	KO	7	NAC
																					27.8	KO	8	NAC	KOAA		5.27	KO	8	NAC
																					39.47	KO	8	NAC	KOAA		8.13	KO	8	NAC
																					41.46	KO	9	NAC	KOAA		5.28	KO	8	NAC
																					36.28	KO	9	NAC	KOAA		5.55	KO	8	NAC
																					54.38	KO	9	NAC	KOAA		6.01	KO	8	NAC
																					38.62	KO	9	NAC	KOAA		3.72	KO	8	NAC
																					42.63	KO	9	NAC	KOAA		4.82	KO	8	NAC
																					44.85	KO	9	NAC	KOAA		8.36	KO	8	NAC
																					26.5	KO	9	NAC	KOAA		7.21	KO	8	NAC
																					38.59	KO	9	NAC	KOAA		6.7	KO	8	NAC
																					36.27	KO	9	NAC	KOAA		5.24	KO	8	NAC
																					52.69	KO	9	NAC	KOAA		4.47	KO	8	NAC
																					31.47	AA	7	NAC	KOAA		6.21	KO	8	NAC
																					28.42	AA	7	NAC	KOAA		5.37	KO	8	NAC
																					43.69	AA	7	NAC	KOAA		6.2	KO	8	NAC
																					38.27	AA	7	NAC	KOAA		4.71	KO	8	NAC
																					25.37	AA	7	NAC	KOAA		5.83	KO	8	NAC
																					32.65	AA	7	NAC	KOAA		4.2	KO	8	NAC
																					28.64	AA	7	NAC	KOAA		8.41	KO	9	NAC
																					26.79	AA	7	NAC	KOAA		5.27	KO	9	NAC
																					40.26	AA	7	NAC	KOAA		4.73	KO	9	NAC
																					37.25	AA	7	NAC	KOAA		7.39	KO	9	NAC
																					42.46	AA	8	NAC	KOAA		9.56	KO	9	NAC
																					37.64	AA	8	NAC	KOAA		4.37	KO	9	NAC
																					39.8	AA	8	NAC	KOAA		6.26	KO	9	NAC
																					40.62	AA	8	NAC	KOAA		5.36	KO	9	NAC
																					45.62	AA	8	NAC	KOAA		4.38	KO	9	NAC
																					31.65	AA	8	NAC	KOAA		7.9	KO	9	NAC
																					49.51	AA	8	NAC	KOAA		9.41	KO	9	NAC
																					32.79	AA	8	NAC	KOAA		5.37	KO	9	NAC
																					36.51	AA	8	NAC	KOAA		6.25	KO	9	NAC
																					39.46	AA	8	NAC	KOAA		5.73	KO	9	NAC
																					25.32	AA	9	NAC	KOAA		7.6	KO	9	NAC
																					41.7	AA	9	NAC	KOAA		4.79	KO	9	NAC
																					45.37	AA	9	NAC	KOAA		5.37	KO	9	NAC
																					44.82	AA	9	NAC	KOAA		4.16	KO	9	NAC
																					34.26	AA	9	NAC	KOAA		1.09	AA	1	Ctrl
																					27.58	AA	9	NAC	KOAA		2.69	AA	1	Ctrl
																					22.41	AA	9	NAC	KOAA		0.48	AA	1	Ctrl
																					34.82	AA	9	NAC	KOAA		2.38	AA	1	Ctrl
																					30.84	AA	9	NAC	KOAA		1.6	AA	1	Ctrl
																					37.51	AA	9	NAC	KOAA		0.57	AA	1	Ctrl
																											0.47	AA	1	Ctrl
																											0.27	AA	1	Ctrl
																											0.64	AA	1	Ctrl
																											0.42	AA	1	Ctrl
																											0.59	AA	1	Ctrl
																											0.28	AA	1	Ctrl
																											1.26	AA	1	Ctrl
																											0.79	AA	1	Ctrl
																											0.48	AA	1	Ctrl
																											1.37	AA	1	Ctrl
																											1.57	AA	1	Ctrl
																											0.38	AA	1	Ctrl
																											2.16	AA	2	Ctrl
																											1.38	AA	2	Ctrl
																											0.38	AA	2	Ctrl
																											1.27	AA	2	Ctrl
																											0.63	AA	2	Ctrl
																											0.85	AA	2	Ctrl
																											1.27	AA	2	Ctrl
																											2.19	AA	2	Ctrl
																											0.54	AA	2	Ctrl
																											0.68	AA	2	Ctrl
																											1.34	AA	2	Ctrl
																											2.57	AA	2	Ctrl
																											0.57	AA	2	Ctrl
																											1.3	AA	2	Ctrl
																											0.74	AA	2	Ctrl
																											0.55	AA	2	Ctrl
																											1.29	AA	2	Ctrl
																											0.58	AA	2	Ctrl
																											0.35	AA	3	Ctrl
																											1.52	AA	3	Ctrl
																											0.79	AA	3	Ctrl
																											1.48	AA	3	Ctrl
																											0.48	AA	3	Ctrl
																											2.26	AA	3	Ctrl
																											1.05	AA	3	Ctrl
																											0.83	AA	3	Ctrl
																											0.67	AA	3	Ctrl
																											0.2	AA	3	Ctrl
																											0.58	AA	3	Ctrl
																											0.75	AA	3	Ctrl
																											1.53	AA	3	Ctrl
																											0.63	AA	3	Ctrl
																											0.68	AA	3	Ctrl
																											0.81	AA	3	Ctrl
																											0.69	AA	3	Ctrl
																											1.4	AA	3	Ctrl
																											5.48	AA	4	MitoQ
																											4.29	AA	4	MitoQ
																											6.94	AA	4	MitoQ
																											5.38	AA	4	MitoQ
																											6.17	AA	4	MitoQ
																											7.36	AA	4	MitoQ
																											5.8	AA	4	MitoQ
																											4.18	AA	4	MitoQ
																											5.26	AA	4	MitoQ
																											4.62	AA	4	MitoQ
																											6.59	AA	4	MitoQ
																											4.37	AA	4	MitoQ
																											5.82	AA	4	MitoQ
																											7.49	AA	4	MitoQ
																											8.75	AA	4	MitoQ
																											6.95	AA	4	MitoQ
																											10.78	AA	4	MitoQ
																											9.47	AA	4	MitoQ
																											7.36	AA	5	MitoQ
																											5.89	AA	5	MitoQ
																											8.74	AA	5	MitoQ
																											7.55	AA	5	MitoQ
																											4.72	AA	5	MitoQ
																											5.42	AA	5	MitoQ
																											5.73	AA	5	MitoQ
																											7.24	AA	5	MitoQ
																											6.41	AA	5	MitoQ
																											5.82	AA	5	MitoQ
																											4.17	AA	5	MitoQ
																											5.24	AA	5	MitoQ
																											6.55	AA	5	MitoQ
																											6.48	AA	5	MitoQ
																											7.32	AA	5	MitoQ
																											5.47	AA	5	MitoQ
																											8.58	AA	5	MitoQ
																											5.98	AA	5	MitoQ
																											3.68	AA	6	MitoQ
																											4.62	AA	6	MitoQ
																											6.59	AA	6	MitoQ
																											7.36	AA	6	MitoQ
																											8.46	AA	6	MitoQ
																											5.36	AA	6	MitoQ
																											4.6	AA	6	MitoQ
																											5.9	AA	6	MitoQ
																											5.02	AA	6	MitoQ
																											5.27	AA	6	MitoQ
																											6.21	AA	6	MitoQ
																											5.43	AA	6	MitoQ
																											7.3	AA	6	MitoQ
																											5.89	AA	6	MitoQ
																											4.62	AA	6	MitoQ
																											5.93	AA	6	MitoQ
																											6.38	AA	6	MitoQ
																											5.17	AA	6	MitoQ
																											3.27	AA	7	NAC
																											4.75	AA	7	NAC
																											4.59	AA	7	NAC
																											5.52	AA	7	NAC
																											5.38	AA	7	NAC
																											8.46	AA	7	NAC
																											3.58	AA	7	NAC
																											5.83	AA	7	NAC
																											6.37	AA	7	NAC
																											5.89	AA	7	NAC
																											3.68	AA	7	NAC
																											5.17	AA	7	NAC
																											7.77	AA	7	NAC
																											6.38	AA	7	NAC
																											4.96	AA	7	NAC
																											5.31	AA	7	NAC
																											7.94	AA	7	NAC
																											4.24	AA	7	NAC
																											4.04	AA	8	NAC
																											7.38	AA	8	NAC
																											8.26	AA	8	NAC
																											4.76	AA	8	NAC
																											7.38	AA	8	NAC
																											8.52	AA	8	NAC
																											6.49	AA	8	NAC
																											4.79	AA	8	NAC
																											9.41	AA	8	NAC
																											4.62	AA	8	NAC
																											4.17	AA	8	NAC
																											4.38	AA	8	NAC
																											6.29	AA	8	NAC
																											6.51	AA	8	NAC
																											4.28	AA	8	NAC
																											4.59	AA	8	NAC
																											7.26	AA	8	NAC
																											3.27	AA	8	NAC
																											2.75	AA	9	NAC
																											4.85	AA	9	NAC
																											7.37	AA	9	NAC
																											3.75	AA	9	NAC
																											5.83	AA	9	NAC
																											6.79	AA	9	NAC
																											7.43	AA	9	NAC
																											5.69	AA	9	NAC
																											8.47	AA	9	NAC
																											6.49	AA	9	NAC
																											4.58	AA	9	NAC
																											6.21	AA	9	NAC
																											5.37	AA	9	NAC
																											7.39	AA	9	NAC
																											7.61	AA	9	NAC
																											6.89	AA	9	NAC
																											5.48	AA	9	NAC
																											6.94	AA	9	NAC

## Sheet: Figure 6
Figure 6A					Figure 6B, C						Figure 6D, E								Figure 6F, G
Dextran	Time	Cond	Expt		Rab5	LAMP1	Time	Cond	Expt		Rab5	Rab5_All	LAMP1	LAMP1_All	Time	Cond	Expt		Rab5	LAMP1	Time	Cond	Type	Cond2	Expt
14	0	Ctrl	1		14.8718	15.641	0	Ctrl	1		0.269	0.269	0.247	0.247	0	WT	1		14.8718	15.641	0	WT	Ctrl	WTCtrl	1
19	0	Ctrl	1		3.55731	23.1225	10	Ctrl	1		0.243	0.243	0.28	0.28	0	WT	1		3.55731	23.1225	10	WT	Ctrl	WTCtrl	1
0	0	Ctrl	1		2.34604	42.2287	30	Ctrl	1		0.333	0.333	0.381	0.381	0	WT	1		2.34604	42.2287	30	WT	Ctrl	WTCtrl	1
12	0	Ctrl	1		14.3959	13.8817	0	Ctrl	2		0.551	0.551	0.492	0.492	0	WT	1		14.3959	13.8817	0	WT	Ctrl	WTCtrl	2
14	0	Ctrl	1		6.41399	26.8222	10	Ctrl	2		0.386	0.386	0.293	0.293	0	WT	1		6.41399	26.8222	10	WT	Ctrl	WTCtrl	2
18	0	Ctrl	1		1.77515	42.8994	30	Ctrl	2		0.486	0.486	0.411	0.411	0	WT	1		1.77515	42.8994	30	WT	Ctrl	WTCtrl	2
20	0	Ctrl	1		13.1285	12.5698	0	Ctrl	3		0.239	0.239	0.287	0.287	0	WT	1		13.1285	12.5698	0	WT	Ctrl	WTCtrl	3
21	0	Ctrl	1		5.55556	27.193	10	Ctrl	3		0.4	0.4	0.334	0.334	0	WT	1		5.55556	27.193	10	WT	Ctrl	WTCtrl	3
25	0	Ctrl	1		1.52439	47.561	30	Ctrl	3		0.309	0.309	0.442	0.442	0	WT	1		1.52439	47.561	30	WT	Ctrl	WTCtrl	3
19	0	Ctrl	1		3.05499	5.29532	0	GO	1		0.306	0.306	0.214	0.214	0	WT	1		21.9072	11.5979	0	WT	MitoQ	WTMitoQ	1
10	0	Ctrl	1		0.27027	8.10811	10	GO	1		0.345	0.345	0.272	0.272	0	WT	1		9.27536	22.3188	10	WT	MitoQ	WTMitoQ	1
9	0	Ctrl	1		0	22.3919	30	GO	1		0.238	0.238	0.344	0.344	0	WT	1		0.58651	40.7625	30	WT	MitoQ	WTMitoQ	1
13	0	Ctrl	1		1.01781	6.87023	0	GO	2		0.242	0.242	0.439	0.439	0	WT	1		16.9184	12.3867	0	WT	MitoQ	WTMitoQ	2
16	0	Ctrl	1		0.684932	10.0457	10	GO	2		0.268	0.268	0.293	0.293	0	WT	1		6.64557	23.7342	10	WT	MitoQ	WTMitoQ	2
7	0	Ctrl	1		0	25.3071	30	GO	2		0.24	0.24	0.524	0.524	0	WT	1		1.02828	41.3882	30	WT	MitoQ	WTMitoQ	2
12	0	Ctrl	1		2.7027	7.83784	0	GO	3		0.373	0.373	0.322	0.322	0	WT	1		15.7407	9.25926	0	WT	MitoQ	WTMitoQ	3
5	0	Ctrl	1		1.04439	12.2715	10	GO	3		0.342	0.342	0.248	0.248	0	WT	1		10.9589	18.8356	10	WT	MitoQ	WTMitoQ	3
9	0	Ctrl	1		0.252525	23.4848	30	GO	3		0.374	0.374	0.534	0.534	10	WT	1		1.6835	38.7205	30	WT	MitoQ	WTMitoQ	3
14	0	Ctrl	1								0.273	0.273	0.45	0.45	10	WT	1		2.4	4.8	0	KO	Ctrl	KOCtrl	1
16	0	Ctrl	1								0.199	0.199	0.506	0.506	10	WT	1		0.842697	12.3596	10	KO	Ctrl	KOCtrl	1
11	0	Ctrl	1								0.435	0.435	0.734	0.734	10	WT	1		0	18.0905	30	KO	Ctrl	KOCtrl	1
19	0	Ctrl	1								0.194	0.194	0.107	0.107	10	WT	1		3.11615	6.23229	0	KO	Ctrl	KOCtrl	2
16	0	Ctrl	1								0.259	0.259	0.732	0.732	10	WT	1		0.576369	8.06916	10	KO	Ctrl	KOCtrl	2
14	0	Ctrl	1								0.295	0.295	0.549	0.549	10	WT	1		0	15.1786	30	KO	Ctrl	KOCtrl	2
11	0	Ctrl	1								0.21	0.21	0.475	0.475	10	WT	1		1.44928	5.31401	0	KO	Ctrl	KOCtrl	3
10	0	Ctrl	1								0.309	0.309	0.541	0.541	10	WT	1		0	13.7931	10	KO	Ctrl	KOCtrl	3
16	0	Ctrl	1								0.283	0.283	0.232	0.232	10	WT	1		0	17.0667	30	KO	Ctrl	KOCtrl	3
20	0	Ctrl	1								0.267	0.267	0.655	0.655	10	WT	1		9.375	16.3194	0	KO	MitoQ	KOMitoQ	1
17	10	Ctrl	1								0.183	0.183	0.558	0.558	10	WT	1		3.57143	23.7013	10	KO	MitoQ	KOMitoQ	1
10	10	Ctrl	1								0.596	0.596	0.81	0.81	10	WT	1		1.36054	37.415	30	KO	MitoQ	KOMitoQ	1
9	10	Ctrl	1								0.395	0.395	0.414	0.414	10	WT	1		6.21118	10.2484	0	KO	MitoQ	KOMitoQ	2
13	10	Ctrl	1								0.17	0.17	0.394	0.394	10	WT	1		4.46097	18.9591	10	KO	MitoQ	KOMitoQ	2
17	10	Ctrl	1								0.264	0.264	0.352	0.352	10	WT	1		0	39.1608	30	KO	MitoQ	KOMitoQ	2
13	10	Ctrl	1								0.4	0.4	0.658	0.658	10	WT	1		6.64557	11.7089	0	KO	MitoQ	KOMitoQ	3
15	10	Ctrl	1								0.423	0.423	0.73	0.73	30	WT	1		3.28467	19.708	10	KO	MitoQ	KOMitoQ	3
18	10	Ctrl	1								0.19	0.19	0.846	0.846	30	WT	1		0.990099	42.5743	30	KO	MitoQ	KOMitoQ	3
20	10	Ctrl	1								0.349	0.349	0.342	0.342	30	WT	1		3.72671	6.52174	0	AA	Ctrl	AACtrl	1
21	10	Ctrl	1								0.103	0.103	0.682	0.682	30	WT	1		0	6.0274	10	AA	Ctrl	AACtrl	1
16	10	Ctrl	1								0.38	0.38	0.706	0.706	30	WT	1		0	23.1454	30	AA	Ctrl	AACtrl	1
19	10	Ctrl	1								0.341	0.341	0.507	0.507	30	WT	1		1.81347	5.18135	0	AA	Ctrl	AACtrl	2
23	10	Ctrl	1								0.393	0.393	0.644	0.644	30	WT	1		0	10.7649	10	AA	Ctrl	AACtrl	2
16	10	Ctrl	1								0.169	0.169	0.683	0.683	30	WT	1		0	20.5128	30	AA	Ctrl	AACtrl	2
11	10	Ctrl	1								0.14	0.14	0.248	0.248	30	WT	1		2.12766	4.55927	0	AA	Ctrl	AACtrl	3
14	10	Ctrl	1								0.249	0.249	0.414	0.414	30	WT	1		0.28169	7.88732	10	AA	Ctrl	AACtrl	3
10	10	Ctrl	1								0.265	0.265	0.718	0.718	30	WT	1		0	22.7941	30	AA	Ctrl	AACtrl	3
14	10	Ctrl	1								0.5	0.5	0.543	0.543	30	WT	1		6.79612	11.3269	0	AA	MitoQ	AAMitoQ	1
22	10	Ctrl	1								0.249	0.249	0.605	0.605	30	WT	1		3.50318	18.4713	10	AA	MitoQ	AAMitoQ	1
26	10	Ctrl	1								0.089	0.089	0.442	0.442	30	WT	1		0.35461	37.9433	30	AA	MitoQ	AAMitoQ	1
14	10	Ctrl	1								0.385	0.385	0.744	0.744	30	WT	1		8.09061	9.70874	0	AA	MitoQ	AAMitoQ	2
17	10	Ctrl	1								0.231	0.231	0.703	0.703	30	WT	1		3.72881	19.322	10	AA	MitoQ	AAMitoQ	2
14	10	Ctrl	1								0.328	0.328	0.601	0.601	30	WT	1		0.689655	39.6552	30	AA	MitoQ	AAMitoQ	2
15	10	Ctrl	1								0.249	0.249	0.293	0.293	0	WT	2		6.94006	12.3028	0	AA	MitoQ	AAMitoQ	3
13	10	Ctrl	1								0.303	0.303	0.204	0.204	0	WT	2		2.97398	19.7026	10	AA	MitoQ	AAMitoQ	3
12	10	Ctrl	1								0.423	0.423	0.262	0.262	0	WT	2		0.369004	42.0664	30	AA	MitoQ	AAMitoQ	3
17	10	Ctrl	1								0.343	0.343	0.436	0.436	0	WT	2
18	10	Ctrl	1								0.665	0.665	0.359	0.359	0	WT	2
19	10	Ctrl	1								0.429	0.429	0.373	0.373	0	WT	2
9	10	Ctrl	1								0.284	0.284	0.433	0.433	0	WT	2
15	10	Ctrl	1								0.518	0.518	0.308	0.308	0	WT	2
3	10	Ctrl	1								0.43	0.43	0.403	0.403	0	WT	2
16	10	Ctrl	1								0.474	0.474	0.309	0.309	0	WT	2
13	30	Ctrl	1								0.318	0.318	0.264	0.264	0	WT	2
17	30	Ctrl	1								0.218	0.218	0.189	0.189	0	WT	2
23	30	Ctrl	1								0.235	0.235	0.366	0.366	0	WT	2
10	30	Ctrl	1								0.355	0.355	0.306	0.306	0	WT	2
9	30	Ctrl	1								0.234	0.234	0.399	0.399	0	WT	2
12	30	Ctrl	1								0.237	0.237	0.302	0.302	0	WT	2
15	30	Ctrl	1								0.318	0.318	0.223	0.223	0	WT	2
6	30	Ctrl	1								0.244	0.244	0.559	0.559	10	WT	2
8	30	Ctrl	1								0.239	0.239	0.234	0.234	10	WT	2
12	30	Ctrl	1								0.133	0.133	0.581	0.581	10	WT	2
14	30	Ctrl	1								0.513	0.513	0.615	0.615	10	WT	2
15	30	Ctrl	1								0.156	0.156	0.137	0.137	10	WT	2
18	30	Ctrl	1								0.242	0.242	0.52	0.52	10	WT	2
0	30	Ctrl	1								0.453	0.453	0.475	0.475	10	WT	2
9	30	Ctrl	1								0.258	0.258	0.315	0.315	10	WT	2
17	30	Ctrl	1								0.306	0.306	0.639	0.639	10	WT	2
20	30	Ctrl	1								0.281	0.281	0.232	0.232	10	WT	2
3	30	Ctrl	1								0.332	0.332	0.327	0.327	10	WT	2
18	30	Ctrl	1								0.279	0.279	0.465	0.465	10	WT	2
20	30	Ctrl	1								0.696	0.696	0.786	0.786	10	WT	2
15	30	Ctrl	1								0.315	0.315	0.456	0.456	10	WT	2
13	30	Ctrl	1								0.254	0.254	0.374	0.374	10	WT	2
17	30	Ctrl	1								0.237	0.237	0.415	0.415	10	WT	2
16	30	Ctrl	1								0.341	0.341	0.616	0.616	10	WT	2
7	30	Ctrl	1								0.401	0.401	0.508	0.508	30	WT	2
14	30	Ctrl	1								0.152	0.152	0.442	0.442	30	WT	2
15	0	Ctrl	2								0.178	0.178	0.757	0.757	30	WT	2
10	0	Ctrl	2								0.098	0.098	0.563	0.563	30	WT	2
16	0	Ctrl	2								0.42	0.42	0.872	0.872	30	WT	2
20	0	Ctrl	2								0.368	0.368	0.37	0.37	30	WT	2
9	0	Ctrl	2								0.175	0.175	0.556	0.556	30	WT	2
15	0	Ctrl	2								0.349	0.349	0.6	0.6	30	WT	2
12	0	Ctrl	2								0.153	0.153	0.514	0.514	30	WT	2
16	0	Ctrl	2								0.232	0.232	0.793	0.793	30	WT	2
19	0	Ctrl	2								0.214	0.214	0.682	0.682	30	WT	2
0	0	Ctrl	2								0.347	0.347	0.677	0.677	30	WT	2
20	0	Ctrl	2								0.37	0.37	0.599	0.599	30	WT	2
9	0	Ctrl	2								0.103	0.103	0.528	0.528	30	WT	2
15	0	Ctrl	2								0.31	0.31	0.387	0.387	30	WT	2
15	0	Ctrl	2								0.168	0.168	0.639	0.639	30	WT	2
10	0	Ctrl	2								0.33	0.33	0.658	0.658	30	WT	2
9	0	Ctrl	2								0.437	0.437	0.385	0.385	0	WT	3
20	0	Ctrl	2								0.337	0.337	0.328	0.328	0	WT	3
17	0	Ctrl	2								0.42	0.42	0.326	0.326	0	WT	3
18	0	Ctrl	2								0.439	0.439	0.372	0.372	0	WT	3
15	0	Ctrl	2								0.432	0.432	0.306	0.306	0	WT	3
19	0	Ctrl	2								0.431	0.431	0.401	0.401	0	WT	3
20	0	Ctrl	2								0.264	0.264	0.342	0.342	0	WT	3
24	0	Ctrl	2								0.431	0.431	0.282	0.282	0	WT	3
27	0	Ctrl	2								0.267	0.267	0.262	0.262	0	WT	3
19	0	Ctrl	2								0.265	0.265	0.296	0.296	0	WT	3
17	10	Ctrl	2								0.298	0.298	0.199	0.199	0	WT	3
20	10	Ctrl	2								0.218	0.218	0.321	0.321	0	WT	3
9	10	Ctrl	2								0.173	0.173	0.432	0.432	0	WT	3
16	10	Ctrl	2								0.295	0.295	0.373	0.373	0	WT	3
13	10	Ctrl	2								0.228	0.228	0.366	0.366	0	WT	3
19	10	Ctrl	2								0.266	0.266	0.362	0.362	0	WT	3
20	10	Ctrl	2								0.291	0.291	0.217	0.217	0	WT	3
21	10	Ctrl	2								0.342	0.342	0.471	0.471	10	WT	3
25	10	Ctrl	2								0.114	0.114	0.453	0.453	10	WT	3
18	10	Ctrl	2								0.185	0.185	0.453	0.453	10	WT	3
16	10	Ctrl	2								0.437	0.437	0.794	0.794	10	WT	3
8	10	Ctrl	2								0.227	0.227	0.094	0.094	10	WT	3
0	10	Ctrl	2								0.278	0.278	0.384	0.384	10	WT	3
16	10	Ctrl	2								0.338	0.338	0.67	0.67	10	WT	3
8	10	Ctrl	2								0.217	0.217	0.507	0.507	10	WT	3
12	10	Ctrl	2								0.257	0.257	0.517	0.517	10	WT	3
15	10	Ctrl	2								0.311	0.311	0.262	0.262	10	WT	3
17	10	Ctrl	2								0.326	0.326	0.424	0.424	10	WT	3
13	10	Ctrl	2								0.258	0.258	0.538	0.538	10	WT	3
1	10	Ctrl	2								0.618	0.618	0.555	0.555	10	WT	3
15	10	Ctrl	2								0.395	0.395	0.49	0.49	10	WT	3
18	10	Ctrl	2								0.21	0.21	0.353	0.353	10	WT	3
12	10	Ctrl	2								0.295	0.295	0.471	0.471	10	WT	3
14	10	Ctrl	2								0.246	0.246	0.401	0.401	10	WT	3
18	30	Ctrl	2								0.298	0.298	0.505	0.505	30	WT	3
9	30	Ctrl	2								0.214	0.214	0.723	0.723	30	WT	3
15	30	Ctrl	2								0.245	0.245	0.56	0.56	30	WT	3
12	30	Ctrl	2								0.11	0.11	0.477	0.477	30	WT	3
24	30	Ctrl	2								0.31	0.31	0.676	0.676	30	WT	3
21	30	Ctrl	2								0.417	0.417	0.444	0.444	30	WT	3
27	30	Ctrl	2								0.208	0.208	0.711	0.711	30	WT	3
16	30	Ctrl	2								0.237	0.237	0.664	0.664	30	WT	3
9	30	Ctrl	2								0.173	0.173	0.436	0.436	30	WT	3
10	30	Ctrl	2								0.248	0.248	0.543	0.543	30	WT	3
5	30	Ctrl	2								0.271	0.271	0.523	0.523	30	WT	3
8	30	Ctrl	2								0.312	0.312	0.564	0.564	30	WT	3
12	30	Ctrl	2								0.265	0.265	0.695	0.695	30	WT	3
7	30	Ctrl	2								0.131	0.131	0.406	0.406	30	WT	3
16	30	Ctrl	2								0.279	0.279	0.588	0.588	30	WT	3
18	30	Ctrl	2								0.207	0.207	0.761	0.761	30	WT	3
12	30	Ctrl	2								0.267	0.267	0.601	0.601	30	WT	3
2	30	Ctrl	2								0.341	0.341	0.535	0.535	0	KO	4
13	30	Ctrl	2								0.184	0.184	0.396	0.396	0	KO	4
18	30	Ctrl	2								0.271	0.271	0.235	0.235	0	KO	4
15	30	Ctrl	2								0.33	0.33	0.235	0.235	0	KO	4
10	30	Ctrl	2								0.288	0.288	0.422	0.422	0	KO	4
21	30	Ctrl	2								0.411	0.411	0.353	0.353	0	KO	4
20	30	Ctrl	2								0.357	0.357	0.193	0.193	0	KO	4
19	0	Ctrl	3								0.228	0.228	0.264	0.264	0	KO	4
28	0	Ctrl	3								0.269	0.269	0.304	0.304	0	KO	4
21	0	Ctrl	3								0.266	0.266	0.401	0.401	0	KO	4
24	0	Ctrl	3								0.256	0.256	0.442	0.442	0	KO	4
16	0	Ctrl	3								0.182	0.182	0.414	0.414	0	KO	4
18	0	Ctrl	3								0.332	0.332	0.191	0.191	0	KO	4
20	0	Ctrl	3								0.273	0.273	0.432	0.432	0	KO	4
9	0	Ctrl	3								0.239	0.239	0.313	0.313	0	KO	4
16	0	Ctrl	3								0.371	0.371	0.245	0.245	0	KO	4
14	0	Ctrl	3								0.343	0.343	0.205	0.205	0	KO	4
17	0	Ctrl	3								0.18	0.18	0.218	0.218	10	KO	4
11	0	Ctrl	3								0.284	0.284	0.423	0.423	10	KO	4
19	0	Ctrl	3								0.245	0.245	0.251	0.251	10	KO	4
12	0	Ctrl	3								0.38	0.38	0.473	0.473	10	KO	4
15	0	Ctrl	3								0.244	0.244	0.204	0.204	10	KO	4
17	0	Ctrl	3								0.207	0.207	0.431	0.431	10	KO	4
10	0	Ctrl	3								0.19	0.19	0.323	0.323	10	KO	4
7	0	Ctrl	3								0.248	0.248	0.372	0.372	10	KO	4
5	0	Ctrl	3								0.165	0.165	0.367	0.367	10	KO	4
18	0	Ctrl	3								0.153	0.153	0.454	0.454	10	KO	4
12	0	Ctrl	3								0.274	0.274	0.376	0.376	10	KO	4
14	0	Ctrl	3								0.096	0.096	0.466	0.466	10	KO	4
16	0	Ctrl	3								0.224	0.224	0.354	0.354	10	KO	4
16	10	Ctrl	3								0.225	0.225	0.344	0.344	10	KO	4
13	10	Ctrl	3								0.323	0.323	0.331	0.331	10	KO	4
19	10	Ctrl	3								0.221	0.221	0.442	0.442	10	KO	4
0	10	Ctrl	3								0.302	0.302	0.388	0.388	10	KO	4
8	10	Ctrl	3								0.166	0.166	0.344	0.344	30	KO	4
16	10	Ctrl	3								0.127	0.127	0.359	0.359	30	KO	4
20	10	Ctrl	3								0.275	0.275	0.373	0.373	30	KO	4
23	10	Ctrl	3								0.303	0.303	0.2	0.2	30	KO	4
16	10	Ctrl	3								0.302	0.302	0.413	0.413	30	KO	4
17	10	Ctrl	3								0.178	0.178	0.45	0.45	30	KO	4
20	10	Ctrl	3								0.141	0.141	0.387	0.387	30	KO	4
16	10	Ctrl	3								0.141	0.141	0.455	0.455	30	KO	4
11	10	Ctrl	3								0.505	0.505	0.511	0.511	30	KO	4
6	10	Ctrl	3								0.106	0.106	0.258	0.258	30	KO	4
13	10	Ctrl	3								0.236	0.236	0.356	0.356	30	KO	4
15	10	Ctrl	3								0.295	0.295	0.269	0.269	30	KO	4
16	10	Ctrl	3								0.299	0.299	0.278	0.278	30	KO	4
13	10	Ctrl	3								0.279	0.279	0.425	0.425	30	KO	4
1	10	Ctrl	3								0.155	0.155	0.165	0.165	30	KO	4
10	10	Ctrl	3								0.296	0.296	0.179	0.179	30	KO	4
9	10	Ctrl	3								0.176	0.176	0.304	0.304	30	KO	4
17	10	Ctrl	3								0.431	0.431	0.35	0.35	0	KO	5
16	10	Ctrl	3								0.265	0.265	0.294	0.294	0	KO	5
20	10	Ctrl	3								0.219	0.219	0.368	0.368	0	KO	5
11	10	Ctrl	3								0.348	0.348	0.238	0.238	0	KO	5
15	30	Ctrl	3								0.408	0.408	0.407	0.407	0	KO	5
16	30	Ctrl	3								0.372	0.372	0.357	0.357	0	KO	5
12	30	Ctrl	3								0.262	0.262	0.246	0.246	0	KO	5
14	30	Ctrl	3								0.273	0.273	0.356	0.356	0	KO	5
15	30	Ctrl	3								0.187	0.187	0.369	0.369	0	KO	5
19	30	Ctrl	3								0.325	0.325	0.277	0.277	0	KO	5
17	30	Ctrl	3								0.363	0.363	0.47	0.47	0	KO	5
6	30	Ctrl	3								0.243	0.243	0.434	0.434	0	KO	5
16	30	Ctrl	3								0.235	0.235	0.282	0.282	0	KO	5
14	30	Ctrl	3								0.32	0.32	0.516	0.516	0	KO	5
14	30	Ctrl	3								0.246	0.246	0.217	0.217	0	KO	5
17	30	Ctrl	3								0.4	0.4	0.253	0.253	0	KO	5
8	30	Ctrl	3								0.367	0.367	0.319	0.319	0	KO	5
13	30	Ctrl	3								0.229	0.229	0.271	0.271	10	KO	5
10	30	Ctrl	3								0.259	0.259	0.267	0.267	10	KO	5
12	30	Ctrl	3								0.376	0.376	0.226	0.226	10	KO	5
21	30	Ctrl	3								0.326	0.326	0.344	0.344	10	KO	5
15	30	Ctrl	3								0.282	0.282	0.257	0.257	10	KO	5
13	30	Ctrl	3								0.313	0.313	0.261	0.261	10	KO	5
13	30	Ctrl	3								0.2	0.2	0.315	0.315	10	KO	5
16	30	Ctrl	3								0.246	0.246	0.295	0.295	10	KO	5
17	30	Ctrl	3								0.208	0.208	0.312	0.312	10	KO	5
15	30	Ctrl	3								0.226	0.226	0.362	0.362	10	KO	5
17	0	GO	4								0.23	0.23	0.308	0.308	10	KO	5
15	0	GO	4								0.208	0.208	0.404	0.404	10	KO	5
18	0	GO	4								0.223	0.223	0.251	0.251	10	KO	5
14	0	GO	4								0.232	0.232	0.366	0.366	10	KO	5
18	0	GO	4								0.254	0.254	0.384	0.384	10	KO	5
19	0	GO	4								0.279	0.279	0.474	0.474	10	KO	5
19	0	GO	4								0.239	0.239	0.432	0.432	10	KO	5
17	0	GO	4								0.174	0.174	0.464	0.464	30	KO	5
16	0	GO	4								0.159	0.159	0.325	0.325	30	KO	5
15	0	GO	4								0.257	0.257	0.291	0.291	30	KO	5
11	0	GO	4								0.182	0.182	0.352	0.352	30	KO	5
13	0	GO	4								0.347	0.347	0.604	0.604	30	KO	5
12	0	GO	4								0.178	0.178	0.317	0.317	30	KO	5
12	0	GO	4								0.232	0.232	0.497	0.497	30	KO	5
12	0	GO	4								0.135	0.135	0.256	0.256	30	KO	5
10	0	GO	4								0.372	0.372	0.401	0.401	30	KO	5
19	0	GO	4								0.172	0.172	0.344	0.344	30	KO	5
18	0	GO	4								0.254	0.254	0.456	0.456	30	KO	5
14	0	GO	4								0.262	0.262	0.232	0.232	30	KO	5
15	0	GO	4								0.216	0.216	0.225	0.225	30	KO	5
15	0	GO	4								0.365	0.365	0.369	0.369	30	KO	5
16	0	GO	4								0.166	0.166	0.376	0.376	30	KO	5
14	0	GO	4								0.407	0.407	0.421	0.421	30	KO	5
13	0	GO	4								0.181	0.181	0.404	0.404	30	KO	5
17	0	GO	4								0.291	0.291	0.641	0.641	0	KO	6
17	0	GO	4								0.218	0.218	0.421	0.421	0	KO	6
16	0	GO	4								0.272	0.272	0.367	0.367	0	KO	6
18	0	GO	4								0.381	0.381	0.332	0.332	0	KO	6
17	0	GO	4								0.507	0.507	0.339	0.339	0	KO	6
13	0	GO	4								0.241	0.241	0.411	0.411	0	KO	6
15	0	GO	4								0.301	0.301	0.209	0.209	0	KO	6
16	0	GO	4								0.216	0.216	0.323	0.323	0	KO	6
10	10	GO	4								0.271	0.271	0.141	0.141	0	KO	6
15	10	GO	4								0.233	0.233	0.468	0.468	0	KO	6
17	10	GO	4								0.354	0.354	0.432	0.432	0	KO	6
14	10	GO	4								0.253	0.253	0.325	0.325	0	KO	6
14	10	GO	4								0.383	0.383	0.286	0.286	0	KO	6
11	10	GO	4								0.297	0.297	0.326	0.326	0	KO	6
7	10	GO	4								0.228	0.228	0.252	0.252	0	KO	6
11	10	GO	4								0.336	0.336	0.268	0.268	0	KO	6
14	10	GO	4								0.302	0.302	0.29	0.29	0	KO	6
17	10	GO	4								0.194	0.194	0.345	0.345	10	KO	6
12	10	GO	4								0.23	0.23	0.366	0.366	10	KO	6
15	10	GO	4								0.258	0.258	0.298	0.298	10	KO	6
18	10	GO	4								0.361	0.361	0.653	0.653	10	KO	6
18	10	GO	4								0.279	0.279	0.269	0.269	10	KO	6
7	10	GO	4								0.266	0.266	0.365	0.365	10	KO	6
15	10	GO	4								0.186	0.186	0.239	0.239	10	KO	6
14	10	GO	4								0.218	0.218	0.223	0.223	10	KO	6
14	10	GO	4								0.18	0.18	0.438	0.438	10	KO	6
20	10	GO	4								0.244	0.244	0.452	0.452	10	KO	6
8	10	GO	4								0.156	0.156	0.276	0.276	10	KO	6
16	10	GO	4								0.201	0.201	0.537	0.537	10	KO	6
12	10	GO	4								0.173	0.173	0.31	0.31	10	KO	6
10	10	GO	4								0.211	0.211	0.267	0.267	10	KO	6
10	10	GO	4								0.248	0.248	0.336	0.336	10	KO	6
10	10	GO	4								0.241	0.241	0.334	0.334	10	KO	6
15	10	GO	4								0.386	0.386	0.293	0.293	10	KO	6
13	10	GO	4								0.22	0.22	0.322	0.322	30	KO	6
13	10	GO	4								0.22	0.22	0.394	0.394	30	KO	6
15	30	GO	4								0.239	0.239	0.291	0.291	30	KO	6
13	30	GO	4								0.294	0.294	0.243	0.243	30	KO	6
12	30	GO	4								0.238	0.238	0.418	0.418	30	KO	6
8	30	GO	4								0.176	0.176	0.447	0.447	30	KO	6
15	30	GO	4								0.163	0.163	0.447	0.447	30	KO	6
10	30	GO	4								0.222	0.222	0.121	0.121	30	KO	6
11	30	GO	4								0.319	0.319	0.289	0.289	30	KO	6
15	30	GO	4								0.143	0.143	0.283	0.283	30	KO	6
20	30	GO	4								0.16	0.16	0.326	0.326	30	KO	6
13	30	GO	4								0.344	0.344	0.336	0.336	30	KO	6
16	30	GO	4								0.29	0.29	0.273	0.273	30	KO	6
16	30	GO	4								0.253	0.253	0.453	0.453	30	KO	6
10	30	GO	4								0.169	0.169	0.258	0.258	30	KO	6
14	30	GO	4								0.294	0.294	0.398	0.398	30	KO	6
15	30	GO	4								0.246	0.246	0.497	0.497	30	KO	6
15	30	GO	4								0.142	0.142	0.265	0.265	0	AA	4
14	30	GO	4								0.271	0.271	0.278	0.278	0	AA	4
9	30	GO	4								0.268	0.268	0.209	0.209	0	AA	4
10	30	GO	4								0.228	0.228	0.244	0.244	0	AA	4
13	30	GO	4								0.142	0.142	0.482	0.482	0	AA	4
12	30	GO	4								0.122	0.122	0.209	0.209	0	AA	4
13	30	GO	4								0.252	0.252	0.287	0.287	0	AA	4
16	30	GO	4								0.55	0.55	0.257	0.257	0	AA	4
17	30	GO	4								0.179	0.179	0.304	0.304	0	AA	4
18	30	GO	4								0.228	0.228	0.258	0.258	0	AA	4
9	30	GO	4								0.14	0.14	0.336	0.336	0	AA	4
14	30	GO	4								0.189	0.189	0.209	0.209	0	AA	4
3	30	GO	4								0.188	0.188	0.392	0.392	0	AA	4
14	30	GO	4								0.153	0.153	0.177	0.177	0	AA	4
13	30	GO	4								0.35	0.35	0.295	0.295	0	AA	4
12	0	GO	5								0.29	0.29	0.235	0.235	0	AA	4
12	0	GO	5								0.175	0.175	0.11	0.11	0	AA	4
13	0	GO	5								0.156	0.156	0.307	0.307	10	AA	4
11	0	GO	5								0.158	0.158	0.409	0.409	10	AA	4
10	0	GO	5								0.176	0.176	0.401	0.401	10	AA	4
20	0	GO	5								0.194	0.194	0.246	0.246	10	AA	4
16	0	GO	5								0.263	0.263	0.367	0.367	10	AA	4
18	0	GO	5								0.164	0.164	0.233	0.233	10	AA	4
15	0	GO	5								0.117	0.117	0.339	0.339	10	AA	4
14	0	GO	5								0.353	0.353	0.24	0.24	10	AA	4
16	0	GO	5								0.166	0.166	0.294	0.294	10	AA	4
0	0	GO	5								0.249	0.249	0.277	0.277	10	AA	4
9	0	GO	5								0.336	0.336	0.255	0.255	10	AA	4
3	0	GO	5								0.151	0.151	0.523	0.523	10	AA	4
14	0	GO	5								0.204	0.204	0.295	0.295	10	AA	4
16	0	GO	5								0.136	0.136	0.168	0.168	10	AA	4
5	0	GO	5								0.138	0.138	0.324	0.324	10	AA	4
12	0	GO	5								0.148	0.148	0.295	0.295	10	AA	4
12	0	GO	5								0.086	0.086	0.256	0.256	10	AA	4
10	0	GO	5								0.226	0.226	0.249	0.249	30	AA	4
11	0	GO	5								0.122	0.122	0.482	0.482	30	AA	4
10	0	GO	5								0.09	0.09	0.325	0.325	30	AA	4
10	0	GO	5								0.239	0.239	0.578	0.578	30	AA	4
14	0	GO	5								0.073	0.073	0.251	0.251	30	AA	4
16	0	GO	5								0.209	0.209	0.409	0.409	30	AA	4
18	0	GO	5								0.096	0.096	0.521	0.521	30	AA	4
15	0	GO	5								0.191	0.191	0.678	0.678	30	AA	4
16	0	GO	5								0.141	0.141	0.376	0.376	30	AA	4
18	0	GO	5								0.123	0.123	0.321	0.321	30	AA	4
9	0	GO	5								0.185	0.185	0.433	0.433	30	AA	4
18	0	GO	5								0.267	0.267	0.315	0.315	30	AA	4
17	10	GO	5								0.114	0.114	0.358	0.358	30	AA	4
14	10	GO	5								0.242	0.242	0.395	0.395	30	AA	4
11	10	GO	5								0.074	0.074	0.206	0.206	30	AA	4
16	10	GO	5								0.167	0.167	0.614	0.614	30	AA	4
15	10	GO	5								0.12	0.12	0.444	0.444	30	AA	4
12	10	GO	5								0.166	0.166	0.268	0.268	0	AA	5
7	10	GO	5								0.263	0.263	0.239	0.239	0	AA	5
16	10	GO	5								0.333	0.333	0.211	0.211	0	AA	5
18	10	GO	5								0.232	0.232	0.255	0.255	0	AA	5
20	10	GO	5								0.185	0.185	0.497	0.497	0	AA	5
17	10	GO	5								0.111	0.111	0.316	0.316	0	AA	5
15	10	GO	5								0.245	0.245	0.19	0.19	0	AA	5
10	10	GO	5								0.368	0.368	0.176	0.176	0	AA	5
6	10	GO	5								0.181	0.181	0.284	0.284	0	AA	5
16	10	GO	5								0.236	0.236	0.29	0.29	0	AA	5
18	10	GO	5								0.191	0.191	0.324	0.324	0	AA	5
4	10	GO	5								0.135	0.135	0.238	0.238	0	AA	5
9	10	GO	5								0.166	0.166	0.315	0.315	0	AA	5
15	10	GO	5								0.144	0.144	0.292	0.292	0	AA	5
15	10	GO	5								0.384	0.384	0.288	0.288	0	AA	5
16	10	GO	5								0.203	0.203	0.219	0.219	0	AA	5
12	10	GO	5								0.176	0.176	0.079	0.079	0	AA	5
20	10	GO	5								0.134	0.134	0.278	0.278	10	AA	5
14	10	GO	5								0.11	0.11	0.678	0.678	10	AA	5
17	10	GO	5								0.285	0.285	0.537	0.537	10	AA	5
14	10	GO	5								0.179	0.179	0.322	0.322	10	AA	5
15	10	GO	5								0.222	0.222	0.238	0.238	10	AA	5
15	10	GO	5								0.141	0.141	0.342	0.342	10	AA	5
17	10	GO	5								0.105	0.105	0.333	0.333	10	AA	5
7	10	GO	5								0.278	0.278	0.304	0.304	10	AA	5
16	10	GO	5								0.105	0.105	0.295	0.295	10	AA	5
4	10	GO	5								0.208	0.208	0.325	0.325	10	AA	5
9	30	GO	5								0.207	0.207	0.258	0.258	10	AA	5
12	30	GO	5								0.239	0.239	0.378	0.378	10	AA	5
16	30	GO	5								0.15	0.15	0.255	0.255	10	AA	5
17	30	GO	5								0.155	0.155	0.255	0.255	10	AA	5
6	30	GO	5								0.18	0.18	0.475	0.475	10	AA	5
0	30	GO	5								0.123	0.123	0.3	0.3	10	AA	5
3	30	GO	5								0.108	0.108	0.46	0.46	10	AA	5
12	30	GO	5								0.242	0.242	0.296	0.296	30	AA	5
16	30	GO	5								0.123	0.123	0.403	0.403	30	AA	5
7	30	GO	5								0.176	0.176	0.575	0.575	30	AA	5
20	30	GO	5								0.239	0.239	0.405	0.405	30	AA	5
15	30	GO	5								0.078	0.078	0.159	0.159	30	AA	5
16	30	GO	5								0.174	0.174	0.411	0.411	30	AA	5
14	30	GO	5								0.082	0.082	0.449	0.449	30	AA	5
14	30	GO	5								0.148	0.148	0.609	0.609	30	AA	5
16	30	GO	5								0.156	0.156	0.314	0.314	30	AA	5
18	30	GO	5								0.099	0.099	0.4	0.4	30	AA	5
13	30	GO	5								0.216	0.216	0.346	0.346	30	AA	5
14	30	GO	5								0.291	0.291	0.408	0.408	30	AA	5
11	30	GO	5								0.162	0.162	0.394	0.394	30	AA	5
14	30	GO	5								0.179	0.179	0.312	0.312	30	AA	5
15	30	GO	5								0.097	0.097	0.253	0.253	30	AA	5
9	30	GO	5								0.221	0.221	0.293	0.293	30	AA	5
10	30	GO	5								0.139	0.139	0.293	0.293	30	AA	5
15	30	GO	5								0.223	0.223	0.229	0.229	0	AA	6
17	30	GO	5								0.234	0.234	0.278	0.278	0	AA	6
18	30	GO	5								0.307	0.307	0.256	0.256	0	AA	6
20	30	GO	5								0.231	0.231	0.271	0.271	0	AA	6
11	30	GO	5								0.181	0.181	0.295	0.295	0	AA	6
16	30	GO	5								0.139	0.139	0.4	0.4	0	AA	6
13	30	GO	5								0.207	0.207	0.221	0.221	0	AA	6
0	30	GO	5								0.398	0.398	0.167	0.167	0	AA	6
12	30	GO	5								0.199	0.199	0.243	0.243	0	AA	6
14	0	GO	6								0.215	0.215	0.297	0.297	0	AA	6
11	0	GO	6								0.121	0.121	0.288	0.288	0	AA	6
18	0	GO	6								0.151	0.151	0.19	0.19	0	AA	6
9	0	GO	6								0.124	0.124	0.334	0.334	0	AA	6
5	0	GO	6								0.172	0.172	0.209	0.209	0	AA	6
10	0	GO	6								0.42	0.42	0.336	0.336	0	AA	6
18	0	GO	6								0.315	0.315	0.246	0.246	0	AA	6
10	0	GO	6								0.227	0.227	0.142	0.142	0	AA	6
15	0	GO	6								0.141	0.141	0.372	0.372	10	AA	6
16	0	GO	6								0.136	0.136	0.503	0.503	10	AA	6
13	0	GO	6								0.186	0.186	0.386	0.386	10	AA	6
14	0	GO	6								0.155	0.155	0.291	0.291	10	AA	6
9	0	GO	6								0.225	0.225	0.242	0.242	10	AA	6
13	0	GO	6								0.173	0.173	0.292	0.292	10	AA	6
4	0	GO	6								0.137	0.137	0.253	0.253	10	AA	6
16	0	GO	6								0.353	0.353	0.293	0.293	10	AA	6
18	0	GO	6								0.166	0.166	0.394	0.394	10	AA	6
8	0	GO	6								0.237	0.237	0.343	0.343	10	AA	6
0	0	GO	6								0.17	0.17	0.316	0.316	10	AA	6
15	0	GO	6								0.163	0.163	0.423	0.423	10	AA	6
15	0	GO	6								0.213	0.213	0.227	0.227	10	AA	6
13	0	GO	6								0.125	0.125	0.351	0.351	10	AA	6
11	0	GO	6								0.152	0.152	0.369	0.369	10	AA	6
13	0	GO	6								0.105	0.105	0.306	0.306	10	AA	6
16	0	GO	6								0.139	0.139	0.368	0.368	10	AA	6
15	0	GO	6								0.236	0.236	0.288	0.288	30	AA	6
0	0	GO	6								0.11	0.11	0.422	0.422	30	AA	6
9	0	GO	6								0.089	0.089	0.356	0.356	30	AA	6
18	0	GO	6								0.308	0.308	0.472	0.472	30	AA	6
11	0	GO	6								0.103	0.103	0.208	0.208	30	AA	6
13	0	GO	6								0.21	0.21	0.495	0.495	30	AA	6
15	10	GO	6								0.169	0.169	0.386	0.386	30	AA	6
6	10	GO	6								0.123	0.123	0.378	0.378	30	AA	6
17	10	GO	6								0.112	0.112	0.432	0.432	30	AA	6
13	10	GO	6								0.13	0.13	0.467	0.467	30	AA	6
20	10	GO	6								0.193	0.193	0.327	0.327	30	AA	6
17	10	GO	6								0.195	0.195	0.339	0.339	30	AA	6
16	10	GO	6								0.086	0.086	0.416	0.416	30	AA	6
18	10	GO	6								0.178	0.178	0.495	0.495	30	AA	6
8	10	GO	6								0.116	0.116	0.237	0.237	30	AA	6
12	10	GO	6								0.275	0.275	0.673	0.673	30	AA	6
10	10	GO	6								0.129	0.129	0.355	0.355	30	AA	6
15	10	GO	6								0.306	0.306	0.252	0.252	0	WTMQ	1
8	10	GO	6								0.401	0.401	0.246	0.246	0	WTMQ	1
16	10	GO	6								0.411	0.411	0.338	0.338	0	WTMQ	1
15	10	GO	6								0.239	0.239	0.439	0.439	0	WTMQ	1
4	10	GO	6								0.337	0.337	0.37	0.37	0	WTMQ	1
0	10	GO	6								0.268	0.268	0.165	0.165	0	WTMQ	1
0	10	GO	6								0.262	0.262	0.297	0.297	0	WTMQ	1
13	10	GO	6								0.386	0.386	0.265	0.265	0	WTMQ	1
12	10	GO	6								0.389	0.389	0.405	0.405	0	WTMQ	1
10	10	GO	6								0.34	0.34	0.265	0.265	0	WTMQ	1
15	10	GO	6								0.34	0.34	0.269	0.269	0	WTMQ	1
12	10	GO	6								0.335	0.335	0.276	0.276	0	WTMQ	1
10	10	GO	6								0.445	0.445	0.281	0.281	0	WTMQ	1
17	10	GO	6								0.241	0.241	0.287	0.287	0	WTMQ	1
14	10	GO	6								0.298	0.298	0.231	0.231	0	WTMQ	1
17	10	GO	6								0.379	0.379	0.319	0.319	0	WTMQ	1
12	10	GO	6								0.281	0.281	0.333	0.333	0	WTMQ	1
9	10	GO	6								0.205	0.205	0.366	0.366	10	WTMQ	1
12	10	GO	6								0.368	0.368	0.594	0.594	10	WTMQ	1
7	10	GO	6								0.321	0.321	0.464	0.464	10	WTMQ	1
13	10	GO	6								0.265	0.265	0.368	0.368	10	WTMQ	1
15	30	GO	6								0.404	0.404	0.478	0.478	10	WTMQ	1
10	30	GO	6								0.256	0.256	0.195	0.195	10	WTMQ	1
18	30	GO	6								0.226	0.226	0.603	0.603	10	WTMQ	1
14	30	GO	6								0.317	0.317	0.605	0.605	10	WTMQ	1
14	30	GO	6								0.255	0.255	0.468	0.468	10	WTMQ	1
16	30	GO	6								0.441	0.441	0.411	0.411	10	WTMQ	1
12	30	GO	6								0.253	0.253	0.509	0.509	10	WTMQ	1
11	30	GO	6								0.254	0.254	0.687	0.687	10	WTMQ	1
11	30	GO	6								0.416	0.416	0.279	0.279	10	WTMQ	1
17	30	GO	6								0.299	0.299	0.592	0.592	10	WTMQ	1
0	30	GO	6								0.202	0.202	0.399	0.399	10	WTMQ	1
18	30	GO	6								0.535	0.535	0.478	0.478	10	WTMQ	1
16	30	GO	6								0.275	0.275	0.508	0.508	10	WTMQ	1
13	30	GO	6								0.577	0.577	0.651	0.651	30	WTMQ	1
15	30	GO	6								0.319	0.319	0.552	0.552	30	WTMQ	1
17	30	GO	6								0.187	0.187	0.613	0.613	30	WTMQ	1
17	30	GO	6								0.352	0.352	0.708	0.708	30	WTMQ	1
0	30	GO	6								0.395	0.395	0.668	0.668	30	WTMQ	1
0	30	GO	6								0.365	0.365	0.558	0.558	30	WTMQ	1
9	30	GO	6								0.222	0.222	0.606	0.606	30	WTMQ	1
7	30	GO	6								0.319	0.319	0.65	0.65	30	WTMQ	1
16	30	GO	6								0.51	0.51	0.327	0.327	30	WTMQ	1
13	30	GO	6								0.27	0.27	0.51	0.51	30	WTMQ	1
5	30	GO	6								0.245	0.245	0.769	0.769	30	WTMQ	1
9	30	GO	6								0.161	0.161	0.339	0.339	30	WTMQ	1
17	30	GO	6								0.347	0.347	0.609	0.609	30	WTMQ	1
16	30	GO	6								0.319	0.319	0.509	0.509	30	WTMQ	1
11	30	GO	6								0.274	0.274	0.653	0.653	30	WTMQ	1
17	30	GO	6								0.258	0.258	0.733	0.733	30	WTMQ	1
14	30	GO	6								0.193	0.193	0.652	0.652	30	WTMQ	1
15	30	GO	6								0.378	0.378	0.195	0.195	0	KOMQ	4
13	30	GO	6								0.224	0.224	0.281	0.281	0	KOMQ	4
17	0	KO	4								0.37	0.37	0.127	0.127	0	KOMQ	4
15	0	KO	4								0.269	0.269	0.226	0.226	0	KOMQ	4
16	0	KO	4								0.374	0.374	0.277	0.277	0	KOMQ	4
6	0	KO	4								0.312	0.312	0.217	0.217	0	KOMQ	4
17	0	KO	4								0.212	0.212	0.298	0.298	0	KOMQ	4
17	0	KO	4								0.303	0.303	0.382	0.382	0	KOMQ	4
18	0	KO	4								0.304	0.304	0.256	0.256	0	KOMQ	4
16	0	KO	4								0.432	0.432	0.338	0.338	0	KOMQ	4
15	0	KO	4								0.324	0.324	0.165	0.165	0	KOMQ	4
7	0	KO	4								0.36	0.36	0.223	0.223	0	KOMQ	4
17	0	KO	4								0.428	0.428	0.32	0.32	0	KOMQ	4
13	0	KO	4								0.317	0.317	0.174	0.174	0	KOMQ	4
14	0	KO	4								0.344	0.344	0.239	0.239	0	KOMQ	4
15	0	KO	4								0.299	0.299	0.215	0.215	0	KOMQ	4
21	0	KO	4								0.304	0.304	0.267	0.267	0	KOMQ	4
14	0	KO	4								0.179	0.179	0.229	0.229	10	KOMQ	4
17	0	KO	4								0.449	0.449	0.135	0.135	10	KOMQ	4
13	0	KO	4								0.271	0.271	0.217	0.217	10	KOMQ	4
9	0	KO	4								0.326	0.326	0.667	0.667	10	KOMQ	4
11	0	KO	4								0.184	0.184	0.526	0.526	10	KOMQ	4
10	0	KO	4								0.255	0.255	0.312	0.312	10	KOMQ	4
17	0	KO	4								0.341	0.341	0.225	0.225	10	KOMQ	4
17	0	KO	4								0.228	0.228	0.405	0.405	10	KOMQ	4
16	0	KO	4								0.295	0.295	0.431	0.431	10	KOMQ	4
13	0	KO	4								0.313	0.313	0.334	0.334	10	KOMQ	4
14	0	KO	4								0.351	0.351	0.327	0.327	10	KOMQ	4
18	10	KO	4								0.203	0.203	0.368	0.368	10	KOMQ	4
15	10	KO	4								0.215	0.215	0.671	0.671	10	KOMQ	4
16	10	KO	4								0.254	0.254	0.656	0.656	10	KOMQ	4
14	10	KO	4								0.277	0.277	0.468	0.468	10	KOMQ	4
15	10	KO	4								0.314	0.314	0.257	0.257	10	KOMQ	4
14	10	KO	4								0.481	0.481	0.442	0.442	10	KOMQ	4
21	10	KO	4								0.234	0.234	0.545	0.545	30	KOMQ	4
16	10	KO	4								0.423	0.423	0.354	0.354	30	KOMQ	4
17	10	KO	4								0.398	0.398	0.544	0.544	30	KOMQ	4
8	10	KO	4								0.169	0.169	0.431	0.431	30	KOMQ	4
5	10	KO	4								0.351	0.351	0.337	0.337	30	KOMQ	4
16	10	KO	4								0.133	0.133	0.522	0.522	30	KOMQ	4
15	10	KO	4								0.272	0.272	0.636	0.636	30	KOMQ	4
9	10	KO	4								0.141	0.141	0.549	0.549	30	KOMQ	4
12	10	KO	4								0.111	0.111	0.639	0.639	30	KOMQ	4
18	10	KO	4								0.33	0.33	0.44	0.44	30	KOMQ	4
19	10	KO	4								0.277	0.277	0.54	0.54	30	KOMQ	4
19	10	KO	4								0.338	0.338	0.616	0.616	30	KOMQ	4
21	10	KO	4								0.336	0.336	0.563	0.563	30	KOMQ	4
17	10	KO	4								0.185	0.185	0.643	0.643	30	KOMQ	4
13	10	KO	4								0.308	0.308	0.605	0.605	30	KOMQ	4
18	10	KO	4								0.358	0.358	0.662	0.662	30	KOMQ	4
20	10	KO	4								0.402	0.402	0.565	0.565	30	KOMQ	4
16	30	KO	4								0.426	0.426	0.384	0.384	0	AAMQ	4
14	30	KO	4								0.43	0.43	0.275	0.275	0	AAMQ	4
15	30	KO	4								0.302	0.302	0.253	0.253	0	AAMQ	4
17	30	KO	4								0.27	0.27	0.269	0.269	0	AAMQ	4
13	30	KO	4								0.323	0.323	0.364	0.364	0	AAMQ	4
15	30	KO	4								0.224	0.224	0.361	0.361	0	AAMQ	4
15	30	KO	4								0.327	0.327	0.358	0.358	0	AAMQ	4
16	30	KO	4								0.366	0.366	0.236	0.236	0	AAMQ	4
18	30	KO	4								0.318	0.318	0.285	0.285	0	AAMQ	4
18	30	KO	4								0.371	0.371	0.323	0.323	0	AAMQ	4
17	30	KO	4								0.308	0.308	0.278	0.278	0	AAMQ	4
15	30	KO	4								0.35	0.35	0.244	0.244	0	AAMQ	4
14	30	KO	4								0.372	0.372	0.302	0.302	0	AAMQ	4
16	30	KO	4								0.208	0.208	0.349	0.349	0	AAMQ	4
17	30	KO	4								0.301	0.301	0.357	0.357	0	AAMQ	4
17	30	KO	4								0.378	0.378	0.337	0.337	0	AAMQ	4
18	30	KO	4								0.299	0.299	0.294	0.294	0	AAMQ	4
13	30	KO	4								0.315	0.315	0.508	0.508	10	AAMQ	4
14	30	KO	4								0.32	0.32	0.408	0.408	10	AAMQ	4
16	30	KO	4								0.256	0.256	0.557	0.557	10	AAMQ	4
16	30	KO	4								0.206	0.206	0.668	0.668	10	AAMQ	4
17	30	KO	4								0.48	0.48	0.446	0.446	10	AAMQ	4
19	30	KO	4								0.184	0.184	0.138	0.138	10	AAMQ	4
17	30	KO	4								0.175	0.175	0.23	0.23	10	AAMQ	4
15	30	KO	4								0.196	0.196	0.329	0.329	10	AAMQ	4
14	0	KO	5								0.227	0.227	0.369	0.369	10	AAMQ	4
10	0	KO	5								0.342	0.342	0.221	0.221	10	AAMQ	4
11	0	KO	5								0.258	0.258	0.33	0.33	10	AAMQ	4
16	0	KO	5								0.262	0.262	0.377	0.377	10	AAMQ	4
9	0	KO	5								0.318	0.318	0.265	0.265	10	AAMQ	4
12	0	KO	5								0.286	0.286	0.431	0.431	10	AAMQ	4
9	0	KO	5								0.449	0.449	0.327	0.327	10	AAMQ	4
15	0	KO	5								0.287	0.287	0.494	0.494	10	AAMQ	4
16	0	KO	5								0.351	0.351	0.66	0.66	10	AAMQ	4
15	0	KO	5								0.239	0.239	0.63	0.63	30	AAMQ	4
17	0	KO	5								0.158	0.158	0.441	0.441	30	AAMQ	4
10	0	KO	5								0.283	0.283	0.546	0.546	30	AAMQ	4
20	0	KO	5								0.344	0.344	0.522	0.522	30	AAMQ	4
16	0	KO	5								0.404	0.404	0.577	0.577	30	AAMQ	4
10	0	KO	5								0.306	0.306	0.566	0.566	30	AAMQ	4
20	0	KO	5								0.337	0.337	0.556	0.556	30	AAMQ	4
14	0	KO	5								0.108	0.108	0.705	0.705	30	AAMQ	4
15	0	KO	5								0.178	0.178	0.618	0.618	30	AAMQ	4
13	0	KO	5								0.268	0.268	0.444	0.444	30	AAMQ	4
14	0	KO	5								0.125	0.125	0.633	0.633	30	AAMQ	4
11	0	KO	5								0.33	0.33	0.668	0.668	30	AAMQ	4
12	0	KO	5								0.401	0.401	0.716	0.716	30	AAMQ	4
15	0	KO	5								0.332	0.332	0.556	0.556	30	AAMQ	4
14	0	KO	5								0.351	0.351	0.544	0.544	30	AAMQ	4
9	0	KO	5								0.18	0.18	0.634	0.634	30	AAMQ	4
16	0	KO	5								0.425	0.425	0.609	0.609	30	AAMQ	4
17	10	KO	5								0.24	0.24	0.319	0.319	0	WTMQ	2
15	10	KO	5								0.39	0.39	0.44	0.44	0	WTMQ	2
16	10	KO	5								0.338	0.338	0.329	0.329	0	WTMQ	2
14	10	KO	5								0.398	0.398	0.4	0.4	0	WTMQ	2
9	10	KO	5								0.411	0.411	0.278	0.278	0	WTMQ	2
15	10	KO	5								0.347	0.347	0.291	0.291	0	WTMQ	2
12	10	KO	5								0.403	0.403	0.227	0.227	0	WTMQ	2
11	10	KO	5								0.437	0.437	0.262	0.262	0	WTMQ	2
8	10	KO	5								0.408	0.408	0.34	0.34	0	WTMQ	2
13	10	KO	5								0.276	0.276	0.258	0.258	0	WTMQ	2
10	10	KO	5								0.445	0.445	0.297	0.297	0	WTMQ	2
14	10	KO	5								0.387	0.387	0.368	0.368	0	WTMQ	2
17	10	KO	5								0.234	0.234	0.269	0.269	0	WTMQ	2
5	10	KO	5								0.259	0.259	0.303	0.303	0	WTMQ	2
8	10	KO	5								0.298	0.298	0.247	0.247	0	WTMQ	2
15	10	KO	5								0.34	0.34	0.301	0.301	0	WTMQ	2
16	10	KO	5								0.333	0.333	0.251	0.251	0	WTMQ	2
15	10	KO	5								0.214	0.214	0.606	0.606	10	WTMQ	2
14	10	KO	5								0.196	0.196	0.6	0.6	10	WTMQ	2
17	10	KO	5								0.261	0.261	0.597	0.597	10	WTMQ	2
16	10	KO	5								0.271	0.271	0.456	0.456	10	WTMQ	2
12	10	KO	5								0.216	0.216	0.687	0.687	10	WTMQ	2
15	10	KO	5								0.304	0.304	0.462	0.462	10	WTMQ	2
14	10	KO	5								0.254	0.254	0.368	0.368	10	WTMQ	2
13	10	KO	5								0.317	0.317	0.281	0.281	10	WTMQ	2
16	10	KO	5								0.307	0.307	0.189	0.189	10	WTMQ	2
14	30	KO	5								0.267	0.267	0.27	0.27	10	WTMQ	2
16	30	KO	5								0.265	0.265	0.589	0.589	10	WTMQ	2
17	30	KO	5								0.26	0.26	0.421	0.421	10	WTMQ	2
12	30	KO	5								0.205	0.205	0.217	0.217	10	WTMQ	2
0	30	KO	5								0.414	0.414	0.482	0.482	10	WTMQ	2
12	30	KO	5								0.372	0.372	0.51	0.51	10	WTMQ	2
13	30	KO	5								0.27	0.27	0.502	0.502	10	WTMQ	2
11	30	KO	5								0.53	0.53	0.414	0.414	10	WTMQ	2
16	30	KO	5								0.324	0.324	0.734	0.734	30	WTMQ	2
18	30	KO	5								0.371	0.371	0.279	0.279	30	WTMQ	2
10	30	KO	5								0.247	0.247	0.66	0.66	30	WTMQ	2
9	30	KO	5								0.17	0.17	0.525	0.525	30	WTMQ	2
16	30	KO	5								0.211	0.211	0.513	0.513	30	WTMQ	2
18	30	KO	5								0.323	0.323	0.615	0.615	30	WTMQ	2
19	30	KO	5								0.356	0.356	0.598	0.598	30	WTMQ	2
17	30	KO	5								0.397	0.397	0.507	0.507	30	WTMQ	2
21	30	KO	5								0.568	0.568	0.781	0.781	30	WTMQ	2
16	30	KO	5								0.334	0.334	0.611	0.611	30	WTMQ	2
14	30	KO	5								0.256	0.256	0.558	0.558	30	WTMQ	2
15	30	KO	5								0.214	0.214	0.704	0.704	30	WTMQ	2
18	30	KO	5								0.22	0.22	0.663	0.663	30	WTMQ	2
10	30	KO	5								0.179	0.179	0.647	0.647	30	WTMQ	2
13	30	KO	5								0.318	0.318	0.669	0.669	30	WTMQ	2
11	30	KO	5								0.275	0.275	0.663	0.663	30	WTMQ	2
16	0	KO	6								0.223	0.223	0.568	0.568	30	WTMQ	2
18	0	KO	6								0.39	0.39	0.267	0.267	0	KOMQ	5
15	0	KO	6								0.407	0.407	0.332	0.332	0	KOMQ	5
16	0	KO	6								0.376	0.376	0.301	0.301	0	KOMQ	5
16	0	KO	6								0.244	0.244	0.37	0.37	0	KOMQ	5
17	0	KO	6								0.309	0.309	0.3	0.3	0	KOMQ	5
14	0	KO	6								0.448	0.448	0.403	0.403	0	KOMQ	5
15	0	KO	6								0.28	0.28	0.33	0.33	0	KOMQ	5
15	0	KO	6								0.395	0.395	0.261	0.261	0	KOMQ	5
16	0	KO	6								0.338	0.338	0.277	0.277	0	KOMQ	5
18	0	KO	6								0.336	0.336	0.23	0.23	0	KOMQ	5
17	0	KO	6								0.272	0.272	0.319	0.319	0	KOMQ	5
16	0	KO	6								0.341	0.341	0.252	0.252	0	KOMQ	5
17	0	KO	6								0.242	0.242	0.248	0.248	0	KOMQ	5
17	0	KO	6								0.254	0.254	0.306	0.306	0	KOMQ	5
10	0	KO	6								0.34	0.34	0.245	0.245	0	KOMQ	5
11	0	KO	6								0.298	0.298	0.293	0.293	0	KOMQ	5
15	0	KO	6								0.41	0.41	0.442	0.442	0	KOMQ	5
14	0	KO	6								0.302	0.302	0.28	0.28	10	KOMQ	5
18	0	KO	6								0.223	0.223	0.374	0.374	10	KOMQ	5
18	0	KO	6								0.531	0.531	0.596	0.596	10	KOMQ	5
19	0	KO	6								0.305	0.305	0.618	0.618	10	KOMQ	5
17	0	KO	6								0.417	0.417	0.416	0.416	10	KOMQ	5
15	0	KO	6								0.405	0.405	0.475	0.475	10	KOMQ	5
17	0	KO	6								0.316	0.316	0.199	0.199	10	KOMQ	5
17	0	KO	6								0.27	0.27	0.505	0.505	10	KOMQ	5
16	0	KO	6								0.203	0.203	0.589	0.589	10	KOMQ	5
17	10	KO	6								0.265	0.265	0.5	0.5	10	KOMQ	5
14	10	KO	6								0.259	0.259	0.264	0.264	10	KOMQ	5
18	10	KO	6								0.438	0.438	0.402	0.402	10	KOMQ	5
18	10	KO	6								0.264	0.264	0.688	0.688	10	KOMQ	5
17	10	KO	6								0.251	0.251	0.353	0.353	10	KOMQ	5
16	10	KO	6								0.369	0.369	0.481	0.481	10	KOMQ	5
19	10	KO	6								0.27	0.27	0.594	0.594	10	KOMQ	5
14	10	KO	6								0.196	0.196	0.437	0.437	10	KOMQ	5
15	10	KO	6								0.388	0.388	0.711	0.711	30	KOMQ	5
13	10	KO	6								0.191	0.191	0.511	0.511	30	KOMQ	5
16	10	KO	6								0.262	0.262	0.274	0.274	30	KOMQ	5
0	10	KO	6								0.322	0.322	0.437	0.437	30	KOMQ	5
5	10	KO	6								0.348	0.348	0.712	0.712	30	KOMQ	5
14	10	KO	6								0.508	0.508	0.78	0.78	30	KOMQ	5
12	10	KO	6								0.329	0.329	0.673	0.673	30	KOMQ	5
16	10	KO	6								0.329	0.329	0.65	0.65	30	KOMQ	5
15	10	KO	6								0.332	0.332	0.534	0.534	30	KOMQ	5
13	10	KO	6								0.368	0.368	0.238	0.238	30	KOMQ	5
15	10	KO	6								0.264	0.264	0.606	0.606	30	KOMQ	5
6	10	KO	6								0.268	0.268	0.524	0.524	30	KOMQ	5
4	10	KO	6								0.203	0.203	0.651	0.651	30	KOMQ	5
11	10	KO	6								0.56	0.56	0.601	0.601	30	KOMQ	5
16	10	KO	6								0.28	0.28	0.577	0.577	30	KOMQ	5
15	10	KO	6								0.214	0.214	0.564	0.564	30	KOMQ	5
14	30	KO	6								0.163	0.163	0.593	0.593	30	KOMQ	5
17	30	KO	6								0.307	0.307	0.361	0.361	0	AAMQ	5
13	30	KO	6								0.222	0.222	0.24	0.24	0	AAMQ	5
15	30	KO	6								0.435	0.435	0.358	0.358	0	AAMQ	5
15	30	KO	6								0.32	0.32	0.354	0.354	0	AAMQ	5
18	30	KO	6								0.216	0.216	0.282	0.282	0	AAMQ	5
13	30	KO	6								0.312	0.312	0.21	0.21	0	AAMQ	5
11	30	KO	6								0.296	0.296	0.289	0.289	0	AAMQ	5
12	30	KO	6								0.376	0.376	0.322	0.322	0	AAMQ	5
14	30	KO	6								0.306	0.306	0.224	0.224	0	AAMQ	5
16	30	KO	6								0.214	0.214	0.363	0.363	0	AAMQ	5
16	30	KO	6								0.37	0.37	0.163	0.163	0	AAMQ	5
15	30	KO	6								0.326	0.326	0.105	0.105	0	AAMQ	5
17	30	KO	6								0.267	0.267	0.214	0.214	0	AAMQ	5
10	30	KO	6								0.214	0.214	0.282	0.282	0	AAMQ	5
15	30	KO	6								0.364	0.364	0.285	0.285	0	AAMQ	5
12	30	KO	6								0.347	0.347	0.38	0.38	0	AAMQ	5
13	30	KO	6								0.429	0.429	0.258	0.258	0	AAMQ	5
17	30	KO	6								0.21	0.21	0.674	0.674	10	AAMQ	5
16	30	KO	6								0.312	0.312	0.503	0.503	10	AAMQ	5
13	30	KO	6								0.255	0.255	0.384	0.384	10	AAMQ	5
13	30	KO	6								0.479	0.479	0.431	0.431	10	AAMQ	5
14	30	KO	6								0.459	0.459	0.374	0.374	10	AAMQ	5
18	30	KO	6								0.35	0.35	0.453	0.453	10	AAMQ	5
16	30	KO	6								0.18	0.18	0.32	0.32	10	AAMQ	5
12	30	KO	6								0.238	0.238	0.669	0.669	10	AAMQ	5
14	0	AA	4								0.314	0.314	0.369	0.369	10	AAMQ	5
16	0	AA	4								0.293	0.293	0.513	0.513	10	AAMQ	5
15	0	AA	4								0.184	0.184	0.475	0.475	10	AAMQ	5
17	0	AA	4								0.29	0.29	0.138	0.138	10	AAMQ	5
16	0	AA	4								0.321	0.321	0.216	0.216	10	AAMQ	5
12	0	AA	4								0.259	0.259	0.22	0.22	10	AAMQ	5
0	0	AA	4								0.318	0.318	0.479	0.479	10	AAMQ	5
11	0	AA	4								0.232	0.232	0.519	0.519	10	AAMQ	5
11	0	AA	4								0.33	0.33	0.433	0.433	10	AAMQ	5
6	0	AA	4								0.255	0.255	0.711	0.711	30	AAMQ	5
20	0	AA	4								0.172	0.172	0.603	0.603	30	AAMQ	5
17	0	AA	4								0.343	0.343	0.576	0.576	30	AAMQ	5
11	0	AA	4								0.152	0.152	0.619	0.619	30	AAMQ	5
15	0	AA	4								0.307	0.307	0.712	0.712	30	AAMQ	5
15	0	AA	4								0.346	0.346	0.21	0.21	30	AAMQ	5
6	0	AA	4								0.121	0.121	0.552	0.552	30	AAMQ	5
9	0	AA	4								0.109	0.109	0.634	0.634	30	AAMQ	5
13	0	AA	4								0.336	0.336	0.328	0.328	30	AAMQ	5
18	0	AA	4								0.331	0.331	0.438	0.438	30	AAMQ	5
17	0	AA	4								0.332	0.332	0.326	0.326	30	AAMQ	5
12	0	AA	4								0.184	0.184	0.317	0.317	30	AAMQ	5
13	0	AA	4								0.232	0.232	0.521	0.521	30	AAMQ	5
15	0	AA	4								0.186	0.186	0.326	0.326	30	AAMQ	5
16	0	AA	4								0.243	0.243	0.329	0.329	30	AAMQ	5
7	0	AA	4								0.396	0.396	0.662	0.662	30	AAMQ	5
14	10	AA	4								0.43	0.43	0.639	0.639	30	AAMQ	5
18	10	AA	4								0.393	0.393	0.262	0.262	0	WTMQ	3
17	10	AA	4								0.244	0.244	0.285	0.285	0	WTMQ	3
11	10	AA	4								0.445	0.445	0.334	0.334	0	WTMQ	3
12	10	AA	4								0.264	0.264	0.339	0.339	0	WTMQ	3
4	10	AA	4								0.339	0.339	0.138	0.138	0	WTMQ	3
14	10	AA	4								0.217	0.217	0.217	0.217	0	WTMQ	3
16	10	AA	4								0.32	0.32	0.251	0.251	0	WTMQ	3
8	10	AA	4								0.388	0.388	0.299	0.299	0	WTMQ	3
17	10	AA	4								0.337	0.337	0.333	0.333	0	WTMQ	3
16	10	AA	4								0.34	0.34	0.307	0.307	0	WTMQ	3
20	10	AA	4								0.272	0.272	0.252	0.252	0	WTMQ	3
14	10	AA	4								0.379	0.379	0.263	0.263	0	WTMQ	3
17	10	AA	4								0.282	0.282	0.3	0.3	0	WTMQ	3
16	10	AA	4								0.342	0.342	0.371	0.371	0	WTMQ	3
13	10	AA	4								0.234	0.234	0.404	0.404	0	WTMQ	3
12	10	AA	4								0.308	0.308	0.293	0.293	0	WTMQ	3
17	10	AA	4								0.3	0.3	0.232	0.232	0	WTMQ	3
16	10	AA	4								0.292	0.292	0.598	0.598	10	WTMQ	3
8	10	AA	4								0.264	0.264	0.695	0.695	10	WTMQ	3
10	10	AA	4								0.273	0.273	0.59	0.59	10	WTMQ	3
14	10	AA	4								0.441	0.441	0.449	0.449	10	WTMQ	3
16	10	AA	4								0.323	0.323	0.369	0.369	10	WTMQ	3
16	10	AA	4								0.254	0.254	0.459	0.459	10	WTMQ	3
10	10	AA	4								0.415	0.415	0.186	0.186	10	WTMQ	3
19	10	AA	4								0.128	0.128	0.469	0.469	10	WTMQ	3
12	30	AA	4								0.248	0.248	0.619	0.619	10	WTMQ	3
14	30	AA	4								0.193	0.193	0.337	0.337	10	WTMQ	3
13	30	AA	4								0.53	0.53	0.597	0.597	10	WTMQ	3
20	30	AA	4								0.273	0.273	0.502	0.502	10	WTMQ	3
17	30	AA	4								0.425	0.425	0.38	0.38	10	WTMQ	3
16	30	AA	4								0.373	0.373	0.407	0.407	10	WTMQ	3
21	30	AA	4								0.304	0.304	0.406	0.406	10	WTMQ	3
10	30	AA	4								0.206	0.206	0.479	0.479	10	WTMQ	3
10	30	AA	4								0.265	0.265	0.282	0.282	10	WTMQ	3
14	30	AA	4								0.346	0.346	0.652	0.652	30	WTMQ	3
17	30	AA	4								0.286	0.286	0.667	0.667	30	WTMQ	3
16	30	AA	4								0.383	0.383	0.506	0.506	30	WTMQ	3
7	30	AA	4								0.187	0.187	0.65	0.65	30	WTMQ	3
12	30	AA	4								0.507	0.507	0.732	0.732	30	WTMQ	3
15	30	AA	4								0.252	0.252	0.531	0.531	30	WTMQ	3
14	30	AA	4								0.43	0.43	0.608	0.608	30	WTMQ	3
17	30	AA	4								0.318	0.318	0.662	0.662	30	WTMQ	3
0	30	AA	4								0.363	0.363	0.654	0.654	30	WTMQ	3
18	30	AA	4								0.266	0.266	0.698	0.698	30	WTMQ	3
16	30	AA	4								0.282	0.282	0.268	0.268	30	WTMQ	3
13	30	AA	4								0.216	0.216	0.44	0.44	30	WTMQ	3
14	30	AA	4								0.327	0.327	0.552	0.552	30	WTMQ	3
16	30	AA	4								0.283	0.283	0.502	0.502	30	WTMQ	3
15	30	AA	4								0.2	0.2	0.558	0.558	30	WTMQ	3
15	0	AA	5								0.168	0.168	0.587	0.587	30	WTMQ	3
18	0	AA	5								0.206	0.206	0.601	0.601	30	WTMQ	3
17	0	AA	5								0.259	0.259	0.368	0.368	0	KOMQ	6
16	0	AA	5								0.338	0.338	0.254	0.254	0	KOMQ	6
5	0	AA	5								0.342	0.342	0.28	0.28	0	KOMQ	6
19	0	AA	5								0.336	0.336	0.402	0.402	0	KOMQ	6
14	0	AA	5								0.231	0.231	0.263	0.263	0	KOMQ	6
13	0	AA	5								0.2	0.2	0.269	0.269	0	KOMQ	6
16	0	AA	5								0.386	0.386	0.274	0.274	0	KOMQ	6
23	0	AA	5								0.385	0.385	0.227	0.227	0	KOMQ	6
2	0	AA	5								0.406	0.406	0.265	0.265	0	KOMQ	6
12	0	AA	5								0.267	0.267	0.337	0.337	0	KOMQ	6
14	0	AA	5								0.297	0.297	0.264	0.264	0	KOMQ	6
17	0	AA	5								0.227	0.227	0.318	0.318	0	KOMQ	6
16	0	AA	5								0.374	0.374	0.32	0.32	0	KOMQ	6
20	0	AA	5								0.445	0.445	0.32	0.32	0	KOMQ	6
23	0	AA	5								0.41	0.41	0.328	0.328	0	KOMQ	6
16	0	AA	5								0.242	0.242	0.246	0.246	0	KOMQ	6
19	0	AA	5								0.231	0.231	0.255	0.255	0	KOMQ	6
19	0	AA	5								0.529	0.529	0.422	0.422	10	KOMQ	6
12	0	AA	5								0.221	0.221	0.196	0.196	10	KOMQ	6
11	0	AA	5								0.422	0.422	0.6	0.6	10	KOMQ	6
20	0	AA	5								0.256	0.256	0.367	0.367	10	KOMQ	6
15	0	AA	5								0.279	0.279	0.599	0.599	10	KOMQ	6
14	0	AA	5								0.312	0.312	0.503	0.503	10	KOMQ	6
12	10	AA	5								0.439	0.439	0.249	0.249	10	KOMQ	6
12	10	AA	5								0.264	0.264	0.596	0.596	10	KOMQ	6
15	10	AA	5								0.258	0.258	0.291	0.291	10	KOMQ	6
10	10	AA	5								0.2	0.2	0.592	0.592	10	KOMQ	6
9	10	AA	5								0.414	0.414	0.504	0.504	10	KOMQ	6
15	10	AA	5								0.262	0.262	0.337	0.337	10	KOMQ	6
11	10	AA	5								0.375	0.375	0.365	0.365	10	KOMQ	6
14	10	AA	5								0.201	0.201	0.382	0.382	10	KOMQ	6
18	10	AA	5								0.291	0.291	0.31	0.31	10	KOMQ	6
22	10	AA	5								0.32	0.32	0.217	0.217	10	KOMQ	6
19	10	AA	5								0.247	0.247	0.491	0.491	10	KOMQ	6
16	10	AA	5								0.273	0.273	0.563	0.563	30	KOMQ	6
12	10	AA	5								0.323	0.323	0.504	0.504	30	KOMQ	6
18	10	AA	5								0.358	0.358	0.7	0.7	30	KOMQ	6
20	10	AA	5								0.321	0.321	0.665	0.665	30	KOMQ	6
12	10	AA	5								0.281	0.281	0.548	0.548	30	KOMQ	6
11	10	AA	5								0.259	0.259	0.669	0.669	30	KOMQ	6
9	10	AA	5								0.198	0.198	0.653	0.653	30	KOMQ	6
7	10	AA	5								0.565	0.565	0.724	0.724	30	KOMQ	6
11	10	AA	5								0.32	0.32	0.614	0.614	30	KOMQ	6
9	10	AA	5								0.256	0.256	0.597	0.597	30	KOMQ	6
15	10	AA	5								0.158	0.158	0.516	0.516	30	KOMQ	6
14	10	AA	5								0.37	0.37	0.502	0.502	30	KOMQ	6
5	10	AA	5								0.215	0.215	0.613	0.613	30	KOMQ	6
3	10	AA	5								0.28	0.28	0.776	0.776	30	KOMQ	6
16	10	AA	5								0.332	0.332	0.65	0.65	30	KOMQ	6
18	10	AA	5								0.187	0.187	0.653	0.653	30	KOMQ	6
12	30	AA	5								0.226	0.226	0.282	0.282	30	KOMQ	6
17	30	AA	5								0.224	0.224	0.302	0.302	0	AAMQ	6
12	30	AA	5								0.362	0.362	0.238	0.238	0	AAMQ	6
18	30	AA	5								0.295	0.295	0.296	0.296	0	AAMQ	6
9	30	AA	5								0.237	0.237	0.353	0.353	0	AAMQ	6
7	30	AA	5								0.321	0.321	0.363	0.363	0	AAMQ	6
17	30	AA	5								0.297	0.297	0.283	0.283	0	AAMQ	6
11	30	AA	5								0.431	0.431	0.257	0.257	0	AAMQ	6
5	30	AA	5								0.349	0.349	0.361	0.361	0	AAMQ	6
11	30	AA	5								0.316	0.316	0.325	0.325	0	AAMQ	6
20	30	AA	5								0.302	0.302	0.384	0.384	0	AAMQ	6
15	30	AA	5								0.224	0.224	0.342	0.342	0	AAMQ	6
11	30	AA	5								0.208	0.208	0.266	0.266	0	AAMQ	6
7	30	AA	5								0.384	0.384	0.358	0.358	0	AAMQ	6
10	30	AA	5								0.325	0.325	0.274	0.274	0	AAMQ	6
13	30	AA	5								0.267	0.267	0.286	0.286	0	AAMQ	6
3	30	AA	5								0.383	0.383	0.363	0.363	0	AAMQ	6
0	30	AA	5								0.37	0.37	0.237	0.237	0	AAMQ	6
17	30	AA	5								0.254	0.254	0.134	0.134	10	AAMQ	6
11	30	AA	5								0.255	0.255	0.572	0.572	10	AAMQ	6
12	30	AA	5								0.321	0.321	0.666	0.666	10	AAMQ	6
15	30	AA	5								0.29	0.29	0.529	0.529	10	AAMQ	6
14	30	AA	5								0.345	0.345	0.468	0.468	10	AAMQ	6
16	30	AA	5								0.261	0.261	0.21	0.21	10	AAMQ	6
17	30	AA	5								0.308	0.308	0.393	0.393	10	AAMQ	6
12	30	AA	5								0.225	0.225	0.667	0.667	10	AAMQ	6
15	0	AA	6								0.204	0.204	0.663	0.663	10	AAMQ	6
18	0	AA	6								0.174	0.174	0.326	0.326	10	AAMQ	6
17	0	AA	6								0.484	0.484	0.524	0.524	10	AAMQ	6
12	0	AA	6								0.321	0.321	0.543	0.543	10	AAMQ	6
13	0	AA	6								0.216	0.216	0.224	0.224	10	AAMQ	6
16	0	AA	6								0.291	0.291	0.503	0.503	10	AAMQ	6
9	0	AA	6								0.452	0.452	0.357	0.357	10	AAMQ	6
14	0	AA	6								0.335	0.335	0.483	0.483	10	AAMQ	6
17	0	AA	6								0.176	0.176	0.391	0.391	10	AAMQ	6
20	0	AA	6								0.406	0.406	0.633	0.633	30	AAMQ	6
11	0	AA	6								0.166	0.166	0.55	0.55	30	AAMQ	6
12	0	AA	6								0.4	0.4	0.604	0.604	30	AAMQ	6
4	0	AA	6								0.282	0.282	0.436	0.436	30	AAMQ	6
14	0	AA	6								0.267	0.267	0.433	0.433	30	AAMQ	6
17	0	AA	6								0.333	0.333	0.635	0.635	30	AAMQ	6
7	0	AA	6								0.34	0.34	0.56	0.56	30	AAMQ	6
4	0	AA	6								0.346	0.346	0.576	0.576	30	AAMQ	6
13	0	AA	6								0.304	0.304	0.703	0.703	30	AAMQ	6
15	0	AA	6								0.129	0.129	0.563	0.563	30	AAMQ	6
14	0	AA	6								0.346	0.346	0.542	0.542	30	AAMQ	6
15	0	AA	6								0.233	0.233	0.525	0.525	30	AAMQ	6
22	0	AA	6								0.153	0.153	0.622	0.622	30	AAMQ	6
10	0	AA	6								0.105	0.105	0.548	0.548	30	AAMQ	6
8	0	AA	6								0.421	0.421	0.635	0.635	30	AAMQ	6
12	0	AA	6								0.334	0.334	0.571	0.571	30	AAMQ	6
12	10	AA	6								0.18	0.18	0.658	0.658	30	AAMQ	6
16	10	AA	6								0.251	0.251	0.264	0.264	0	GO	4
15	10	AA	6								0.296	0.296	0.25	0.25	0	GO	4
17	10	AA	6								0.404	0.404	0.356	0.356	0	GO	4
11	10	AA	6								0.2	0.2	0.269	0.269	0	GO	4
12	10	AA	6								0.327	0.327	0.222	0.222	0	GO	4
0	10	AA	6								0.303	0.303	0.41	0.41	0	GO	4
16	10	AA	6								0.355	0.355	0.309	0.309	0	GO	4
15	10	AA	6								0.38	0.38	0.393	0.393	0	GO	4
17	10	AA	6								0.365	0.365	0.326	0.326	0	GO	4
13	10	AA	6								0.295	0.295	0.286	0.286	0	GO	4
6	10	AA	6								0.226	0.226	0.243	0.243	0	GO	4
15	10	AA	6								0.254	0.254	0.286	0.286	0	GO	4
10	10	AA	6								0.376	0.376	0.209	0.209	0	GO	4
16	10	AA	6								0.331	0.331	0.216	0.216	0	GO	4
20	10	AA	6								0.247	0.247	0.358	0.358	0	GO	4
17	10	AA	6								0.278	0.278	0.301	0.301	0	GO	4
6	10	AA	6								0.247	0.247	0.335	0.335	0	GO	4
9	10	AA	6								0.34	0.34	0.381	0.381	10	GO	4
5	10	AA	6								0.307	0.307	0.476	0.476	10	GO	4
14	10	AA	6								0.233	0.233	0.278	0.278	10	GO	4
16	10	AA	6								0.176	0.176	0.332	0.332	10	GO	4
17	10	AA	6								0.135	0.135	0.305	0.305	10	GO	4
10	10	AA	6								0.254	0.254	0.42	0.42	10	GO	4
12	10	AA	6								0.177	0.177	0.368	0.368	10	GO	4
12	10	AA	6								0.41	0.41	0.437	0.437	10	GO	4
11	10	AA	6								0.176	0.176	0.287	0.287	10	GO	4
15	10	AA	6								0.165	0.165	0.364	0.364	10	GO	4
19	30	AA	6								0.2	0.2	0.338	0.338	10	GO	4
14	30	AA	6								0.187	0.187	0.328	0.328	10	GO	4
15	30	AA	6								0.325	0.325	0.395	0.395	10	GO	4
25	30	AA	6								0.14	0.14	0.35	0.35	10	GO	4
16	30	AA	6								0.177	0.177	0.329	0.329	10	GO	4
15	30	AA	6								0.256	0.256	0.438	0.438	10	GO	4
12	30	AA	6								0.3	0.3	0.3	0.3	10	GO	4
16	30	AA	6								0.299	0.299	0.46	0.46	30	GO	4
17	30	AA	6								0.185	0.185	0.356	0.356	30	GO	4
14	30	AA	6								0.293	0.293	0.33	0.33	30	GO	4
15	30	AA	6								0.207	0.207	0.4	0.4	30	GO	4
18	30	AA	6								0.237	0.237	0.276	0.276	30	GO	4
16	30	AA	6								0.37	0.37	0.417	0.417	30	GO	4
13	30	AA	6								0.311	0.311	0.287	0.287	30	GO	4
14	30	AA	6								0.33	0.33	0.379	0.379	30	GO	4
15	30	AA	6								0.254	0.254	0.437	0.437	30	GO	4
17	30	AA	6								0.198	0.198	0.44	0.44	30	GO	4
20	30	AA	6								0.125	0.125	0.396	0.396	30	GO	4
14	30	AA	6								0.174	0.174	0.316	0.316	30	GO	4
17	30	AA	6								0.209	0.209	0.44	0.44	30	GO	4
21	30	AA	6								0.226	0.226	0.427	0.427	30	GO	4
19	30	AA	6								0.179	0.179	0.37	0.37	30	GO	4
24	30	AA	6								0.29	0.29	0.331	0.331	30	GO	4
10	30	AA	6								0.15	0.15	0.479	0.479	30	GO	4
12	30	AA	6								0.223	0.223	0.328	0.328	0	GO	5
7	0	WTMQ	1								0.302	0.302	0.252	0.252	0	GO	5
14	0	WTMQ	1								0.295	0.295	0.22	0.22	0	GO	5
16	0	WTMQ	1								0.253	0.253	0.27	0.27	0	GO	5
15	0	WTMQ	1								0.244	0.244	0.214	0.214	0	GO	5
4	0	WTMQ	1								0.327	0.327	0.358	0.358	0	GO	5
16	0	WTMQ	1								0.353	0.353	0.308	0.308	0	GO	5
17	0	WTMQ	1								0.299	0.299	0.328	0.328	0	GO	5
7	0	WTMQ	1								0.404	0.404	0.229	0.229	0	GO	5
13	0	WTMQ	1								0.191	0.191	0.26	0.26	0	GO	5
15	0	WTMQ	1								0.25	0.25	0.354	0.354	0	GO	5
0	0	WTMQ	1								0.257	0.257	0.283	0.283	0	GO	5
14	0	WTMQ	1								0.277	0.277	0.24	0.24	0	GO	5
14	0	WTMQ	1								0.325	0.325	0.393	0.393	0	GO	5
15	0	WTMQ	1								0.363	0.363	0.287	0.287	0	GO	5
14	0	WTMQ	1								0.375	0.375	0.3	0.3	0	GO	5
11	0	WTMQ	1								0.376	0.376	0.408	0.408	0	GO	5
12	0	WTMQ	1								0.233	0.233	0.442	0.442	10	GO	5
14	0	WTMQ	1								0.191	0.191	0.328	0.328	10	GO	5
20	0	WTMQ	1								0.246	0.246	0.331	0.331	10	GO	5
16	0	WTMQ	1								0.17	0.17	0.474	0.474	10	GO	5
15	0	WTMQ	1								0.174	0.174	0.337	0.337	10	GO	5
9	0	WTMQ	1								0.302	0.302	0.286	0.286	10	GO	5
17	0	WTMQ	1								0.171	0.171	0.347	0.347	10	GO	5
17	0	WTMQ	1								0.176	0.176	0.426	0.426	10	GO	5
3	0	WTMQ	1								0.307	0.307	0.303	0.303	10	GO	5
14	0	WTMQ	1								0.14	0.14	0.395	0.395	10	GO	5
15	0	WTMQ	1								0.323	0.323	0.368	0.368	10	GO	5
12	0	WTMQ	1								0.196	0.196	0.278	0.278	10	GO	5
15	0	WTMQ	1								0.261	0.261	0.335	0.335	10	GO	5
17	0	WTMQ	1								0.165	0.165	0.367	0.367	10	GO	5
10	10	WTMQ	1								0.347	0.347	0.386	0.386	10	GO	5
15	10	WTMQ	1								0.139	0.139	0.435	0.435	10	GO	5
14	10	WTMQ	1								0.411	0.411	0.3	0.3	10	GO	5
15	10	WTMQ	1								0.37	0.37	0.46	0.46	30	GO	5
14	10	WTMQ	1								0.171	0.171	0.29	0.29	30	GO	5
11	10	WTMQ	1								0.186	0.186	0.426	0.426	30	GO	5
16	10	WTMQ	1								0.297	0.297	0.387	0.387	30	GO	5
13	10	WTMQ	1								0.149	0.149	0.378	0.378	30	GO	5
12	10	WTMQ	1								0.287	0.287	0.439	0.439	30	GO	5
10	10	WTMQ	1								0.128	0.128	0.352	0.352	30	GO	5
10	10	WTMQ	1								0.226	0.226	0.403	0.403	30	GO	5
11	10	WTMQ	1								0.209	0.209	0.33	0.33	30	GO	5
12	10	WTMQ	1								0.294	0.294	0.328	0.328	30	GO	5
15	10	WTMQ	1								0.234	0.234	0.479	0.479	30	GO	5
19	10	WTMQ	1								0.198	0.198	0.371	0.371	30	GO	5
17	10	WTMQ	1								0.254	0.254	0.278	0.278	30	GO	5
20	10	WTMQ	1								0.207	0.207	0.436	0.436	30	GO	5
14	10	WTMQ	1								0.313	0.313	0.413	0.413	30	GO	5
15	10	WTMQ	1								0.334	0.334	0.442	0.442	30	GO	5
9	10	WTMQ	1								0.183	0.183	0.317	0.317	30	GO	5
13	10	WTMQ	1								0.295	0.295	0.323	0.323	0	GO	6
4	10	WTMQ	1								0.244	0.244	0.243	0.243	0	GO	6
18	10	WTMQ	1								0.295	0.295	0.288	0.288	0	GO	6
17	10	WTMQ	1								0.354	0.354	0.395	0.395	0	GO	6
7	10	WTMQ	1								0.25	0.25	0.264	0.264	0	GO	6
14	10	WTMQ	1								0.201	0.201	0.27	0.27	0	GO	6
11	30	WTMQ	1								0.225	0.225	0.412	0.412	0	GO	6
14	30	WTMQ	1								0.373	0.373	0.302	0.302	0	GO	6
16	30	WTMQ	1								0.381	0.381	0.249	0.249	0	GO	6
8	30	WTMQ	1								0.306	0.306	0.207	0.207	0	GO	6
16	30	WTMQ	1								0.366	0.366	0.337	0.337	0	GO	6
16	30	WTMQ	1								0.251	0.251	0.352	0.352	0	GO	6
5	30	WTMQ	1								0.33	0.33	0.293	0.293	0	GO	6
14	30	WTMQ	1								0.28	0.28	0.307	0.307	0	GO	6
0	30	WTMQ	1								0.252	0.252	0.224	0.224	0	GO	6
14	30	WTMQ	1								0.325	0.325	0.361	0.361	0	GO	6
10	30	WTMQ	1								0.4	0.4	0.216	0.216	0	GO	6
14	30	WTMQ	1								0.171	0.171	0.277	0.277	10	GO	6
16	30	WTMQ	1								0.302	0.302	0.301	0.301	10	GO	6
17	30	WTMQ	1								0.142	0.142	0.425	0.425	10	GO	6
13	30	WTMQ	1								0.323	0.323	0.332	0.332	10	GO	6
14	30	WTMQ	1								0.409	0.409	0.367	0.367	10	GO	6
13	30	WTMQ	1								0.253	0.253	0.288	0.288	10	GO	6
16	30	WTMQ	1								0.162	0.162	0.305	0.305	10	GO	6
12	30	WTMQ	1								0.134	0.134	0.381	0.381	10	GO	6
15	30	WTMQ	1								0.181	0.181	0.35	0.35	10	GO	6
15	30	WTMQ	1								0.262	0.262	0.395	0.395	10	GO	6
17	30	WTMQ	1								0.208	0.208	0.328	0.328	10	GO	6
10	30	WTMQ	1								0.306	0.306	0.334	0.334	10	GO	6
9	30	WTMQ	1								0.17	0.17	0.368	0.368	10	GO	6
11	30	WTMQ	1								0.346	0.346	0.435	0.435	10	GO	6
15	30	WTMQ	1								0.186	0.186	0.339	0.339	10	GO	6
10	30	WTMQ	1								0.228	0.228	0.437	0.437	10	GO	6
10	0	WTMQ	2								0.176	0.176	0.476	0.476	10	GO	6
14	0	WTMQ	2								0.183	0.183	0.379	0.379	30	GO	6
16	0	WTMQ	2								0.295	0.295	0.287	0.287	30	GO	6
12	0	WTMQ	2								0.286	0.286	0.335	0.335	30	GO	6
20	0	WTMQ	2								0.21	0.21	0.395	0.395	30	GO	6
10	0	WTMQ	2								0.151	0.151	0.417	0.417	30	GO	6
9	0	WTMQ	2								0.174	0.174	0.281	0.281	30	GO	6
16	0	WTMQ	2								0.125	0.125	0.458	0.458	30	GO	6
16	0	WTMQ	2								0.212	0.212	0.479	0.479	30	GO	6
4	0	WTMQ	2								0.294	0.294	0.314	0.314	30	GO	6
18	0	WTMQ	2								0.225	0.225	0.404	0.404	30	GO	6
12	0	WTMQ	2								0.187	0.187	0.421	0.421	30	GO	6
15	0	WTMQ	2								0.254	0.254	0.332	0.332	30	GO	6
12	0	WTMQ	2								0.313	0.313	0.37	0.37	30	GO	6
16	0	WTMQ	2								0.375	0.375	0.357	0.357	30	GO	6
15	0	WTMQ	2								0.327	0.327	0.437	0.437	30	GO	6
16	0	WTMQ	2								0.238	0.238	0.447	0.447	30	GO	6
14	0	WTMQ	2								0.198	0.198	0.439	0.439	30	GO	6
0	0	WTMQ	2
13	0	WTMQ	2
17	0	WTMQ	2
12	0	WTMQ	2
14	0	WTMQ	2
10	0	WTMQ	2
20	0	WTMQ	2
11	10	WTMQ	2
15	10	WTMQ	2
10	10	WTMQ	2
9	10	WTMQ	2
5	10	WTMQ	2
16	10	WTMQ	2
10	10	WTMQ	2
20	10	WTMQ	2
18	10	WTMQ	2
16	10	WTMQ	2
8	10	WTMQ	2
10	10	WTMQ	2
16	10	WTMQ	2
12	10	WTMQ	2
14	10	WTMQ	2
18	10	WTMQ	2
10	10	WTMQ	2
21	10	WTMQ	2
16	10	WTMQ	2
7	10	WTMQ	2
9	10	WTMQ	2
10	10	WTMQ	2
10	10	WTMQ	2
11	10	WTMQ	2
14	10	WTMQ	2
15	30	WTMQ	2
14	30	WTMQ	2
16	30	WTMQ	2
16	30	WTMQ	2
17	30	WTMQ	2
13	30	WTMQ	2
14	30	WTMQ	2
13	30	WTMQ	2
14	30	WTMQ	2
8	30	WTMQ	2
10	30	WTMQ	2
16	30	WTMQ	2
15	30	WTMQ	2
17	30	WTMQ	2
16	30	WTMQ	2
9	30	WTMQ	2
16	30	WTMQ	2
17	30	WTMQ	2
16	30	WTMQ	2
12	30	WTMQ	2
17	30	WTMQ	2
15	30	WTMQ	2
16	30	WTMQ	2
18	30	WTMQ	2
17	30	WTMQ	2
12	30	WTMQ	2
10	30	WTMQ	2
16	0	WTMQ	3
12	0	WTMQ	3
14	0	WTMQ	3
12	0	WTMQ	3
17	0	WTMQ	3
14	0	WTMQ	3
9	0	WTMQ	3
10	0	WTMQ	3
12	0	WTMQ	3
18	0	WTMQ	3
13	0	WTMQ	3
13	0	WTMQ	3
9	0	WTMQ	3
5	0	WTMQ	3
16	0	WTMQ	3
17	0	WTMQ	3
4	0	WTMQ	3
15	0	WTMQ	3
9	0	WTMQ	3
15	0	WTMQ	3
17	0	WTMQ	3
10	0	WTMQ	3
18	0	WTMQ	3
16	0	WTMQ	3
13	0	WTMQ	3
11	10	WTMQ	3
10	10	WTMQ	3
19	10	WTMQ	3
9	10	WTMQ	3
13	10	WTMQ	3
12	10	WTMQ	3
8	10	WTMQ	3
8	10	WTMQ	3
11	10	WTMQ	3
13	10	WTMQ	3
12	10	WTMQ	3
10	10	WTMQ	3
11	10	WTMQ	3
16	10	WTMQ	3
12	10	WTMQ	3
14	10	WTMQ	3
12	10	WTMQ	3
17	10	WTMQ	3
12	10	WTMQ	3
13	10	WTMQ	3
18	10	WTMQ	3
20	10	WTMQ	3
11	10	WTMQ	3
11	30	WTMQ	3
13	30	WTMQ	3
9	30	WTMQ	3
14	30	WTMQ	3
12	30	WTMQ	3
12	30	WTMQ	3
7	30	WTMQ	3
11	30	WTMQ	3
7	30	WTMQ	3
10	30	WTMQ	3
9	30	WTMQ	3
11	30	WTMQ	3
8	30	WTMQ	3
11	30	WTMQ	3
17	30	WTMQ	3
10	30	WTMQ	3
13	30	WTMQ	3
14	30	WTMQ	3
10	30	WTMQ	3
7	30	WTMQ	3
12	30	WTMQ	3
14	30	WTMQ	3
13	30	WTMQ	3
13	30	WTMQ	3
11	30	WTMQ	3
10	30	WTMQ	3
8	30	WTMQ	3
10	0	AAMQ	4
7	0	AAMQ	4
9	0	AAMQ	4
12	0	AAMQ	4
20	0	AAMQ	4
8	0	AAMQ	4
17	0	AAMQ	4
10	0	AAMQ	4
20	0	AAMQ	4
10	0	AAMQ	4
14	0	AAMQ	4
13	0	AAMQ	4
7	0	AAMQ	4
16	0	AAMQ	4
10	0	AAMQ	4
8	0	AAMQ	4
20	0	AAMQ	4
12	0	AAMQ	4
11	0	AAMQ	4
10	0	AAMQ	4
23	0	AAMQ	4
14	0	AAMQ	4
16	0	AAMQ	4
12	0	AAMQ	4
20	10	AAMQ	4
13	10	AAMQ	4
12	10	AAMQ	4
16	10	AAMQ	4
8	10	AAMQ	4
9	10	AAMQ	4
20	10	AAMQ	4
10	10	AAMQ	4
12	10	AAMQ	4
9	10	AAMQ	4
15	10	AAMQ	4
7	10	AAMQ	4
12	10	AAMQ	4
11	10	AAMQ	4
16	10	AAMQ	4
12	10	AAMQ	4
9	10	AAMQ	4
10	10	AAMQ	4
14	10	AAMQ	4
10	10	AAMQ	4
9	10	AAMQ	4
17	10	AAMQ	4
8	10	AAMQ	4
14	10	AAMQ	4
11	10	AAMQ	4
10	10	AAMQ	4
9	30	AAMQ	4
8	30	AAMQ	4
11	30	AAMQ	4
10	30	AAMQ	4
9	30	AAMQ	4
9	30	AAMQ	4
9	30	AAMQ	4
10	30	AAMQ	4
20	30	AAMQ	4
12	30	AAMQ	4
14	30	AAMQ	4
9	30	AAMQ	4
15	30	AAMQ	4
7	30	AAMQ	4
10	30	AAMQ	4
20	30	AAMQ	4
8	30	AAMQ	4
9	30	AAMQ	4
14	30	AAMQ	4
10	30	AAMQ	4
9	30	AAMQ	4
10	30	AAMQ	4
16	30	AAMQ	4
13	30	AAMQ	4
11	30	AAMQ	4
14	0	AAMQ	5
20	0	AAMQ	5
12	0	AAMQ	5
12	0	AAMQ	5
10	0	AAMQ	5
14	0	AAMQ	5
9	0	AAMQ	5
10	0	AAMQ	5
15	0	AAMQ	5
10	0	AAMQ	5
17	0	AAMQ	5
12	0	AAMQ	5
13	0	AAMQ	5
14	0	AAMQ	5
10	0	AAMQ	5
11	0	AAMQ	5
20	0	AAMQ	5
12	0	AAMQ	5
14	0	AAMQ	5
14	0	AAMQ	5
16	0	AAMQ	5
8	0	AAMQ	5
10	0	AAMQ	5
12	0	AAMQ	5
9	10	AAMQ	5
8	10	AAMQ	5
12	10	AAMQ	5
11	10	AAMQ	5
10	10	AAMQ	5
10	10	AAMQ	5
12	10	AAMQ	5
11	10	AAMQ	5
13	10	AAMQ	5
6	10	AAMQ	5
8	10	AAMQ	5
12	10	AAMQ	5
11	10	AAMQ	5
10	10	AAMQ	5
20	10	AAMQ	5
13	10	AAMQ	5
12	10	AAMQ	5
9	10	AAMQ	5
10	10	AAMQ	5
24	10	AAMQ	5
11	10	AAMQ	5
13	10	AAMQ	5
21	10	AAMQ	5
10	10	AAMQ	5
9	10	AAMQ	5
10	30	AAMQ	5
23	30	AAMQ	5
11	30	AAMQ	5
12	30	AAMQ	5
16	30	AAMQ	5
8	30	AAMQ	5
18	30	AAMQ	5
11	30	AAMQ	5
12	30	AAMQ	5
20	30	AAMQ	5
11	30	AAMQ	5
9	30	AAMQ	5
10	30	AAMQ	5
15	30	AAMQ	5
13	30	AAMQ	5
16	30	AAMQ	5
9	30	AAMQ	5
10	30	AAMQ	5
2	30	AAMQ	5
12	30	AAMQ	5
14	30	AAMQ	5
17	30	AAMQ	5
11	30	AAMQ	5
10	0	AAMQ	6
12	0	AAMQ	6
11	0	AAMQ	6
14	0	AAMQ	6
13	0	AAMQ	6
11	0	AAMQ	6
12	0	AAMQ	6
10	0	AAMQ	6
11	0	AAMQ	6
13	0	AAMQ	6
23	0	AAMQ	6
12	0	AAMQ	6
17	0	AAMQ	6
13	0	AAMQ	6
9	0	AAMQ	6
13	0	AAMQ	6
11	0	AAMQ	6
5	0	AAMQ	6
7	0	AAMQ	6
15	0	AAMQ	6
12	0	AAMQ	6
0	0	AAMQ	6
14	0	AAMQ	6
11	0	AAMQ	6
23	0	AAMQ	6
15	0	AAMQ	6
12	10	AAMQ	6
14	10	AAMQ	6
11	10	AAMQ	6
10	10	AAMQ	6
11	10	AAMQ	6
12	10	AAMQ	6
13	10	AAMQ	6
8	10	AAMQ	6
9	10	AAMQ	6
11	10	AAMQ	6
13	10	AAMQ	6
12	10	AAMQ	6
10	10	AAMQ	6
12	10	AAMQ	6
11	10	AAMQ	6
13	10	AAMQ	6
11	10	AAMQ	6
12	10	AAMQ	6
12	10	AAMQ	6
7	10	AAMQ	6
9	10	AAMQ	6
9	10	AAMQ	6
8	10	AAMQ	6
10	10	AAMQ	6
9	10	AAMQ	6
9	30	AAMQ	6
11	30	AAMQ	6
10	30	AAMQ	6
8	30	AAMQ	6
9	30	AAMQ	6
10	30	AAMQ	6
11	30	AAMQ	6
12	30	AAMQ	6
9	30	AAMQ	6
8	30	AAMQ	6
9	30	AAMQ	6
10	30	AAMQ	6
13	30	AAMQ	6
12	30	AAMQ	6
8	30	AAMQ	6
9	30	AAMQ	6
10	30	AAMQ	6
8	30	AAMQ	6
9	30	AAMQ	6
11	30	AAMQ	6
10	30	AAMQ	6
9	30	AAMQ	6
12	30	AAMQ	6
11	30	AAMQ	6
10	30	AAMQ	6
11	30	AAMQ	6
12	30	AAMQ	6
12	0	KOMQ	4
14	0	KOMQ	4
13	0	KOMQ	4
20	0	KOMQ	4
11	0	KOMQ	4
11	0	KOMQ	4
12	0	KOMQ	4
13	0	KOMQ	4
10	0	KOMQ	4
9	0	KOMQ	4
7	0	KOMQ	4
11	0	KOMQ	4
8	0	KOMQ	4
10	0	KOMQ	4
9	0	KOMQ	4
11	0	KOMQ	4
20	0	KOMQ	4
6	0	KOMQ	4
15	0	KOMQ	4
12	0	KOMQ	4
10	0	KOMQ	4
11	0	KOMQ	4
9	0	KOMQ	4
14	0	KOMQ	4
10	0	KOMQ	4
11	10	KOMQ	4
13	10	KOMQ	4
9	10	KOMQ	4
12	10	KOMQ	4
13	10	KOMQ	4
10	10	KOMQ	4
6	10	KOMQ	4
12	10	KOMQ	4
10	10	KOMQ	4
14	10	KOMQ	4
12	10	KOMQ	4
13	10	KOMQ	4
11	10	KOMQ	4
10	10	KOMQ	4
12	10	KOMQ	4
8	10	KOMQ	4
12	10	KOMQ	4
8	10	KOMQ	4
14	10	KOMQ	4
11	10	KOMQ	4
10	10	KOMQ	4
12	10	KOMQ	4
10	10	KOMQ	4
14	10	KOMQ	4
13	10	KOMQ	4
8	10	KOMQ	4
9	10	KOMQ	4
11	10	KOMQ	4
10	30	KOMQ	4
13	30	KOMQ	4
12	30	KOMQ	4
11	30	KOMQ	4
7	30	KOMQ	4
7	30	KOMQ	4
13	30	KOMQ	4
8	30	KOMQ	4
8	30	KOMQ	4
12	30	KOMQ	4
14	30	KOMQ	4
13	30	KOMQ	4
11	30	KOMQ	4
20	30	KOMQ	4
10	30	KOMQ	4
13	30	KOMQ	4
15	30	KOMQ	4
14	30	KOMQ	4
9	30	KOMQ	4
12	30	KOMQ	4
15	30	KOMQ	4
20	30	KOMQ	4
15	30	KOMQ	4
12	30	KOMQ	4
12	0	KOMQ	5
14	0	KOMQ	5
20	0	KOMQ	5
17	0	KOMQ	5
11	0	KOMQ	5
15	0	KOMQ	5
10	0	KOMQ	5
13	0	KOMQ	5
20	0	KOMQ	5
12	0	KOMQ	5
20	0	KOMQ	5
13	0	KOMQ	5
13	0	KOMQ	5
7	0	KOMQ	5
12	0	KOMQ	5
13	0	KOMQ	5
11	0	KOMQ	5
13	0	KOMQ	5
5	0	KOMQ	5
9	0	KOMQ	5
11	0	KOMQ	5
9	0	KOMQ	5
13	0	KOMQ	5
15	0	KOMQ	5
14	0	KOMQ	5
8	10	KOMQ	5
10	10	KOMQ	5
11	10	KOMQ	5
8	10	KOMQ	5
20	10	KOMQ	5
24	10	KOMQ	5
7	10	KOMQ	5
10	10	KOMQ	5
13	10	KOMQ	5
7	10	KOMQ	5
7	10	KOMQ	5
5	10	KOMQ	5
6	10	KOMQ	5
16	10	KOMQ	5
9	10	KOMQ	5
10	10	KOMQ	5
17	10	KOMQ	5
11	10	KOMQ	5
8	10	KOMQ	5
11	10	KOMQ	5
12	10	KOMQ	5
5	10	KOMQ	5
15	10	KOMQ	5
10	10	KOMQ	5
9	10	KOMQ	5
23	30	KOMQ	5
14	30	KOMQ	5
6	30	KOMQ	5
10	30	KOMQ	5
17	30	KOMQ	5
11	30	KOMQ	5
10	30	KOMQ	5
9	30	KOMQ	5
20	30	KOMQ	5
13	30	KOMQ	5
12	30	KOMQ	5
7	30	KOMQ	5
18	30	KOMQ	5
12	30	KOMQ	5
11	30	KOMQ	5
10	30	KOMQ	5
15	30	KOMQ	5
9	30	KOMQ	5
12	30	KOMQ	5
10	30	KOMQ	5
18	30	KOMQ	5
8	30	KOMQ	5
11	30	KOMQ	5
20	0	KOMQ	6
10	0	KOMQ	6
21	0	KOMQ	6
13	0	KOMQ	6
16	0	KOMQ	6
10	0	KOMQ	6
11	0	KOMQ	6
14	0	KOMQ	6
12	0	KOMQ	6
14	0	KOMQ	6
20	0	KOMQ	6
10	0	KOMQ	6
14	0	KOMQ	6
11	0	KOMQ	6
13	0	KOMQ	6
12	0	KOMQ	6
7	0	KOMQ	6
12	0	KOMQ	6
11	0	KOMQ	6
14	0	KOMQ	6
9	0	KOMQ	6
10	0	KOMQ	6
11	0	KOMQ	6
21	0	KOMQ	6
11	10	KOMQ	6
10	10	KOMQ	6
10	10	KOMQ	6
9	10	KOMQ	6
12	10	KOMQ	6
13	10	KOMQ	6
12	10	KOMQ	6
11	10	KOMQ	6
11	10	KOMQ	6
11	10	KOMQ	6
6	10	KOMQ	6
6	10	KOMQ	6
10	10	KOMQ	6
8	10	KOMQ	6
12	10	KOMQ	6
12	10	KOMQ	6
11	10	KOMQ	6
10	10	KOMQ	6
13	10	KOMQ	6
13	10	KOMQ	6
9	10	KOMQ	6
11	10	KOMQ	6
11	10	KOMQ	6
14	10	KOMQ	6
9	10	KOMQ	6
9	10	KOMQ	6
12	30	KOMQ	6
11	30	KOMQ	6
14	30	KOMQ	6
14	30	KOMQ	6
15	30	KOMQ	6
20	30	KOMQ	6
14	30	KOMQ	6
14	30	KOMQ	6
16	30	KOMQ	6
15	30	KOMQ	6
8	30	KOMQ	6
17	30	KOMQ	6
13	30	KOMQ	6
5	30	KOMQ	6
0	30	KOMQ	6
16	30	KOMQ	6
16	30	KOMQ	6
10	30	KOMQ	6
14	30	KOMQ	6
13	30	KOMQ	6
17	30	KOMQ	6
15	30	KOMQ	6
14	30	KOMQ	6

## Sheet: Supplemental Figure 3
Supplemental Figure 3B								Supplemental Figure 3C
Tubulin	Cells	Cells_by_Group	Pct_Cells	Pct_Group	Type	Expt		SD	Type	Expt
1	34	34	2.94118	2.94118	Ctrl	1		48.62	Ctrl	1
1	30	21	3.33333	4.7619	Dispersed	1		39.87	Ctrl	1
6	30	9	20	66.6667	Clustered	1		63.16	Ctrl	1
0	33	33	0	0	Ctrl	2		53.28	Ctrl	1
0	32	20	0	0	Dispersed	2		58.31	Ctrl	1
7	32	12	21.875	58.3333	Clustered	2		40.92	Ctrl	1
0	40	40	0	0	Ctrl	3		38.12	Ctrl	1
0	35	26	0	0	Dispersed	3		29.41	Ctrl	1
5	39	9	12.8205	55.5556	Clustered	3		25.93	Ctrl	1
								40.64	Ctrl	1
								55.17	Ctrl	1
								62.47	Ctrl	1
								45.71	Ctrl	1
								38.03	Ctrl	1
								47.14	Ctrl	1
								53.72	Ctrl	1
								48.27	Ctrl	1
								50.93	Ctrl	1
								46.21	Ctrl	1
								27.17	Ctrl	1
								53.47	Ctrl	1
								40.92	Ctrl	1
								44.72	Ctrl	1
								47.44	Ctrl	1
								50.92	Ctrl	1
								38.75	Ctrl	1
								47.21	Ctrl	1
								58.34	Ctrl	1
								55.92	Ctrl	1
								62.35	Ctrl	1
								53.75	Ctrl	1
								47.23	Ctrl	1
								27.62	Ctrl	1
								35.41	Ctrl	1
								37.65	Ctrl	2
								36.54	Ctrl	2
								47.61	Ctrl	2
								54.71	Ctrl	2
								59.31	Ctrl	2
								51.27	Ctrl	2
								39.84	Ctrl	2
								36.23	Ctrl	2
								48.71	Ctrl	2
								49.8	Ctrl	2
								45.12	Ctrl	2
								27.51	Ctrl	2
								27.63	Ctrl	2
								33.27	Ctrl	2
								52.68	Ctrl	2
								46.37	Ctrl	2
								40.92	Ctrl	2
								52.38	Ctrl	2
								31.25	Ctrl	2
								47.35	Ctrl	2
								30.21	Ctrl	2
								52.35	Ctrl	2
								37.65	Ctrl	2
								34.12	Ctrl	2
								52.84	Ctrl	2
								39.41	Ctrl	2
								48.71	Ctrl	2
								31.68	Ctrl	2
								42.75	Ctrl	2
								53.59	Ctrl	2
								48.79	Ctrl	2
								57.22	Ctrl	2
								52.37	Ctrl	2
								64	Ctrl	3
								48.21	Ctrl	3
								43.27	Ctrl	3
								49.83	Ctrl	3
								45.16	Ctrl	3
								57.62	Ctrl	3
								42.38	Ctrl	3
								59.82	Ctrl	3
								46.31	Ctrl	3
								44.5	Ctrl	3
								57.42	Ctrl	3
								48.79	Ctrl	3
								49.03	Ctrl	3
								47.52	Ctrl	3
								59.72	Ctrl	3
								39.45	Ctrl	3
								51.26	Ctrl	3
								63.48	Ctrl	3
								38.67	Ctrl	3
								49.81	Ctrl	3
								27.65	Ctrl	3
								43.27	Ctrl	3
								47.65	Ctrl	3
								51.27	Ctrl	3
								41.23	Ctrl	3
								57.83	Ctrl	3
								30.21	Ctrl	3
								23	Ctrl	3
								30.33	Ctrl	3
								52.34	Ctrl	3
								39.8	Ctrl	3
								28.63	Ctrl	3
								50.91	Ctrl	3
								26.54	Ctrl	3
								46.73	Ctrl	3
								40.25	Ctrl	3
								42	Ctrl	3
								21.68	Ctrl	3
								42.37	Ctrl	3
								40.92	Ctrl	3
								27.51	Dispersed	4
								36.54	Dispersed	4
								37.61	Dispersed	4
								33.27	Dispersed	4
								40.93	Dispersed	4
								57.22	Dispersed	4
								44.46	Dispersed	4
								40.93	Dispersed	4
								36.12	Dispersed	4
								64.63	Dispersed	4
								64.36	Dispersed	4
								26.5	Dispersed	4
								46.32	Dispersed	4
								79.52	Dispersed	4
								58.72	Dispersed	4
								33.65	Dispersed	4
								51.27	Dispersed	4
								42.36	Dispersed	4
								36.54	Dispersed	4
								39.32	Dispersed	4
								47.88	Dispersed	4
								26.41	Clustered	4
								31.58	Clustered	4
								24.17	Clustered	4
								22.94	Clustered	4
								30.58	Clustered	4
								30.38	Clustered	4
								23.13	Clustered	4
								15.07	Clustered	4
								22.34	Clustered	4
								48.71	Dispersed	4
								44.12	Dispersed	5
								38	Dispersed	5
								37.65	Dispersed	5
								46.12	Dispersed	5
								38.22	Dispersed	5
								37.65	Dispersed	5
								29.43	Dispersed	5
								58.63	Dispersed	5
								34.51	Dispersed	5
								46.21	Dispersed	5
								53.86	Dispersed	5
								47.31	Dispersed	5
								35.4	Dispersed	5
								48.72	Dispersed	5
								36.13	Dispersed	5
								44.12	Dispersed	5
								39.57	Dispersed	5
								36.33	Dispersed	5
								40.26	Dispersed	5
								35.41	Clustered	5
								27.41	Clustered	5
								23.79	Clustered	5
								36.22	Clustered	5
								30.51	Clustered	5
								25.77	Clustered	5
								30.94	Clustered	5
								23.12	Clustered	5
								16.21	Clustered	5
								23.6	Clustered	5
								21.67	Clustered	5
								20.93	Clustered	5
								27.65	Dispersed	6
								58.64	Dispersed	6
								45.12	Dispersed	6
								44.73	Dispersed	6
								49.82	Dispersed	6
								36.1	Dispersed	6
								27.69	Dispersed	6
								54.63	Dispersed	6
								50.92	Dispersed	6
								35.46	Dispersed	6
								47.31	Dispersed	6
								26.57	Dispersed	6
								45.31	Dispersed	6
								48.33	Dispersed	6
								48.75	Dispersed	6
								36.51	Dispersed	6
								47.62	Dispersed	6
								35.1	Dispersed	6
								64.51	Dispersed	6
								25.63	Dispersed	6
								34.12	Dispersed	6
								37.61	Dispersed	6
								27.62	Dispersed	6
								29.83	Dispersed	6
								26.51	Dispersed	6
								38.76	Dispersed	6
								34.12	Clustered	6
								26.31	Clustered	6
								17.48	Clustered	6
								29.43	Clustered	6
								24.83	Clustered	6
								27.65	Clustered	6
								23.12	Clustered	6
								20.93	Clustered	6
								19.87	Clustered	6

## Sheet: Supplemental Figure 4
Supplemental Figure 4A				Supplemental Figure 4B					Supplemental Figure 4C				Supplemental Figure 4D				Supplemental Figure 4E
Fold_Ponceau	Cond	Expt		CentrosomePct	Nb	Cond	Expt		Distance	Cond	Expt		SD	Cond	Expt		Rab5	Cond	Type	Expt
2.12128	KO	1		52.2727	One	Ctrl	1		4.83	Ctrl	1		36.72	Ctrl	1		8.57143	Ctrl	WT	a
1.70944	KO	2		48.6486	One	H2O2	1		5.13	Ctrl	1		47.31	Ctrl	1		5.71429	Ctrl	WT	b
1.66069	KO	3		54.5455	One	Ctrl	2		3.58	Ctrl	1		42.7	Ctrl	1		6.06061	Ctrl	WT	c
2.42699	KO	4		42.8571	One	H2O2	2		5.41	Ctrl	1		50.81	Ctrl	1		9.52381	H2O2	WT	a
1.72865	KO	5		55.8824	One	Ctrl	3		4.71	Ctrl	1		44.27	Ctrl	1		7.89474	H2O2	WT	b
4.18749	AA	1		55.2632	One	H2O2	3		5.09	Ctrl	1		37.51	Ctrl	1		6.97674	H2O2	WT	c
2.78557	AA	2		47.7273	Two	Ctrl	1		5.98	Ctrl	1		33.9	Ctrl	1
3.14356	AA	3		51.3514	Two	H2O2	1		6.16	Ctrl	1		41.73	Ctrl	1
4.62811	AA	5		45.4545	Two	Ctrl	2		5.7	Ctrl	1		42.16	Ctrl	1
13.3628	H2O2	1		57.1429	Two	H2O2	2		6.6	Ctrl	1		35.63	Ctrl	1
3.65934	H2O2	2		44.1176	Two	Ctrl	3		7.25	Ctrl	2		29.31	Ctrl	2
3.87958	H2O2	3		44.7368	Two	H2O2	3		5.15	Ctrl	2		35.62	Ctrl	2
8.26559	H2O2	5		2.27273	Three	Ctrl	1		9.16	Ctrl	2		27.98	Ctrl	2
13.1266	H2O2	6		2.7027	Three	H2O2	1		6.59	Ctrl	2		49.73	Ctrl	2
1	Ctrl	1		0	Three	Ctrl	2		8.14	Ctrl	2		36.48	Ctrl	2
1	Ctrl	2		0	Three	H2O2	2		5.37	Ctrl	2		46.14	Ctrl	2
1	Ctrl	3		0	Three	Ctrl	3		6.35	Ctrl	2		44.58	Ctrl	2
1	Ctrl	4		2.63158	Three	H2O2	3		6.09	Ctrl	2		54.72	Ctrl	2
1	Ctrl	5							4.68	Ctrl	2		42.4	Ctrl	2
									5.18	Ctrl	2		40.86	Ctrl	2
									6.12	Ctrl	3		31.27	Ctrl	3
									8.46	Ctrl	3		33.87	Ctrl	3
									10.93	Ctrl	3		43.68	Ctrl	3
									4.68	Ctrl	3		41.27	Ctrl	3
									6.71	Ctrl	3		47.64	Ctrl	3
									8.33	Ctrl	3		50.92	Ctrl	3
									6.94	Ctrl	3		47.28	Ctrl	3
									6.6	Ctrl	3		53.27	Ctrl	3
									7.15	Ctrl	3		55.72	Ctrl	3
									5.47	Ctrl	3		42.57	Ctrl	3
									6.21	H2O2	4		41.47	H2O2	4
									5.86	H2O2	4		47.21	H2O2	4
									5.38	H2O2	4		40.26	H2O2	4
									6.21	H2O2	4		43.57	H2O2	4
									3.48	H2O2	4		48.71	H2O2	4
									4.93	H2O2	4		27.98	H2O2	4
									5.26	H2O2	4		34.51	H2O2	4
									6.38	H2O2	4		36.18	H2O2	4
									7.51	H2O2	4		33.61	H2O2	4
									6.84	H2O2	4		47.61	H2O2	4
									7.25	H2O2	5		36.13	H2O2	5
									6.89	H2O2	5		38.71	H2O2	5
									9.41	H2O2	5		30.94	H2O2	5
									5.47	H2O2	5		36.13	H2O2	5
									7.09	H2O2	5		33.41	H2O2	5
									8.36	H2O2	5		40.19	H2O2	5
									7.99	H2O2	5		35.84	H2O2	5
									6.94	H2O2	5		45.31	H2O2	5
									5.37	H2O2	5		36.51	H2O2	5
									5.8	H2O2	5		38.7	H2O2	5
									4.69	H2O2	6		48.71	H2O2	6
									8.38	H2O2	6		46.12	H2O2	6
									6.51	H2O2	6		50.12	H2O2	6
									3.69	H2O2	6		55.23	H2O2	6
									5.12	H2O2	6		37.41	H2O2	6
									6.11	H2O2	6		37.93	H2O2	6
									4.69	H2O2	6		40.61	H2O2	6
									6.18	H2O2	6		42.48	H2O2	6
									8.04	H2O2	6		50.15	H2O2	6
									4.7	H2O2	6		37.51	H2O2	6

## Sheet: Supplemental Figure 5
Supplemental Figure 5A											Supplemental Figure 5C, D							Supplemental Figure 5E				Supplemental Figure 5F, G
	one centrosome			two centrosome			more than two centrosomes				Rab5	Bundling	Cond	Loc	Type	Expt		MitoSOX	Cond	Normalisation		Rab5	Bundling	Type	Cond	Expt
WT	54.0984	48.0519	58.8235	45.9016	50.6494	41.1765	0	1.2987	0		9.67742	16.129	HA	HA_All	WT	EXP1		135.752	GFP	GFPAv		8.57	14.29	WT	Ctrl	1
WT NAC	51.63	50.21	47.38	48.23	55.84	46.71	0	0	0		9.09091	15.1515	HA	HA_All	WT	EXP2		81.5358	GFP	GFPAv		5.13	12.82	WT	Ctrl	2
WT MITOQ	49.38	40.86	44.62	50.62	59.14	55.38	0	0	0		7.69231	11.5385	HA	HA_All	WT	EXP3		82.7119	GFP	GFPAv		8.33	13.89	WT	Ctrl	3
											57.5758	75.7576	HA	HA_All	KO	EXP1		100.599	GFP	GFPAv		76.32	86.84	KO	Ctrl	1
KO	36.1702	34.14	31.8182	55.31	56.0976	56.8182	8.51064	9.7561	11.3636		72	80	HA	HA_All	KO	EXP2		106.752	GFP	GFPAv		75.56	73.33	KO	Ctrl	2
KO NAC	58.73	59.32	51.03	37.21	44.88	35.83	3.61	5.27	4.12		82.6087	73.913	HA	HA_All	KO	EXP3		92.6488	GFP	GFPAv		68.57	77.14	KO	Ctrl	3
KO MITOQ	60.41	58.92	46.92	32.65	46.32	40.22	2.63158	6.66667	5.26316		0	8.33333	Catalase	Cat_Cyto	WT	EXP1		168.934	PLK4	GFPAv		2.44	9.76	WT	RockI	1
											0	0	Catalase	Cat_Cyto	WT	EXP2		99.5502	PLK4	GFPAv		5.71	17.14	WT	RockI	2
WT AA	32.6087	30.7692	42.5	58.6957	58.9744	45	8.69565	10.2564	12.5		0	0	Catalase	Cat_Cyto	WT	EXP3		80.1455	PLK4	GFPAv		9.3	11.63	WT	RockI	3
WT AA NAC	47.53	54.72	51.49	37.23	42.52	52.21	4.83	5.25	4.22		6.66667	13.3333	Catalase	Cat_Cyto	KO	EXP1		61.4264	PLK4	GFPAv		18.92	13.51	KO	RockI	1
WT AA MITOQ	53.73	49.72	62.34	38.24	38.33	42.51	3.96	6.52	4.65		0	0	Catalase	Cat_Cyto	KO	EXP2		61.9804	PLK4	GFPAv		15.38	15.38	KO	RockI	2
											0	0	Catalase	Cat_Cyto	KO	EXP3		81.1559	PLK4	GFPAv		14.29	10.2	KO	RockI	3
											0	11.1111	Catalase	Cat_Mito	WT	EXP1		63.7566	Untransfected	GFPAv
											0	9.09091	Catalase	Cat_Mito	WT	EXP2		102.381	Untransfected	GFPAv
											0	0	Catalase	Cat_Mito	WT	EXP3		133.862	Untransfected	GFPAv
											42.8571	50	Catalase	Cat_Mito	KO	EXP1		106.748	Untransfected	GFPAv
											38.4615	46.1538	Catalase	Cat_Mito	KO	EXP2		108.277	Untransfected	GFPAv
											46.1538	53.8462	Catalase	Cat_Mito	KO	EXP3		84.9757	Untransfected	GFPAv
																		90.83	Untransfected	GFPAv
																		98.6952	Untransfected	GFPAv
																		110.475	Untransfected	GFPAv
																		144.907	Untr-AA	GFPAv
																		156.283	Untr-AA	GFPAv
																		356.812	Untr-AA	GFPAv
																		306.699	Untr-AA	GFPAv
																		348.714	Untr-AA	GFPAv
																		248.301	Untr-AA	GFPAv
																		144.944	Untr-AA	GFPAv
																		172.671	Untr-AA	GFPAv
																		184.125	Untr-AA	GFPAv
