# Supplementary material for: Mitochondrial dysfunction alters early endosome trafficking via microtubule reorganization
Source: Life Sci Alliance. 2025 Oct 13;9(1):e202403020. doi: 10.26508/lsa.202403020 (PMC12521748; doi:10.26508/lsa.202403020)
Supplement: Supplementary file 2 [file LSA-2024-03020_SdataF1.2.csv]

wt1	wt10	wt11	wt12	wt13	wt14	wt15	wt16	wt17	wt18	wt19	wt2	wt20	wt21	wt22	wt23	wt24	wt25	wt26	wt27	wt28	wt29	wt3	wt30	wt4	wt5	wt6	wt7	wt8	wt9	Mean	SD	Nb	x
0.852831651595221	0.813183557048079	1.62086923323438	0.865713063514905	0.82461266531331	0.856574091878461	0.975420930801701	1.42965622009083	0.750027150730989	0.706369057647867	0.650402448450693	1.7471688238671	0.59450921297767	0.903409829620715	2.1642463177002	1.24317251246102	1.09693354438688	1.36251138958807	0.623572358662003	1.03166400778991	1.28410581280689	1.79767372216647	1.26681303308088	0.680676316071276	0.974607208643709	0.575186398071269	1.07099061420888	1.07420995665629	1.00028295249182	0.78915561533221	1.05421832322966	0.384523209207425	1	0.001953125
0.86848775210524	0.812024632775897	1.63739690384305	0.865622326902302	0.824625408751031	0.864328894883746	0.981154018829846	1.43403375206786	0.757128861763065	0.70502143556658	0.645622657403259	1.74858483197752	0.597616669355721	0.9124502410763	2.16352092042932	1.26045957782046	1.10351960168512	1.35856670969519	0.631598462183654	1.03803650206643	1.28642301671409	1.82051252548461	1.27713490768062	0.677836775176671	1.00309621230947	0.588766481815953	1.08914578871821	1.08228340195077	0.991683112816622	0.789137354556877	1.06052732461352	0.385954005040299	2	0.00390625
0.88457522450221	0.811071309573654	1.65386761761257	0.865487450651881	0.824620795007789	0.871445636006471	0.987042433659318	1.43765647712921	0.764229359110399	0.703803075393331	0.640955676374022	1.74947319874588	0.600779414840221	0.922140445112566	2.16256903429255	1.27806296366438	1.10976123383307	1.35438195980594	0.639770387648645	1.04470504758826	1.28806752187107	1.84294592512424	1.28748884925885	0.674618390110668	1.03180782002394	0.602392285194404	1.10739428043697	1.09103935579813	0.983243265306942	0.789185683910793	1.06681940391961	0.387430959702975	3	0.005859375
0.901085520032872	0.810315036535357	1.67027667376469	0.865338999666004	0.824600801251198	0.877926787743448	0.993091960397934	1.44051971133021	0.771327943750858	0.70270252389221	0.636401937232175	1.74982525702424	0.603988014048391	0.93245562044379	2.16139626177325	1.29596885245224	1.11564190456078	1.34996499181145	0.648074764441104	1.05168200890876	1.2890432042015	1.86494962765191	1.29786202732437	0.6710253154068	1.0607038863075	0.616055188162946	1.12571210157215	1.1005071366349	0.974996055424261	0.789299290790104	1.07309131348458	0.388957588943427	4	0.0078125
0.918032929012937	0.809756793635822	1.6866146535592	0.865211971754332	0.824566794220465	0.88373866914893	0.999318238812841	1.44257413413274	0.778423898302098	0.701713016436973	0.631968492912729	1.74959926044111	0.60723400298784	0.943402246664244	2.15999539850671	1.31417808536973	1.12112129413547	1.34531198756565	0.656503508732149	1.0589995999732	1.28931566190511	1.88647037491479	1.30824069472379	0.667041152010286	1.08974995844105	0.629747305328957	1.14407488285731	1.1107623148039	0.966990759850864	0.789480524333489	1.07933795351582	0.390529418771307	5	0.009765625
0.935533496320459	0.809433386299725	1.702841552786	0.865191280975484	0.824518880621519	0.888674115028733	1.0057870105661	1.44354874957137	0.785516792872843	0.700838863794723	0.627695692193945	1.74857981475138	0.61050431994653	0.955112251262669	2.15829524688632	1.3327462945526	1.12602675549103	1.34037211704297	0.66506080909458	1.06679736369522	1.28866530559884	1.90729063881308	1.31859533437086	0.66255583841121	1.11888995498718	0.643456260860296	1.16243130743616	1.12213404862032	0.959387696181618	0.789749470459067	1.08554102164976	0.392101723618858	6	0.01171875
0.953402174323473	0.809253804848211	1.71897646009486	0.865294423908601	0.824464169272584	0.893003914140312	1.01242700346115	1.44376377750279	0.792608695980314	0.700023917222659	0.623536774335264	1.74698383688744	0.613774954047896	0.967304883545543	2.15638093733171	1.35153385662316	1.13050304980594	1.33525080139087	0.673683619290467	1.07494800572887	1.28737341051638	1.92758204605057	1.328913697649	0.657733884366348	1.1480241844175	0.657162813807759	1.18073815707214	1.13433363787976	0.952117463300739	0.790079761183059	1.09170593719951	0.393733157182383	7	0.013671875
0.971623617182976	0.809204089967322	1.73501053784189	0.865546508430875	0.824404359988456	0.896738609840949	1.01923523266226	1.44322530129047	0.799700514447959	0.699255376801384	0.619491915316666	1.74480369469729	0.617036558534698	0.979945098317352	2.15424873693708	1.37051891808426	1.13453925215855	1.32996157958011	0.682357300631111	1.08345612864833	1.28544783554329	1.94732888064153	1.3391857718243	0.652587869067084	1.17711155760807	0.670859068833076	1.19896982576042	1.14737762649786	0.945203983444436	0.790471488293468	1.09782824129578	0.395426474056032	8	0.015625
0.99018222792445	0.809270120583199	1.75093477952642	0.865972369933949	0.824341150415292	0.899888997348502	1.02620837854764	1.44193979374661	0.806793185763045	0.69852042490518	0.61556130653136	1.74203182194365	0.620279807655341	0.992997554795639	2.15189459820023	1.38967934920241	1.13812466350393	1.32451815352817	0.691067181126522	1.09232601344244	1.28289656965766	1.96651575998089	1.34940164655861	0.64713065450584	1.20611093267077	0.684537151241891	1.21710067588997	1.16128202749898	0.938670799997923	0.790924810257465	1.10390343022947	0.397184341543785	9	0.017578125
1.00918706539357	0.809463908508692	1.76666793379335	0.866714510921699	0.824277718366103	0.902215540709782	1.03340617979366	1.43958333874024	0.813889816135962	0.697799473736292	0.611800057577493	1.7383711069204	0.623471013947485	1.00655240501715	2.14919582430439	1.40902971724788	1.14102350232958	1.31888911196873	0.69978901678332	1.101731015823	1.27945038806483	1.98484509489299	1.35950981730734	0.641258039788653	1.23486647730443	0.698166992699108	1.23501185477506	1.1764815089116	0.932751692110952	0.791471106470865	1.10989570767815	0.398944228794506	10	0.01953125
1.02845741432796	0.809714112403315	1.78224780885798	0.86770653455348	0.82421747591297	0.904009075201356	1.04073862873112	1.43652384316507	0.820990570746143	0.697064551677404	0.608155668947457	1.7340954139215	0.626610573454516	1.02037565863374	2.14624628372726	1.42845900310487	1.14344376116264	1.31316325023815	0.708490793332405	1.11149566597915	1.27541473726895	2.00257408363956	1.36952927934158	0.635135670585672	1.26337912864603	0.711749521463293	1.25272539168848	1.19257101070738	0.927279654735506	0.792083734821434	1.11582161003255	0.400771500128679	11	0.021484375
1.04797107172267	0.81000411235555	1.79766030355879	0.868963060031535	0.824162249257392	0.905285338439838	1.04819298995616	1.43277792950182	0.828095738400263	0.696303745767651	0.604629533726067	1.72920053522418	0.629690375330448	1.03442786019079	2.14303565899819	1.44793873843399	1.14538164873307	1.30735651306618	0.717157663290036	1.12161422919547	1.27080067650788	2.01969673314717	1.3794525925772	0.628782716829392	1.29160888057239	0.725277054392948	1.27021612171169	1.20954934409509	0.922265981192996	0.792765182268738	1.12167548594919	0.402667816205778	12	0.0234375
1.06770561367122	0.810317273939372	1.81289112490526	0.870498250371918	0.824113869982098	0.906060182751566	1.05575618787909	1.42836256728045	0.835205528521695	0.69550522364487	0.60122310432392	1.7236824445779	0.632702371252904	1.04866955650614	2.13955351392928	1.46744028245579	1.14683364885772	1.30148484795608	0.725774804369045	1.1320805761223	1.26561936689967	2.03620738505256	1.3892723894202	0.622218521874722	1.31951586221129	0.738741900868954	1.28745894960791	1.22741460385134	0.917721472857302	0.793518032293818	1.12745164860788	0.404634605696525	13	0.025390625
1.08769127767286	0.810621093720977	1.82782574199396	0.872453236819888	0.824079862556877	0.906169230941866	1.06343339004654	1.42305165960881	0.842320776198773	0.694625376490233	0.597990507806863	1.71727806387577	0.635599696788352	1.06307980070882	2.1356594695859	1.48689727015394	1.14759638861931	1.29556160066896	0.734285044845568	1.14301460471458	1.25966729320202	2.05184655941597	1.39892900974563	0.615408134129775	1.34686981570637	0.752098796737272	1.30429021300695	1.24651282837967	0.913856547197551	0.794380107988762	1.13310311331096	0.406613847156017	14	0.02734375
1.10781329127474	0.810884893579276	1.84250323969458	0.87473548209742	0.824060427250187	0.905813965597392	1.07115868237323	1.41711445022508	0.8494373849	0.693663971280018	0.594893193317481	1.71020751763068	0.638397144239588	1.07753905398753	2.13143280700049	1.50625844981207	1.14784458095543	1.28963098761105	0.742686643158595	1.15427375710731	1.25316286927097	2.06683182441913	1.40845076106897	0.60845707160166	1.3737346343175	0.765358975104961	1.32076547208846	1.26650721016165	0.910506186101108	0.795332547756727	1.13864858249944	0.408654234542963	15	0.029296875
1.12803344025469	0.811093246104812	1.85691677595859	0.877328798566002	0.824056839407039	0.905040183054498	1.07890562517733	1.41061394409879	0.856552497452034	0.692615291445279	0.591926896989596	1.70250926098087	0.641093265368319	1.09200318888606	2.1268790356424	1.52549365644736	1.1476109492884	1.28371013755365	0.750970436502728	1.16582190997701	1.24615203332916	2.08120220629775	1.41783867940706	0.601398615696572	1.40009836475038	0.778518860579912	1.33687945538304	1.28732461389124	0.907639707001548	0.796375949532813	1.14408679550083	0.410764059554387	16	0.03125
1.14832385693344	0.811230486461259	1.87104703634542	0.880233999116039	0.824070958675172	0.903865939834255	1.08665229674641	1.40357607739578	0.863663322425967	0.691470377146563	0.589094628560075	1.6941850725397	0.643681908181206	1.10643541078739	2.12198666458117	1.54457089278905	1.14689977451237	1.27781390283692	0.759122907431472	1.17764208283829	1.23864870242565	2.09496063658633	1.42708702544519	0.594255820990304	1.42592630154697	0.791570352235418	1.35260992292583	1.30894253873962	0.90525430680925	0.797515540838257	1.14941129148936	0.412942896620295	17	0.033203125
1.1686441954452	0.811237936377829	1.88474811636504	0.883555249872179	0.824113095605468	0.902191050534816	1.09434498319565	1.39587399221752	0.870759779029013	0.6901771351623	0.586451134611585	1.68502181246189	0.646112413943549	1.12074519449717	2.11661170922253	1.56336179313014	1.14555656239121	1.27198292073363	0.767068498449873	1.18978626620325	1.23051193716565	2.10790171552924	1.43613416280739	0.587051972486179	1.4509551027548	0.804456554133618	1.36777377101744	1.33158104943403	0.903506220216413	0.798798409414414	1.15456715781363	0.415136042595385	18	0.03515625
1.18892610944951	0.811109587486136	1.89804928638878	0.887205545561631	0.824181883459247	0.900141212056963	1.10193861154854	1.38768661229183	0.877833370444369	0.688747080898832	0.583971044826978	1.67517735240482	0.648401751431124	1.13488543064263	2.11081822754259	1.58184872047209	1.1437095854316	1.26623342886882	0.774817732816029	1.20215051335986	1.22188448727143	2.12018150791918	1.44500396703904	0.579847945553988	1.47525968137067	0.817188273090969	1.38242825822252	1.35499039753323	0.902263809721672	0.800213367174086	1.15956982607597	0.417374526044808	19	0.037109375
1.20913623859917	0.810845257480357	1.91096533747105	0.891136732509214	0.824276289437425	0.897778106349339	1.10941014191696	1.37910403800594	0.884878341350666	0.687187976010651	0.581641544995506	1.66473301020202	0.650559468370266	1.14883843524169	2.1046412594862	1.60002562171113	1.14142541871532	1.26057125613981	0.782377837913891	1.21468077549536	1.21283791561994	2.13187950137265	1.45370883553994	0.572672798027637	1.49888262102637	0.829771102355887	1.39660537497695	1.37904001062946	0.901457555232001	0.801755138118192	1.1644274646767	0.419673439952706	20	0.0390625
1.22924386222101	0.810433770038779	1.92347375138157	0.895336474664042	0.824397670082136	0.895119822186685	1.11673182894713	1.3701587155939	0.891887522294859	0.685494839599548	0.579466172713099	1.65369736236425	0.652581426996117	1.16257641830536	2.09807428638341	1.61786182457348	1.13871591030867	1.25500771958963	0.789738221295646	1.22735099504016	1.20338879979024	2.14300412915816	1.46224366272528	0.565550167589767	1.52179739291579	0.842196243742767	1.41028812526621	1.40368751720973	0.901073112073226	0.803430918312288	1.1691336221121	0.422029771160911	21	0.041015625
1.24915651943572	0.809812036013715	1.93540858739341	0.899853786575017	0.824556312543985	0.892115610130392	1.12380228531355	1.36081137853821	0.898833976136032	0.683620041659664	0.577497175167067	1.64191662592291	0.654420208194773	1.17598535207209	2.0909929311913	1.63519722921543	1.13548288665829	1.2495927181724	0.796820449867276	1.24014670485363	1.19345326799268	2.15340514368217	1.47054825434793	0.558542595453005	1.5437463473502	0.854399326345279	1.42329970482515	1.42901571119181	0.901201576389842	0.80529515877319	1.17363099671354	0.424391433065928	22	0.04296875
1.26882316739637	0.808982374793404	1.94677074464989	0.904619046459579	0.824750654525941	0.888835933249713	1.13057987261805	1.35117574883769	0.90570213553115	0.681574019530941	0.575722571389708	1.6294851970803	0.656085539278109	1.1890485836472	2.083440032702	1.65201557795727	1.13180848025891	1.24433247963213	0.803631091600741	1.25299071976214	1.18311555604425	2.16316995994793	1.47863236882197	0.551690121062545	1.56476981037792	0.866380308588664	1.43567161217314	1.45484838741441	0.901754226976654	0.807347866506497	1.17792513962717	0.426769656998103	23	0.044921875
1.28823994434039	0.807969255901734	1.9576156272394	0.909566623343567	0.824975895883528	0.885344945926646	1.13706989430252	1.34134255673085	0.912489241580291	0.679380542864467	0.574116433340349	1.61651907344963	0.657600061152132	1.20179617599074	2.07548852359493	1.66836069821699	1.12778231091725	1.23921357267157	0.810201630737678	1.26583428829599	1.17246113361504	2.17240718055447	1.48652239730706	0.544998501167586	1.58498246951156	0.878160235949739	1.44748544948105	1.48103522720055	0.902639449504887	0.809571135954374	1.1820390158909	0.429187328094973	24	0.046875
1.30737660471463	0.806768842190424	1.967920616667	0.914674092997834	0.825232253111795	0.881659563641294	1.14324367426157	1.33134764951695	0.919183912270989	0.677038721317576	0.572680795659006	1.60303273637487	0.658961493469414	1.21421393813201	2.06714169737868	1.68420863738552	1.12342275571815	1.23424264671034	0.816525832248371	1.27864580476307	1.16150922680694	2.18112655385282	1.49421334402753	0.538488956503846	1.60436769941848	0.889729900909231	1.45873165730662	1.50751857786851	0.903835584296929	0.811972681135412	1.18596721502186	0.431638418483368	25	0.048828125
1.32611400009636	0.805332899701118	1.97751888905773	0.919936622786776	0.825526988717375	0.87776375939785	1.14897629142862	1.32121745807247	0.925742963319619	0.674513277438442	0.571458539721577	1.58893115206765	0.660130308609047	1.22620374453729	2.05831607860209	1.69940267395947	1.11868598540548	1.22946485110179	0.822536182203529	1.29136027044245	1.15022496796727	2.18922333469641	1.50164948460019	0.532240976468863	1.62270443993887	0.901023388955415	1.46926229977805	1.53426161608427	0.905375645410069	0.814608081066887	1.1896569057211	0.434073824661705	26	0.05078125
1.34438505066638	0.803662612206406	1.98636065985504	0.925294303361617	0.825858916501109	0.87369523893741	1.15420471269699	1.31103665427325	0.932136234828623	0.671806357853259	0.570450682697264	1.57425301507044	0.661103222160248	1.23775035605064	2.04903316806648	1.71389900954803	1.11362109009185	1.22489014416766	0.828224078322653	1.30390114293135	1.13865615262645	2.19671823293402	1.50881938490699	0.526299051870136	1.63996600958642	0.912019421140547	1.47906525703436	1.561118237463	0.907204902511612	0.817494384079084	1.19309758948131	0.436482306355849	27	0.052734375
1.36223911699546	0.801807568138773	1.99456115157919	0.93069010440841	0.826219523233477	0.869509530340955	1.15898873986966	1.30086696041822	0.938375703667075	0.66895531910061	0.569615091702856	1.55913341744868	0.661916320471896	1.24893594311282	2.03939905082665	1.7278090656845	1.1083230029882	1.22048388491268	0.833648099676781	1.31625391270199	1.12688764410576	2.20373715137896	1.51576689473941	0.520629988015416	1.65634549611347	0.922761798071997	1.48827595338507	1.58797356540499	0.90923378842541	0.820593582958051	1.19633124566258	0.438896860289026	28	0.0546875
1.37964984151253	0.799772828660635	2.00210132685864	0.936096750775374	0.826607562050106	0.865222034122091	1.16330470227112	1.2907440900562	0.944447613527983	0.665962581284622	0.568950024500458	1.54359016828729	0.662569068667986	1.25976165083909	2.02942901826067	1.74112032280849	1.10281482734247	1.21624809598668	0.838807249267116	1.32838582576808	1.11494104240741	2.21028710541727	1.52248739948363	0.515250119594127	1.67183661967561	0.933241815569862	1.4968938999498	1.61476252194158	0.911438490325166	0.823912047422581	1.19935455482116	0.441308799549118	29	0.056640625
1.39649885413327	0.797536671586143	2.00883599093724	0.941472945145239	0.827025594837418	0.860838611323622	1.16703464601243	1.28073189683159	0.950300582058604	0.662807548260122	0.568481779327539	1.52757683382115	0.663032726498876	1.27016915707343	2.01909047581906	1.75371041721047	1.09709654413706	1.21221505931038	0.843654437907021	1.34020675761088	1.10281926901342	2.21629536362646	1.52893377203295	0.510234794861887	1.6862750495388	0.943399768851305	1.50481587825544	1.64137065128707	0.913812755754906	0.82749795649235	1.20212575965187	0.443674053659877	30	0.05859375
1.41267238471378	0.795101604870231	2.01464493062495	0.946748414300881	0.827472037215701	0.856385676652845	1.17007254677668	1.2709256190183	0.955878720822895	0.659482671580101	0.568220038291294	1.51109106189711	0.663289135769477	1.28013603915869	2.00839719915919	1.76549208894798	1.09120709490831	1.20840527113443	0.84816218635166	1.35160778794705	1.09055973808882	2.22171931998437	1.5350684699446	0.505653382867876	1.69955158457295	0.953183786997226	1.51198213242924	1.66761991946154	0.916316915973007	0.831390614053003	1.20461461248381	0.445956378412484	31	0.060546875
1.42829082900622	0.792531594025548	2.01971695521104	0.951904348321885	0.827936960018515	0.851901269882283	1.17255124024437	1.26132985622464	0.961223406367239	0.656033008673835	0.568108747077622	1.49426843564576	0.663386844481001	1.28978143942475	1.99746734474474	1.77664652627462	1.08522449653124	1.2047662377046	0.852412664415122	1.36263667614747	1.07822942019199	2.22669624688438	1.54095664740545	0.501424855164804	1.7119326352815	0.962667358850584	1.51857559654858	1.69349176638416	0.918887054884497	0.835526626178241	1.20688356960656	0.448202462102353	32	0.0625
1.44333454580374	0.789840449458207	2.0240399269303	0.956914818202922	0.828417951353615	0.847399416742233	1.17445779171707	1.25197646997	0.966321558418037	0.652463019114318	0.568140830707733	1.47712679151624	0.663327225268622	1.29912011763476	1.9863270657566	1.78717513014089	1.07917410941958	1.20129608041354	0.85641020125298	1.37326382617223	1.06585144709786	2.23122770809998	1.54659507166608	0.497559020232172	1.72342170706927	0.971843632071473	1.52460554660209	1.71892319743385	0.921502035176753	0.839909245027643	1.20893219788236	0.450402244930548	33	0.064453125
1.45771021834424	0.787033981413556	2.02751032779861	0.961727891813758	0.828913484286382	0.842897037961827	1.17570912092148	1.2429366921618	0.971126629103898	0.648764849642167	0.568322665092886	1.45965275847326	0.663093946593393	1.30813788923827	1.97498871401705	1.79700826073907	1.07308274774761	1.19801158851814	0.860131703544298	1.38340226380071	1.05345195144529	2.23526253457607	1.5519502304004	0.494110923075374	1.73392001491056	0.980667461096486	1.53001978525224	1.74377728177	0.92413892334799	0.844571371217754	1.21073444161015	0.45252031969798	34	0.06640625
1.47123587592867	0.784131574597134	2.02992704226237	0.96624174025765	0.829419813743029	0.838428518468139	1.17614950743095	1.23435099735115	0.975546815440048	0.644924171153585	0.568661555634937	1.44181970713929	0.662656345742861	1.31681648121377	1.9634865501568	1.8060182785574	1.06700690489007	1.19494344543468	0.86353551784984	1.39287973501264	1.04108614197669	2.23869334088655	1.55695672028278	0.491185781953749	1.74323780918189	0.989050269575581	1.53472289520863	1.76778084712775	0.926754191913572	0.849575709282245	1.21224080952182	0.454493896850788	35	0.068359375
1.48411090856488	0.781190257328525	2.0315557572545	0.970499174382808	0.829929621712361	0.834006883823028	1.17598710519987	1.22614533772168	0.979665222452759	0.640986796952025	0.569097884082461	1.4237479817333	0.662072846346303	1.3252808492197	1.95191618156754	1.81443911864392	1.06098450014902	1.19202814485348	0.866717670520889	1.40182715827564	1.02878411228742	2.24167254442757	1.56170322761787	0.488654577174419	1.7516998568078	0.997099561937915	1.53892760995567	1.79106326649641	0.92932560154976	0.854833130495277	1.21353176298449	0.456387131327959	36	0.0703125
1.49632410606941	0.778230611764161	2.03239331823768	0.974481300740359	0.830440284047243	0.829644947915787	1.17522388807721	1.21834416911665	0.983472796216871	0.636958019891975	0.569619253423437	1.40545272845605	0.66134715736825	1.33355432974686	1.94031040227059	1.82228527168449	1.05504023379153	1.1892607625291	0.869687076653839	1.41022158216732	1.0165689921775	2.24419558827447	1.56618917388427	0.486519963892999	1.75931822640313	1.0048117678875	1.54265242930157	1.81357260695624	0.931838250768268	0.860342568504894	1.21461006027399	0.458190466409311	37	0.072265625
1.50782408855681	0.775276238496933	2.03239026816966	0.978150455248062	0.830948789577216	0.825361196369743	1.1738281846353	1.21099932079775	0.986941046403072	0.632838727409396	0.570215675036118	1.38693832652161	0.660475491866947	1.34165363690951	1.92870607006259	1.82954097696255	1.04920759987	1.18664397647297	0.872442054418393	1.41800413214708	1.00447303862153	2.24622978595392	1.57039881485978	0.484807794055717	1.76605815527674	1.01216317992559	1.54589161692737	1.83520349505114	0.934271765707632	0.866117205829879	1.2154667036047	0.4598812855044	38	0.07421875
1.51835250619221	0.77238853935459	2.0312679228842	0.98136240930956	0.831448125046895	0.821214552279462	1.17161160738896	1.20431814856502	0.989938985689626	0.628613157283752	0.570874643655209	1.36816822787995	0.659421868333851	1.34958691923782	1.91719379356236	1.83605921212277	1.04358682776834	1.18421215208071	0.874938789449129	1.42491844824383	0.992596223125276	2.24759433682749	1.57424203196428	0.483658620959233	1.7716668562534	1.01902832571575	1.54854115587396	1.85554129562579	0.936568162397019	0.872237701375072	1.21603838488152	0.46137062050847	39	0.076171875
1.52818401257414	0.769589539466441	2.02935910158739	0.984230278933574	0.831937455693573	0.817186158144919	1.16883800847883	1.19813791659475	0.992595756789923	0.624321989548609	0.571551058237144	1.34923914505823	0.658249408200367	1.35744717311082	1.90580677845232	1.84209317597088	1.03815593923355	1.18189941990144	0.877272819328877	1.43118804729892	0.980913526560049	2.24846999000329	1.57782908197826	0.482904235714493	1.77650483608869	1.02554812076911	1.55081573921826	1.87489217165987	0.938751075589294	0.878595353749672	1.21641691046452	0.46274234771572	40	0.078125
1.53731614775896	0.76690300976993	2.02666996044587	0.986746048153544	0.832415275515215	0.813287473009692	1.16552579575215	1.1924727778781	0.994908929168894	0.619970700766245	0.572229203463893	1.33016246694972	0.656964582640648	1.36525893148135	1.894578139357	1.8476661727355	1.03293597227927	1.17969842377634	0.87945624570015	1.43679895754042	0.969445978184942	2.24884745884787	1.58116292227829	0.482540582668171	1.78059104516628	1.03172339759241	1.55274120269744	1.89322164740977	0.940813722092433	0.885184463481112	1.21660792115205	0.463989226970102	41	0.080078125
1.54574675739878	0.764352776587324	2.02320697809311	0.988902121718751	0.832880137011657	0.809529902441778	1.16169396025949	1.18733648634798	0.9968763331753	0.615564771276342	0.572893288067521	1.3109494497399	0.655573965061173	1.37304665991964	1.88354090759322	1.85280174053171	1.02794779519431	1.17760172631334	0.881501261418046	1.44173755027462	0.958214501031679	2.2487173199681	1.58424664203521	0.482563380566195	1.78394465354614	1.03755515689093	1.55434360831339	1.91049592897583	0.94274962099221	0.891999168933767	1.21661715165591	0.46510448885387	42	0.08203125
1.55314703716816	0.762069191741613	2.01863160528919	0.990518946814667	0.833323745551548	0.806010040287431	1.15716478610007	1.18300566741698	0.998336025485257	0.611093856489338	0.573492061939595	1.2915641877192	0.654048589340116	1.38086296693901	1.87287278309902	1.8573632679492	1.02335345332615	1.17563579631519	0.883378366433553	1.44565848490758	0.947384975611743	2.24781194477828	1.58697438268808	0.483137381593435	1.78627903384749	1.04288886749719	1.55554806560086	1.9261423159925	0.944488737053009	0.899125491494504	1.216377068549	0.465975778157648	43	0.083984375
1.55985226166351	0.760011018332798	2.01332200161168	0.991769458552052	0.833752866135265	0.802671204592224	1.15221585808496	1.17923411869969	0.999455686548647	0.606589383819033	0.574016402343673	1.27207928257131	0.652447432111772	1.38873786312427	1.86251106598778	1.86158271854495	1.01905906865986	1.17374212155301	0.885166366498838	1.44887393083179	0.936863315420515	2.24635871921097	1.58947023610466	0.484071363591254	1.78796272914419	1.04789175066578	1.55653691120513	1.94064222719061	0.946092107049057	0.906447578537092	1.21598090161288	0.466706002535128	44	0.0859375
1.56586765280891	0.758200593788188	2.00729219213806	0.992657669091834	0.834168346688822	0.799522979987607	1.14688036517124	1.17602401813352	1.00024052736064	0.602057143811783	0.574451071780528	1.2525032940944	0.650779736175533	1.39668901863626	1.85248219287032	1.86548550222939	1.01507939363117	1.17191121162581	0.886878792891859	1.45138008792618	0.926666135742003	2.24434642634412	1.59174062486074	0.485355980413064	1.7890194411642	1.05256954765536	1.55734021322197	1.95398121839975	0.947561359951701	0.913955718953853	1.21543628191829	0.467291352522556	45	0.087890625
1.57119865959143	0.756660087770029	2.00055642244149	0.993187994382571	0.834571139423685	0.796574867342557	1.14119192710282	1.17337710672837	1.00069602075674	0.597502954262093	0.574780961395939	1.2328447333602	0.649054830059151	1.40473368464755	1.84281220622543	1.86909692754423	1.01142890796355	1.17013350370295	0.888529184647241	1.45317352897746	0.916809842286131	2.24176385758593	1.59379207216675	0.486981745296462	1.78947298109933	1.05692817305989	1.55798809981644	1.96614554831278	0.948898408637517	0.921640087598114	1.21475088213949	0.46772868448024	46	0.08984375
1.57558171164256	0.755552916246867	1.99286418382056	0.993232260497225	0.83496050369627	0.793931429198391	1.13509824201004	1.17152088267776	1.00070554618183	0.592932925746603	0.574927589285914	1.21308998279876	0.647274290696075	1.41294524991511	1.83370633079811	1.87235850754845	1.00827402585011	1.16840544938909	0.890126134154585	1.45395966844418	0.907471767164342	2.23834822934281	1.59555281822548	0.489062497714171	1.78913694325935	1.06085452805741	1.55849339828589	1.97663115727197	0.950059317392867	0.929546300118325	1.2138868262477	0.4679260152896	47	0.091796875
1.57927190173574	0.754808402913753	1.98448994740254	0.992934016415414	0.835345337171257	0.791532500752648	1.12878135023277	1.17024643636369	1.00040013342962	0.588363771696929	0.574911937025925	1.19327901906588	0.645473383384454	1.42130099717128	1.82506104917702	1.87540340320717	1.00551023312298	1.16669308250753	0.891709981418837	1.45399613543153	0.898547646335589	2.2342863286621	1.5971116818442	0.491461219533074	1.78825948123017	1.06447429533769	1.55895319438925	1.98585362778546	0.951101347680179	0.937595684857121	1.21290525090939	0.467962349082238	48	0.09375
1.58231945627439	0.754424587172551	1.97549272437691	0.9923279018888	0.835730081729429	0.789372390410839	1.1223014394562	1.16951105715083	0.999810345946151	0.583803021336566	0.57473161895656	1.17342396418181	0.643665691179225	1.42979801432883	1.81686644683755	1.87826645435543	1.00312355543758	1.16498288007265	0.893296126850197	1.45333147669164	0.890026023538593	2.22960291753173	1.59848946132112	0.494146460412189	1.78689930006527	1.06781587956247	1.55940378276337	1.99388721195632	0.95204098500357	0.945766617077809	1.21182192912889	0.467850377274756	49	0.095703125
1.58473520620219	0.754417196746928	1.96589174525342	0.991428552203123	0.836118728367794	0.787457987890832	1.11570194668987	1.16930460877436	0.998948329216464	0.57925761580072	0.574376956414216	1.1535330105708	0.641862501490789	1.43843970824958	1.80913550178675	1.88096753106626	1.0011203512537	1.16326332782773	0.894897676264673	1.45197262039178	0.881916751332345	2.22428818835822	1.59969485655311	0.497105699615314	1.78508217665351	1.07088980984058	1.55987538182264	2.00073675574212	0.952887591703612	0.95404667703267	1.21064516637054	0.467590437662527	50	0.09765625
1.58632271745255	0.754949496014873	1.95551902143007	0.990170090793103	0.836523388642893	0.785889865588924	1.10904199393766	1.16978471650329	0.997748429996667	0.574749578314375	0.57376918830498	1.13361269726636	0.640091495172077	1.44727549998864	1.80205221473103	1.88348912873426	0.99964541583359	1.16150415258713	0.89654883388831	1.44969585806486	0.87438336325434	2.21809894600975	1.6006872397124	0.500406510488874	1.78270506855815	1.07362768483638	1.56044219205111	2.00600457077001	0.95363314847302	0.96244545883421	1.20936059887446	0.467111312941765	51	0.099609375
1.587252828259	0.755949221387239	1.94455237055419	0.988654797826398	0.836953332136223	0.784618640040814	1.10242941756639	1.17079785809333	0.996300933124346	0.570289309058892	0.572942626485584	1.11368755763638	0.638371879450911	1.45625830547448	1.79551157688537	1.88589233181703	0.998609784362176	1.15968587674914	0.898266641017796	1.44668740232065	0.867337231499315	2.21117081314105	1.60152282076433	0.503961680187848	1.77991930823013	1.07611488342256	1.56114762344137	2.00999481138371	0.954322535569197	0.970914509679898	1.20800396358553	0.4664666923914	52	0.1015625
1.58761100504502	0.757375309912777	1.93307994793836	0.986934837804231	0.83741395614165	0.783618060759373	1.09591602095378	1.17226455114205	0.994651511983162	0.565882444370287	0.571918843583934	1.09377046182089	0.636712572523677	1.46535794860081	1.7894539788549	1.88820220640847	0.997965475326298	1.15779888716896	0.90005804148344	1.44304334540626	0.860730553911891	2.20357379918442	1.60222905609504	0.50772833524276	1.77679839658123	1.07839467473054	1.56200979866361	2.01286403201032	0.95497959721447	0.979430126743986	1.20659225925355	0.465683328334965	53	0.103515625
1.58741066383725	0.759233149831196	1.92112273299913	0.98503116727124	0.837912118556815	0.782891867657997	1.08954811876646	1.17416480726031	0.992816468356566	0.561537970412534	0.570697877800946	1.0738718884495	0.635125215608041	1.47456050129184	1.78387545972292	1.89042769413103	0.997710150828711	1.15583010072518	0.901934169261637	1.43878024431367	0.854565299332154	2.19530208476942	1.60281479025548	0.511693385459844	1.77336695999245	1.08048116864701	1.56305480062753	2.01463154350025	0.955619516798993	0.987978967865975	1.20513302947774	0.464763836559984	54	0.10546875
1.58651497355725	0.761655454140497	1.90858038875538	0.982933534956827	0.838473730156137	0.782526872171317	1.08346113359955	1.17658242611029	0.990775058177501	0.557293376431994	0.569226768650452	1.05401984577339	0.633654077058433	1.48386054315409	1.77890120138366	1.8925564582726	0.997949827465917	1.15372860764112	0.903941200176566	1.4337531934308	0.848971698477149	2.18614767456102	1.6032619223189	0.515889159380409	1.76958197082031	1.08234711388868	1.56438615723332	2.01501722538344	0.95626987942533	0.996543942802551	1.2036268471785	0.463654646754316	55	0.107421875
1.58501752810678	0.764588376863668	1.89555214167761	0.980709400023715	0.83911095457693	0.782494641470546	1.07772896417155	1.17941726588109	0.988584345175168	0.553162526096577	0.567542476486815	1.03423770770165	0.632313059099967	1.49319750437311	1.77444605088863	1.89460161958848	0.99862435233825	1.15147620282099	0.906088535124302	1.42807860298193	0.843892295717048	2.17618412214417	1.60360094790563	0.520267006527185	1.76552605510338	1.08404682426625	1.5660273476703	2.01420232977316	0.956968709026756	1.00509427677501	1.20209273901189	0.462384146411563	56	0.109375
1.58302652588184	0.767948377979277	1.88213779709226	0.978407855218933	0.839823948999989	0.782746530203421	1.07235528911128	1.18257256748564	0.98628980667786	0.549143220697484	0.565690853210903	1.01453324586344	0.63109640470931	1.50252783821696	1.7704064267731	1.89657263357378	0.999656047841894	1.14907714641445	0.90836648217879	1.42188504574347	0.839243142223386	2.16553120991538	1.60385781288054	0.524783917943254	1.76126802309373	1.08562649406976	1.56795788261898	2.01240393235432	0.957733614982287	1.01361498083283	1.20054283515962	0.460989828234472	57	0.111328125
1.58055521645119	0.771728436691848	1.8683572158176	0.976051346174822	0.840621522217664	0.783283052356368	1.0673815203377	1.1860221400235	0.983908639911404	0.545246960203276	0.563684088015097	0.994920711990352	0.630014033946993	1.51182090392659	1.76676061044864	1.89846534882437	1.00103453028106	1.14651764705427	0.910783044206141	1.41519707951327	0.835017974205484	2.15418857586735	1.60403940485413	0.529428503695575	1.75682816837211	1.08710221346871	1.570195869701	2.00965076545036	0.958583661760704	1.02209335701224	1.19898275142599	0.459474782932875	58	0.11328125
1.5775137777123	0.776010824988705	1.85415892840624	0.973666672608408	0.841539704199721	0.784171120615797	1.06297282648157	1.1897872442786	0.981450892282765	0.541524002879772	0.561511403844097	0.975448411965344	0.629114349657087	1.52100849983821	1.76355708520983	1.90024983589254	1.00282053600048	1.14373532546033	0.913383973280504	1.40794436937186	0.831302812648641	2.14199513712099	1.60413938815409	0.534211337050141	1.75219805714661	1.08847855881118	1.57284287855151	2.00577165416219	0.959573802575519	1.03049721434859	1.19741935418479	0.457798261895124	59	0.115234375
1.57393100615137	0.780764576111133	1.83958617943983	0.971303985481254	0.842600209545992	0.785408503201947	1.05921381599202	1.19380335166619	0.978955037572369	0.538003912682663	0.559215568537613	0.956153962623261	0.6284167719939	1.53000301067444	1.76072607504744	1.90190199588418	1.00498175228835	1.14069830295486	0.916183598250961	1.40019152941436	0.828073873803172	2.12895685764471	1.60417017719238	0.539109331829227	1.7474176264794	1.08979379309712	1.57592923301965	2.00084071762443	0.960751335338795	1.03879874729619	1.19586282796131	0.455963420832428	60	0.1171875
1.56992665343639	0.785875225588577	1.8247355492692	0.968988430219097	0.843789537249851	0.786926064263252	1.05602699195848	1.19798231957652	0.976450933446257	0.534667256401824	0.556851858830011	0.937028241273608	0.627892998207908	1.53878182021493	1.75814662535698	1.90342705378563	1.00742391275936	1.13743581854287	0.919151099211798	1.3920761335004	0.825220404382689	2.11524104761334	1.60415097611844	0.54408790444162	1.74253683960858	1.09108313069768	1.57938480084369	1.99510622917117	0.962110552601714	1.04700115645667	1.19431691883428	0.454016419035145	61	0.119140625
1.56551171523527	0.791323709070801	1.80962388793682	0.966739455843987	0.845117087692181	0.788721587496823	1.05344168834897	1.20229635110975	0.97395362393578	0.531527604071821	0.554444182102426	0.918088826759966	0.627549305896719	1.54730225107855	1.75578180116767	1.90480949842537	1.01013029540508	1.13393481102533	0.92229060919329	1.38362817443646	0.822728620755335	2.10085314585194	1.60408528643999	0.54913897881273	1.73756906787684	1.09236273691343	1.58321685841687	1.98860197368689	0.96367236929219	1.05509356361684	1.19278463559654	0.451959202927627	62	0.12109375
1.56063032483857	0.797137257951824	1.79423076728818	0.964598242659636	0.846621972859394	0.790840125894823	1.05160669815262	1.20672583564936	0.971487151683975	0.528641348866291	0.552024638680679	0.899396725725003	0.627426343016306	1.55544980669121	1.75360862894252	1.90599772484698	1.01312011873697	1.13013305550586	0.925638047615443	1.3748368912687	0.820639190484378	2.08568435475049	1.60396955712329	0.554263534715164	1.73251818351614	1.09365605691597	1.58750061599705	1.98124586576682	0.965505540756876	1.0630399938921	1.19127248669309	0.449759908029964	63	0.123046875
1.55525918560193	0.80329402632948	1.77856508177889	0.962616912148568	0.848344410436466	0.793306172683721	1.05065042825015	1.21121633760379	0.969087070387257	0.526068309796071	0.54966139377804	0.881021769261914	0.627556328772664	1.56307502609754	1.75154277466606	1.90692512950213	1.01637552386748	1.1259708488539	0.929219592090573	1.36574483475733	0.818951326928427	2.06967620559507	1.60380305627736	0.5594536268876	1.72739942053057	1.09500251133174	1.59228534239302	1.97303850252745	0.967688804981468	1.07080195158509	1.18978673019006	0.447395454706729	64	0.125
1.54952281694306	0.809674489094211	1.7627104823785	0.960782188597463	0.850248754877572	0.796034951082463	1.05039816316974	1.21571380141572	0.966756728664218	0.523759420334375	0.547389591233151	0.862920880494974	0.627885803746331	1.5702235721538	1.74948956310102	1.90761816602062	1.01980495619358	1.1215126969158	0.932983349415839	1.35647009653042	0.817544856091324	2.05303460387959	1.60359818502213	0.564686635302432	1.72223903632315	1.09641320706511	1.59745359600794	1.96422889035157	0.97017522254732	1.07840744708385	1.18832273840124	0.44492159788432	65	0.126953125
1.543429016325	0.816250384259932	1.74668013957546	0.959107386365073	0.852343568962915	0.799022455936581	1.05086191340459	1.22019344212869	0.964506956454809	0.521728822784601	0.545241282267622	0.845112594006253	0.628416309291651	1.57684838703092	1.74740243271132	1.90805500124577	1.02338778242734	1.11674816473488	0.936929256901337	1.34704473485336	0.816400151354796	2.03577037324214	1.60335474254723	0.569958439566779	1.71704222522299	1.09790248961658	1.6030004122048	1.95485303072801	0.972985541355827	1.08584811246239	1.18688085166565	0.44233854667646	66	0.12890625
1.53694590863749	0.823005025228251	1.73047083438685	0.957628475470001	0.854662747744267	0.802293464597998	1.05213955166833	1.22462002360093	0.962361327840006	0.520028523332994	0.543275620291793	0.827656577491456	0.629172885334472	1.58282350732024	1.74521284788698	1.90817516952075	1.027113467909	1.11162747258896	0.941078039142227	1.33749488032526	0.815520486569358	2.01782579245318	1.60306740105478	0.575268553176426	1.71181058961194	1.09949881965628	1.60896172922653	1.94489368812887	0.976186054520049	1.09309351972211	1.18546376614793	0.439622384029054	67	0.130859375
1.53000805093604	0.829897105782452	1.71407470014901	0.956412709923411	0.857273522284	0.805896299051201	1.05441184652842	1.22892536271249	0.960364072384448	0.518763166233269	0.541617570495809	0.810672836056655	0.630201792823556	1.58789379067029	1.74277531907838	1.90785434340704	1.03095713426853	1.10605340516288	0.945467644540136	1.32787568626639	0.81490683898322	1.9990906609651	1.60272278079797	0.580618693804154	1.70654125129286	1.1012581370612	1.61539865680539	1.93432122833392	0.979910255460007	1.10008419018332	1.18407496841472	0.436721927570703	68	0.1328125
1.52274337124926	0.836837137865069	1.69755820198847	0.955404355779178	0.860111704656059	0.809736666094928	1.05741481577875	1.23310769892182	0.958488359995059	0.517841133869036	0.540244088951	0.794066524779144	0.631428689685249	1.5922209424297	1.74007308521827	1.90717059630036	1.03485167679188	1.10013233785279	0.950029941268858	1.31825721542741	0.814452349663219	1.979795217854	1.60233158465683	0.585996157867708	1.70124292218026	1.10315781413326	1.6221636826009	1.92335675239818	0.984053780908566	1.10687610293026	1.18270483033652	0.433706646188268	69	0.134765625
1.51515687029608	0.843792379097305	1.68093126062933	0.954609274008636	0.863183803387492	0.813809858623331	1.06114079778917	1.23714897897587	0.956740093302164	0.517274832158714	0.539189278822373	0.777853649053369	0.632850559543385	1.59576238344436	1.73705767778948	1.90610261594854	1.038775293023	1.09385850162895	0.954760746924323	1.30866985227886	0.814133969359148	1.95995496090451	1.60189065396128	0.591400375187807	1.69591321557369	1.10520880753194	1.62923989374487	1.91203706443523	0.988635251161859	1.11346368226426	1.18135155269498	0.43057592824291	70	0.13671875
1.50723530638225	0.850725014839856	1.66419881033392	0.954046271145057	0.866511027021163	0.818124011242875	1.06562164259018	1.24102033192475	0.955133302310563	0.517099545853162	0.538511933422267	0.762075842873719	0.634474974174179	1.59842248274566	1.73365378639278	1.90460301923185	1.04270404114771	1.08720481839247	0.959664718071317	1.29915090420123	0.813932395663299	1.93955644222887	1.60139314033532	0.596832513180924	1.69054690220638	1.10743257973719	1.63662474016732	1.90038460543439	0.993702088442504	1.11982858714492	1.1800138592946	0.427316277941542	71	0.138671875
1.49887837515123	0.857539377088279	1.64734947083498	0.953800587606581	0.870192938088193	0.822746846382631	1.07106811569912	1.24462583215539	0.953725939795761	0.517475035002874	0.538425866557209	0.746915652082651	0.636357499255815	1.59980462678562	1.72960669416077	1.90247662291864	1.04658220503569	1.08003550979565	0.964784384770151	1.28979990548333	0.813823512120425	1.91845928910642	1.60080956472884	0.602303285192964	1.68511896948526	1.10991158048473	1.64436465588515	1.88838684266418	0.999462157268408	1.12588469598068	1.17869053458559	0.423847618261684	72	0.140625
1.49022000305846	0.864211951716951	1.63043202090132	0.953780906818534	0.874134051876474	0.827580076971285	1.07716067321525	1.24802199493783	0.952464533976679	0.51825772131628	0.538814085151727	0.732214473911494	0.638413164077658	1.60022046781384	1.72502455018818	1.89987644189635	1.05038720608883	1.07249859890283	0.97004463983653	1.28061599093364	0.813738032593511	1.89689999316268	1.60015705685545	0.607803631652083	1.67963600201687	1.11258539336994	1.65231282473011	1.8762100318474	1.00574162640064	1.13171575780644	1.17737246346751	0.420258453657928	73	0.142578125
1.48126397423247	0.870710961330457	1.61345425896255	0.953986043848362	0.878337930890231	0.832619187342137	1.08387297427315	1.25119965127793	0.951350585035817	0.519455710531494	0.539705541553073	0.717982448618787	0.640635859759175	1.5996399818409	1.71986542094148	1.89678843975606	1.05409874543031	1.06459474743671	0.975437659594826	1.27162445781173	0.813652361189761	1.87489802483752	1.59943080987226	0.613335278282582	1.67409049893664	1.11546058737422	1.66044239288069	1.86389091414954	1.01255510312572	1.13731902086841	1.1760566523995	0.416549586040652	74	0.14453125
1.47201405754528	0.877004735226554	1.59642392563665	0.954414578818377	0.882808022852156	0.837859677776608	1.09117805040551	1.25414996438505	0.950385450571285	0.521076921752756	0.541128907398189	0.704229469811973	0.643019395032125	1.59803368689676	1.71408771760433	1.89319892096702	1.05769661175345	1.05632486631186	0.980955499939921	1.26285038209442	0.813542923339016	1.85247298752259	1.59862597659102	0.618900011226231	1.66847482246989	1.11854356645104	1.66872619110496	1.85146621495126	1.01991702648745	1.14269183357095	1.17474007988316	0.41272214353066	75	0.146484375
1.46234270138183	0.882912782718172	1.57933672343363	0.955162320190929	0.887676147392377	0.843384343053435	1.09926550706899	1.25674977054441	0.949639763216618	0.523337234570158	0.543405232193011	0.69120172102649	0.645620888087987	1.5948521023514	1.70729561421045	1.88884376965166	1.06107401358418	1.04752577592024	0.986632078668885	1.25445955060531	0.813334455546306	1.82948338016781	1.59769145326569	0.624519376038936	1.66273242880546	1.12194568948238	1.67715447047427	1.83898746357595	1.02812087353353	1.14772086150402	1.17341361640882	0.408670403643734	76	0.1484375
1.45239272200577	0.888505097321981	1.56222428079046	0.956117515983695	0.892817224361067	0.849094519589836	1.10781543822321	1.25910584871395	0.949041846863073	0.526039551964067	0.546302460789534	0.678676399356641	0.648357518423474	1.59056510862983	1.69975118673489	1.88395641579181	1.06426759957786	1.03837759152523	0.992398045450916	1.2463678956029	0.813016616167763	1.806151026769	1.59665889414395	0.630180303170759	1.65688710571077	1.1255711815528	1.68562112414886	1.82653988439769	1.03691773090411	1.15251445675784	1.17207441971413	0.404504883666222	77	0.150390625
1.44216890986336	0.893755695913982	1.54509358072061	0.957273574257572	0.898231280634604	0.854986347899607	1.11678700012716	1.26121822746753	0.948590106737532	0.529185553831575	0.549837896402764	0.666655782238791	0.651222388877897	1.58516085484724	1.6914265566543	1.87853503844415	1.06726085763247	1.02888849971136	0.998242806272307	1.2385932750402	0.812568273613993	1.78249870197267	1.59552304192849	0.63588513818443	1.65093000506928	1.12942188901752	1.69409283816338	1.81415872873749	1.0463163876998	1.15707260908746	1.17071939490165	0.400230528072228	78	0.15234375
1.43167614432757	0.89863888775049	1.52795160396945	0.958623761934464	0.903918207488317	0.861055993913309	1.12613897905736	1.26308723861446	0.948282874180213	0.532776658079241	0.554028311782307	0.655141855079056	0.654208633126292	1.57862821054342	1.68229448503987	1.87257831779699	1.07003745404083	1.01906696515963	1.00415569540285	1.23115325302446	0.811968453272763	1.75854928030872	1.59427864088573	0.64163620937037	1.64485232912825	1.13349949268886	1.70253617112366	1.80187913733115	1.05632538388224	1.16139540301531	1.16934546771059	0.395853013158638	79	0.154296875
1.42081771166116	0.90294477950571	1.51081118195998	0.9602282820955	0.909987367862388	0.867367564251814	1.13591715028686	1.26461959323278	0.948173980770257	0.536994440466249	0.559174849878631	0.644342374389741	0.657349614616937	1.57048907405111	1.67196697365167	1.86587256784133	1.07247076267058	1.00880292811509	1.01013655682947	1.224223787932	0.81110529162856	1.73423984385976	1.5928678349757	0.647458051903993	1.63858335982688	1.13789831508451	1.71085294680075	1.78982890673269	1.06721246698002	1.16538804117326	1.16793755336785	0.391289804384411	80	0.15625
1.40969820726186	0.90677675462541	1.49368598750318	0.962005772121816	0.916338322066647	0.873853740257369	1.14592146493784	1.26591003294479	0.948208302873617	0.541676027622318	0.565053353572099	0.634072913673444	0.660594438919146	1.56114749973309	1.66071099019588	1.85861962934378	1.07462029269588	0.998233367141007	1.01614489636519	1.21770232124341	0.810008567550376	1.70970935012762	1.59132182943377	0.653336744588029	1.6321558575584	1.14253586385324	1.71900456801713	1.77801654918468	1.07876637863808	1.1691364178312	1.16649888139601	0.386631471192952	81	0.158203125
1.39834075094183	0.91014179000959	1.47658313766807	0.96393587462112	0.922951297307962	0.880501226608725	1.15608543496545	1.26698041823746	0.948374402516071	0.546789493668358	0.571625542382978	0.624298108106388	0.663931361714758	1.55067892973995	1.6485675951354	1.85086309457766	1.07648926585372	0.987392606072054	1.02216572010573	1.21157717650428	0.808673391708091	1.68499804758517	1.58964241488744	0.65927074429038	1.62557164322851	1.14739610466548	1.72696101661786	1.76646353371858	1.09095179421923	1.17265687109268	1.1650286262917	0.381902276228038	82	0.16015625
1.38675338412652	0.91302316941386	1.4595098395206	0.966008795992868	0.929822304744331	0.887306820063885	1.16636031501289	1.26783877489	0.948669094884973	0.552328760403597	0.578892369890554	0.615012135907125	0.667355207140663	1.53909256720395	1.63552879771241	1.84261582617452	1.07806682713877	0.976296784511153	1.02818685757115	1.20585767198116	0.80708417144892	1.66013123339229	1.58782444942507	0.665261385862872	1.61882478071624	1.15247624408881	1.73468709634447	1.75520060271925	1.10376965360994	1.17595206720561	1.16352459963661	0.377114450387209	83	0.162109375
1.37487536103981	0.915218024723584	1.4424930925561	0.968251908751623	0.937031186478784	0.89431935476422	1.17667365049416	1.26843189508477	0.949130178460431	0.558426181205086	0.587091743348958	0.606370496765401	0.670886575998034	1.52602591207342	1.62127222318144	1.8337414334432	1.07922907637881	0.964896412568692	1.03418058265469	1.20070346560687	0.80511991866504	1.63511206125612	1.58580748955705	0.67133073263508	1.61184725517804	1.15784523587558	1.74202275046486	1.74439572388802	1.1174404823959	1.17894989713641	1.16197067675434	0.372215897295592	84	0.1640625
1.36277923094284	0.916822343312721	1.42553900487215	0.97061340187019	0.944505986172875	0.901496528670256	1.1869140023087	1.26882974942653	0.949721371075314	0.564962991766502	0.59604346648337	0.598241007410502	0.674499554420554	1.51177941594908	1.6060178598997	1.82439233796908	1.08003278222945	0.953287155405442	1.04012543944015	1.19602648029194	0.802821588634127	1.61002226886339	1.58361531066982	0.677465751295318	1.60467319790681	1.16344202402547	1.74896395015308	1.73402519288579	1.13180731488334	1.18171059535527	1.16037257681966	0.367275913333747	85	0.166015625
1.35050240977411	0.917888567346127	1.40865045904195	0.973067856991498	0.952209537369754	0.908817419624052	1.19702926334597	1.26906837088172	0.950424707644985	0.57187770096076	0.605651634192158	0.590556030724819	0.678182785174952	1.49650929773261	1.58988357851864	1.8146483475391	1.08050922641622	0.941518309373068	1.04601147702131	1.19177957489221	0.80021344783826	1.58490159958002	1.58126000101982	0.683659110914382	1.59732239759296	1.16923486411266	1.75551221508868	1.72407196206524	1.14678819429763	1.18426493321681	1.15873384267642	0.362335636661216	86	0.16796875
1.33805718892945	0.918409756559504	1.39183526999384	0.975604718372181	0.960133923929473	0.916279089267343	1.2069710169475	1.2691607639055	0.951236717857499	0.579157168734875	0.615900958632989	0.583303873199296	0.681934407876162	1.48024355893038	1.57288202334868	1.80453502586249	1.08065380108725	0.929612870825557	1.05182641701286	1.18796456428837	0.797287486697648	1.55977651992125	1.57873631495339	0.689910248312684	1.5897948728262	1.17521701098155	1.76163542103708	1.714558319593	1.1623749590886	1.18661788908255	1.15705373860184	0.3574140055856	87	0.169921875
1.32542064541656	0.918215710331088	1.37513098669755	0.978227157496886	0.96832651398748	0.92391702925024	1.21659278685346	1.26909146829821	0.952182470480267	0.586879522357688	0.626942734757957	0.57658643204415	0.685772416544975	1.4627529826054	1.55479217826536	1.7939998374251	1.08036234870898	0.91757958824217	1.0575249210424	1.18470924925937	0.793937761440366	1.53469913790821	1.57598398728182	0.696234133058639	1.58204171904566	1.1814289893086	1.76714631623345	1.70565370638752	1.1787251579885	1.18872115912806	1.15531930159487	0.352489889392263	88	0.171875
1.31264246624183	0.917366946247182	1.35854546239587	0.980904900726246	0.976740884274802	0.93170857917807	1.22582335874257	1.26890705755751	0.953242494580998	0.594968331933255	0.638653884239997	0.570324691586736	0.689689327801753	1.44423001077153	1.53576411958722	1.78314959404359	1.07967171173942	0.905488048128961	1.06309139923415	1.18195924749106	0.790195334347601	1.50972386068013	1.57301148565263	0.702620490337219	1.57409207501546	1.18783067674461	1.77203688084018	1.69733825382457	1.19573938198444	1.19061088480056	1.15353572802434	0.347613272303282	89	0.173828125
1.29976486111199	0.915962577605176	1.34207174325306	0.983616869845693	0.985329044932636	0.939626590021601	1.23466522209556	1.26864431391278	0.95439550666997	0.603344883173617	0.650898108033214	0.564431071065491	0.693675107807503	1.42488392934834	1.51597680676975	1.77207579034672	1.07864265900077	0.893383883178737	1.06853060030714	1.17963430581959	0.786118509028624	1.48487022508358	1.56984408101966	0.709056965664675	1.5659837610226	1.19438063479013	1.77636550869356	1.68953902494117	1.21329560739121	1.19232791228745	1.15171120347407	0.342834204355558	90	0.17578125
1.28680400543038	0.914004394187057	1.3257179726227	0.986353796009119	0.994079488875885	0.947667920830701	1.24307785549031	1.26831784144672	0.955638496961434	0.611990813804273	0.663646984623508	0.558890964459438	0.697731599141637	1.40475721168261	1.4954611873467	1.76081237818524	1.07727667176518	0.881295376303569	1.0738315035684	1.17773038071455	0.781708139018669	1.46016414674377	1.56647581062802	0.715541095181251	1.55772407261713	1.2010686601881	1.78010755650806	1.68226547592388	1.23137553133365	1.19387907214313	1.14984654679117	0.338175754626342	91	0.177734375
1.27377018126494	0.911367757167783	1.30952690028706	0.989105722427371	1.00300883109883	0.955855849141431	1.25089157672334	1.26793863173011	0.956987483390582	0.620935510073276	0.676965193495723	0.553761073200773	0.70187982355726	1.3837456521685	1.47410619370678	1.74937705212949	1.07549892751661	0.869278043157758	1.07894250769308	1.17633775557515	0.776890176370337	1.43568608746353	1.56284844599145	0.722079190920041	1.54929271938439	1.20790799273419	1.78308404184603	1.67565343681486	1.25006640024787	1.19523801446022	1.14793423905796	0.333640112733886	92	0.1796875
1.26070431527371	0.908065402965773	1.29351730388833	0.991854010286212	1.0120866457168	0.964182472521296	1.25802642348918	1.26753966341083	0.958436292135069	0.630132345729682	0.690775638090853	0.549006481621949	0.706127816284573	1.36196037295217	1.45200118508622	1.73785380176863	1.07331922922727	0.857402364436342	1.08384036381065	1.17544167731144	0.771677234156125	1.41149419330328	1.55894678700509	0.728663906655828	1.54071491118103	1.21487107602958	1.78524922600356	1.66970691453681	1.26931336517412	1.19642229760937	1.14597779058873	0.329261278712994	93	0.181640625
1.24763863171103	0.904234999604561	1.27766596300185	0.994589312319932	1.02126460437534	0.972616194960942	1.26456901750752	1.26714399541345	0.959962457464109	0.639503566736023	0.704933852172006	0.544534293548177	0.710462751436063	1.33962105413306	1.42934984498273	1.72631192128621	1.07082245231528	0.845686329851239	1.08855245555875	1.17493663091683	0.766156487395814	1.38756861084695	1.55481311420868	0.735281420216314	1.53203709156841	1.22191583232466	1.78673456370704	1.66429394052323	1.28897179045183	1.19747655009518	1.14398832435444	0.325086425634674	94	0.18359375
1.23459135792605	0.899885101333951	1.26198056853613	0.99730533130487	1.0305284320954	0.981153310772736	1.27049264656898	1.26676437366824	0.961563735732346	0.649028449386644	0.719403974598551	0.540329891141684	0.714889267343275	1.31677874390776	1.4061959850305	1.71478761136954	1.06801511953257	0.834161457173661	1.09307013058752	1.17481442457904	0.760337733454675	1.3639327006483	1.55044031983569	0.741928239166038	1.5232731024088	1.22902890317034	1.78752620964686	1.65940788013755	1.30901310093066	1.19840877821576	1.1419678960068	0.321137119581113	95	0.185546875
1.2215945147591	0.894938746698237	1.24650226313636	0.999989606769827	1.03987039359611	0.989806101175741	1.27564974500346	1.26642285496759	0.96325004615047	0.658701423045332	0.734183846219442	0.536417857797845	0.7194312548165	1.29342599822913	1.38252178655694	1.70334053498301	1.06485362215279	0.82291140194332	1.09734613165867	1.1751289882711	0.754185672056961	1.34067343371293	1.5457747952199	0.748603967702472	1.51443070665891	1.23620070386747	1.78748270537831	1.65512750569551	1.3294578144852	1.19921018487685	1.13991448691952	0.317424804746557	96	0.1875
1.2086978649074	0.889363316159593	1.2312692566096	1.00262803059942	1.04926123842186	0.998576276527723	1.27991714366547	1.26614977218575	0.965025343127718	0.66848656202409	0.749213698405468	0.53279344913216	0.724113397981059	1.269641300702	1.35839121782633	1.69206406834357	1.06132290528087	0.812042528956889	1.10133845923259	1.17590026176503	0.747700278421634	1.31788108611803	1.54076866866192	0.755302891775232	1.50554157592823	1.2434010270903	1.78650062276056	1.65147781741586	1.3502655303342	1.1998879449285	1.13783078450963	0.313967976904628	97	0.189453125
1.19590652755021	0.883321349399597	1.21623615643946	1.00522625794243	1.05866561940327	1.00743052018848	1.28347616212392	1.26594383507934	0.966866922598678	0.67832673547538	0.764379021102358	0.529370743764852	0.728912558336041	1.24560608278585	1.33398411588968	1.68097130094566	1.05752138077143	0.801518704694445	1.1051018049441	1.17700785310986	0.74098224781644	1.2954806616587	1.53548710704893	0.762014560501262	1.4966433452306	1.25059896754907	1.78478696177097	1.64828443163944	1.37129798351816	1.20048317354978	1.13572776976095	0.310799823612797	98	0.19140625
1.18323797716544	0.87682636308653	1.20140922365464	1.00778222440843	1.06806778296813	1.01636440895263	1.28631716853213	1.26581293141113	0.968773368879136	0.688202092825367	0.779643180080506	0.526137048347284	0.733834340744289	1.22137384260779	1.30934985862722	1.67009401070037	1.05345888948003	0.791372347534901	1.10863057543969	1.17844047762913	0.734049055880325	1.27349104649218	1.52992213525652	0.768735878791735	1.48775394972889	1.25777822058525	1.78234041145478	1.64552392118945	1.39251763404377	1.20100423131578	1.13360815326045	0.30793299594682	99	0.193359375
1.17073021883776	0.869844164939078	1.18682099460597	1.01028882064596	1.07744583088339	1.0253811642884	1.288345125103	1.2657757881248	0.970750501434305	0.698089990936272	0.794968071917594	0.523097614365401	0.73890082923079	1.19699446209582	1.28452947721079	1.65949988901353	1.04911852767337	0.78169211847071	1.11189000673456	1.18022053813543	0.726900247800229	1.25198560439418	1.52402944517148	0.775463914039286	1.47889931742067	1.26491390261272	1.77907483537534	1.64321284132621	1.41389406975111	1.20145380923741	1.13147373739252	0.30537322242107	100	0.1953125
1.15845864725617	0.862311315481799	1.17253547713456	1.01273566152622	1.08675396418627	1.03448614880577	1.28938360003682	1.26586523221858	0.972810503628752	0.707945587875166	0.810276726558418	0.520263658929622	0.744156251892946	1.17257218400833	1.25961022394152	1.64932023392027	1.04446906345532	0.772658073896454	1.11481268887539	1.18238919048769	0.719541753948045	1.23110843651453	1.51771947146751	0.782193761138825	1.47013457790113	1.2719522096062	1.77482843176706	1.6413690435435	1.43535659894912	1.20183798432669	1.12932855677596	0.303117974474928	101	0.197265625
1.14638660993584	0.854399127363092	1.15848142033732	1.01514103206111	1.09598397740975	1.04364810520712	1.28969654986397	1.26605296621958	0.97493045899427	0.717748492180602	0.825517871195777	0.51756358667742	0.749559571898223	1.14820462441499	1.23469886513808	1.63948785984703	1.03960951533872	0.764154037377554	1.11748125130395	1.18482261974044	0.712064358994336	1.21071990796172	1.51108788757501	0.788921902262145	1.46146765562865	1.27888812107775	1.76987067995153	1.63981318236235	1.45681215844884	1.20218731407258	1.12718005702799	0.30118278531323	102	0.19921875
1.13452788635484	0.846125196105867	1.14466282627409	1.01750782262574	1.1051201800735	1.05286193072855	1.28929163061188	1.26633995875105	0.977109811388581	0.727482591953699	0.840659966047158	0.514987208073917	0.75511524489605	1.12394248125697	1.20984273091714	1.63002424755722	1.03455103832359	0.756210730988346	1.11989337764204	1.18750658811647	0.704490659847522	1.19083299220164	1.504127036735	0.795647107226467	1.45291717803007	1.28570284151712	1.76421275507977	1.63850778439523	1.47821736111328	1.20250971059422	1.12503096251423	0.299565906490476	103	0.201171875
1.12291083304639	0.837489278387603	1.13109804279263	1.01983759194235	1.11413865366574	1.06212462007669	1.28813701925637	1.26673256068836	0.979351475373247	0.737125280933738	0.85566067243177	0.512530015166074	0.760837308530089	1.0998512111302	1.18510033073418	1.62097532480197	1.02929509630308	0.748897042475988	1.12203153205117	1.19043882342917	0.696841894300366	1.17149192627523	1.49680862744104	0.802367956688042	1.44451184305103	1.29236694752121	1.75782762896098	1.63742248604618	1.49951785663919	1.20281283563743	1.12288442385925	0.298259356813598	104	0.203125
1.11164713801819	0.82842187996527	1.11787960877668	1.02213102214224	1.12295944651052	1.07143822888601	1.2860198524251	1.2672605682617	0.981675708545374	0.746608556551695	0.870397124603266	0.510206913788073	0.766790557175374	1.07611711233633	1.16062876108144	1.61252264413265	1.02380564738617	0.742500943480544	1.12380156429872	1.19366073288211	0.689156257510791	1.15290644100858	1.48899465754352	0.809082482158751	1.43634792222575	1.2987781629333	1.75051479182071	1.63651991758725	1.52056013734338	1.20311042882198	1.12074817367338	0.297229150587254	105	0.205078125
1.10065103699893	0.819085373667602	1.10491025390846	1.02441022627228	1.13161398058075	1.08077810588017	1.28325385332575	1.26787648879016	0.984058650151793	0.755957164054849	0.884901069357582	0.507963336209287	0.772912059659778	1.05271834913173	1.13642337555071	1.60451289915591	1.01817031790168	0.736804092976335	1.12531071954679	1.19705829969039	0.681487431122296	1.13487087071463	1.48081844143622	0.815793849388957	1.42838524107172	1.30497477672076	1.74257885596904	1.63566864025403	1.5413400341377	1.20341693127482	1.11862349083004	0.296482352635845	106	0.20703125
1.08993041462509	0.809501566859521	1.0921913140085	1.02668303673174	1.14008805409299	1.09013859389293	1.27986131476782	1.26857366725438	0.986500724393046	0.765160586150059	0.899149745874813	0.505791035993439	0.779203373998764	1.0296990531146	1.11252297496957	1.59695334654185	1.0123997977783	0.731832516558746	1.12655977100536	1.20061388947401	0.673859585911244	1.11739157482104	1.47227451920049	0.822503670674164	1.42063968749215	1.31093662074124	1.7340417620719	1.63482328868353	1.56181316620012	1.20373922006533	1.11651259579823	0.296003259694297	107	0.208984375
1.07949292480772	0.799692424712416	1.07972402832426	1.02895745538198	1.1483675346831	1.09951401765838	1.27586499740622	1.26934517921331	0.989002392890533	0.774208520201685	0.913120735311831	0.503681822769323	0.785665936708908	1.00710308285587	1.08896598282785	1.58985070177918	1.00650474067519	0.727612027372184	1.12754959724045	1.20430973977769	0.666296895659008	1.10047467324607	1.46335753762349	0.829213666946211	1.41312700927026	1.31664349987441	1.72492580064909	1.63393832124018	1.58193519366601	1.20408412995116	1.1144176856908	0.295774167425919	108	0.2109375
1.06948707182929	0.789617051417091	1.06762789681927	1.03126042190002	1.15632359192913	1.10889521573444	1.27105427124278	1.27020032764537	0.991593975658997	0.783004663046972	0.926629851054007	0.501643716754972	0.792381030823963	0.985244037189187	1.06601008492435	1.58342479645084	1.00045492123224	0.724561443903898	1.12816314912411	1.20815922972305	0.658896079085284	1.08439586526931	1.45388033251693	0.83593144099882	1.405996263493	1.32191925465645	1.71502833557722	1.63286668780494	1.60142047598895	1.20448017392979	1.11235172192416	0.295718576648248	109	0.212890625
1.05978097927747	0.779407857190293	1.055783335392	1.03360304037077	1.16403588073797	1.11826905383533	1.26574566187145	1.27109081687427	0.994248961586605	0.791617578397253	0.939794437676497	0.499639755677598	0.799265966386779	0.963958483982256	1.04352036303176	1.57745292346513	0.994318188326621	0.722345803276839	1.1285257908662	1.21207517115011	0.651648721580155	1.0688904828681	1.44401688595449	0.842661435854505	1.39914870900151	1.3268640539572	1.70465156823378	1.63158128398282	1.6203939489275	1.20492236436779	1.1103086501367	0.295855405074563	110	0.21484375
1.05037578798411	0.769091421346893	1.04418914487137	1.03599714675975	1.17149261725946	1.12762941239379	1.25997131913223	1.27200331441167	0.99696894395304	0.800042826000101	0.952601412801249	0.497662596141619	0.806318476167542	0.943281743442846	1.0215227777568	1.57192693239569	0.988103682552978	0.720982895687371	1.12864093502747	1.21603628442665	0.644576569367728	1.05395833256074	1.43376596109421	0.849408227873434	1.39259479530944	1.33145837849275	1.69382518942713	1.63003734393573	1.63881612309973	1.20541631878408	1.10828989701525	0.296161358100094	111	0.216796875
1.04127240584662	0.758694499631873	1.03284404790964	1.03845467935021	1.17868211307893	1.13697015561953	1.25376360743804	1.27292430390987	0.999755561556276	0.808276168065409	0.965038012475577	0.495704905522104	0.813536152260036	0.923248789924274	1.00004277699216	1.56683815106438	0.981820480901864	0.720490123929505	1.128512075147	1.22002117106617	0.637701189218739	1.03959899991631	1.42312651265521	0.85617648457808	1.38634473446549	1.33568279570598	1.68257907903492	1.62819034072338	1.65664782419296	1.20596761172232	1.10629685846343	0.296612628400907	112	0.21875
1.03259270890942	0.748254644917492	1.0218458368851	1.04103377194366	1.18546690847419	1.14626748124756	1.2470296173667	1.27381966706796	1.0026412794324	0.816232013769452	0.976926087624355	0.493756513238613	0.820978136388069	0.904205546754017	0.979347058499167	1.56233436558596	0.975461801231368	0.72126167839717	1.12804913298826	1.22398352768716	0.631154130147626	1.0260428745764	1.41193978313614	0.862988589330694	1.38054450466442	1.33933796024693	1.67081919525337	1.62580852643432	1.67355392248553	1.20661298129834	1.10434300819939	0.297111079233626	113	0.220703125
1.02422490104278	0.737842025182214	1.01110272876968	1.04373093055123	1.19192804055897	1.15551940934309	1.23997168710465	1.27466318922972	1.00560616197646	0.823977875679861	0.988387590536041	0.491800681275632	0.82857882515309	0.885962597931752	0.959272852552278	1.55823483953401	0.969062547004174	0.723002273026869	1.12734524659025	1.22788240906398	0.624889609204646	1.01308097946225	1.40034727562466	0.869845788420967	1.37509376953888	1.3425308846375	1.6587393518175	1.62294648949447	1.68969928894927	1.20733865390835	1.10242029677217	0.297680926165065	114	0.22265625
1.01614635946188	0.727489768825838	1.00059713477281	1.0465550220443	1.19807322587558	1.16472115332848	1.23264788022517	1.27543857854921	1.00864896128084	0.831526072659447	0.999440384947595	0.489829827791485	0.836322813555177	0.868504072937701	0.939798917667392	1.55449350435151	0.962633325285198	0.725664823309823	1.12641981670018	1.23169462537557	0.618909520887671	1.00067374638955	1.38837630070078	0.876752993698947	1.36997726545884	1.34526919678413	1.64639461562165	1.61959129904564	1.70509354076453	1.20814522663235	1.10052766583098	0.298308885749845	115	0.224609375
1.0083519528349	0.717229344186178	0.990325879093132	1.04951996509981	1.20389340090423	1.1738660971152	1.22509427024715	1.27612846402907	1.01177260215303	0.838877486275184	1.0100796670548	0.487836760100913	0.844203932766206	0.851854961370281	0.920936187964512	1.55108832781548	0.956181560247114	0.729254355291129	1.12527837699706	1.23539601704744	0.613229117047773	0.988814895234089	1.37603159467279	0.883716973250551	1.36519820698351	1.34753703127905	1.63381865110634	1.61570834530953	1.71970825345607	1.20903719063853	1.09866566225237	0.298972852282665	116	0.2265625
1.00092751059758	0.707166417320825	0.980363710864988	1.05270713502647	1.20925479799758	1.18291897273623	1.21731119750697	1.2766625801984	1.01501291992041	0.845966969981061	1.02015219053211	0.48579744242663	0.852254781147155	0.83635143442356	0.902916955365199	1.54808209020189	0.949715298621369	0.734101086205141	1.12385811541001	1.23889208464177	0.607983981838587	0.9776808103431	1.3631954497789	0.890773758059365	1.36087881420947	1.34913557297853	1.62100656501237	1.61104151818401	1.73321175122636	1.21005432694303	1.09684587465664	0.299570553620433	117	0.228515625
0.993792129863277	0.697337533950764	0.970648657996356	1.05610724351656	1.21422089679516	1.19188115008927	1.20941369345431	1.277030340376	1.01835726223243	0.852846440439248	1.02975320861798	0.483704854570676	0.860429000683869	0.821834367040561	0.885600641012406	1.54534684048693	0.943251369415474	0.739978453576514	1.12222109792543	1.24216620599739	0.60312029654184	0.967125989324541	1.34997089245728	0.897922710843639	1.3569371216451	1.35015480720489	1.60807134546925	1.60567303150406	1.74575414394765	1.21118341246855	1.09506117131491	0.300126178202107	118	0.23046875
0.986904315285646	0.687760092047914	0.96114961736643	1.05971433993157	1.21882467013948	1.20075345621976	1.20145595404772	1.27722794301571	1.02179952107434	0.859542756038724	1.03893204525876	0.481556017910916	0.868702823266438	0.80821892017051	0.868911623801135	1.54281727502285	0.936797563025079	0.74676673220958	1.12039850026575	1.24521158554733	0.59860684672828	0.957076365223288	1.33641141215196	0.905163200999286	1.35332939475694	1.35064323200311	1.59506715671156	1.59965260780815	1.75741758068478	1.21241739084935	1.09330769798541	0.300648654892633	119	0.232421875
0.980254684942205	0.67846863637549	0.951862361571973	1.06354164771831	1.22305924554875	1.20952868610519	1.19347192473043	1.27723825078076	1.02534375539475	0.866060016568238	1.04768877347385	0.479343974495872	0.877067191739967	0.795519467062828	0.852847252922314	1.54046274413097	0.930360428934822	0.754454817587813	1.1183972751124	1.24800371296816	0.594449882817239	0.947520765224261	1.32252796370953	0.912502619396599	1.35005164265493	1.35059148481626	1.58202746047814	1.59296259595005	1.76818816821691	1.21376008552461	1.09158525056512	0.301122774586442	120	0.234375
0.97389309226629	0.669617438439388	0.942840420350018	1.067679559996	1.22680298395087	1.218163500393	1.18552002813467	1.2769728874219	1.02902852093632	0.872354665518414	1.05590069995364	0.477036396859685	0.885529555234469	0.784029636525111	0.837580607536288	1.53827078160206	0.9239579532682	0.763277312669469	1.11617933715206	1.25041942429353	0.590762557774383	0.93858014145842	1.30824990225231	0.919984815746939	1.34718991434389	1.34982526518248	1.56900816911913	1.58537896717183	1.77778205342724	1.21525098864212	1.08990225258734	0.301458731520703	121	0.236328125
0.967769387763506	0.661244020374989	0.934049768295849	1.07212581628176	1.23008723478858	1.22665385113188	1.17766569523489	1.27642326402635	1.03285099895239	0.878457881346774	1.06362041782333	0.474627501663131	0.894058581450041	0.773658249290847	0.823019362379734	1.53615387520769	0.917601543638015	0.773084690397527	1.11378093491609	1.25244121870528	0.587504090906677	0.93016888270492	1.29364434795359	0.927612522659756	1.34468958572112	1.34839862735668	1.55607818153804	1.57696760516997	1.78629391770921	1.21688471502189	1.08825389234702	0.301671810918637	122	0.23828125
0.961832805803711	0.653322670454212	0.925449722126931	1.07684798354776	1.23297355153964	1.23501102105816	1.16993192504193	1.27561433163486	1.03679670341611	0.884405172073625	1.0709240927262	0.472124394379304	0.902630267298498	0.764243953889408	0.809041473829805	1.5340568150305	0.911293259068385	0.783693250857868	1.11123932053044	1.25409893828886	0.584606932270112	0.922188217633594	1.27878140941357	0.93537279486202	1.34248376348508	1.34640798985703	1.54326458578821	1.56785232419786	1.79388526630651	1.21864460999318	1.08663398488011	0.30179887523397	123	0.240234375
0.956071891255354	0.645887432154073	0.917035801080724	1.0818557192973	1.23545658132	1.24322712156124	1.16234565083155	1.27453386201117	1.0408702868221	0.890201613569626	1.07781353349654	0.469521263076371	0.911233993803556	0.755789913448673	0.795633490486631	1.53194685960338	0.905039952970655	0.795073287710417	1.10856217944369	1.25537144058178	0.582067231858364	0.914623157597845	1.26367749271106	0.943272052449684	1.34056214466298	1.34385271517357	1.53059694205104	1.55803579522708	1.8005576036791	1.22053423077764	1.08504170802377	0.301833605195646	124	0.2421875
0.950507218399963	0.639112485550525	0.908843830241829	1.08723187252173	1.23743227074122	1.25125466435565	1.15498675351491	1.27309845959317	1.04511019417864	0.895820726648414	1.08419463032747	0.466784776013346	0.919858093150248	0.74852403832453	0.782902659730027	1.52976304919511	0.898867072714051	0.807347228845059	1.10573144463565	1.25613212707243	0.579959029280071	0.907543713308438	1.24830665964388	0.951353916057981	1.33897145387122	1.34060181130338	1.51816054664918	1.5473643202292	1.80610206657099	1.22259040504303	1.08348191725704	0.301709778490081	125	0.244140625
0.945111316916899	0.633072503704743	0.900863565573168	1.09299265958385	1.23888947229881	1.25907446411992	1.14790679303278	1.27128905043318	1.04952723538759	0.901273748453532	1.09007163877075	0.463903794610129	0.928477184601008	0.74244010559345	0.770808129841366	1.52743247839866	0.892791852477782	0.820423595642629	1.10276524437893	1.25633914479873	0.578261893702134	0.900911396362282	1.23271216868342	0.959631146302614	1.33768165352227	1.33666488953422	1.50601711498365	1.53586756191429	1.81053862970356	1.2248212874875	1.08195205736046	0.301427451794604	126	0.24609375
0.939835061888599	0.627670691095599	0.893048504657558	1.09907193231095	1.23992054320197	1.26671394110222	1.14107953793165	1.26916958553456	1.05409412340555	0.906598686602583	1.09554293822449	0.460900171022464	0.937076553435155	0.737303610538339	0.759200462967116	1.5249407210593	0.886806989448478	0.834084379480166	1.09970050541616	1.25607584452433	0.576880633174715	0.894616047722296	1.21696495097549	0.968073375663631	1.33661486527612	1.33218298727839	1.49414561255586	1.52372976551516	1.81409650916947	1.22719857861408	1.08044460365975	0.301049519418593	127	0.248046875
0.934666781328948	0.622935459379271	0.885394448368424	1.10547340512729	1.24052125036074	1.27416459719408	1.13452157476763	1.26673693012959	1.05881516484499	0.911799649040339	1.10061002089389	0.457770515158826	0.945645444226011	0.733105921135652	0.748059209928407	1.52225984861145	0.88092056490294	0.848281349870389	1.09654483774692	1.25532859123387	0.575802047747017	0.88863998582058	1.20108508160678	0.976684910861141	1.33575622409542	1.32716493619072	1.48256865515253	1.51097271626089	1.81679027096025	1.22972568287289	1.07895820252726	0.30057808109577	128	0.25
0.929607323468373	0.619027132343961	0.877923319748595	1.11225824293986	1.24060925723007	1.2813796719309	1.12830388868597	1.26393329617942	1.06372411709924	0.916860821456254	1.10520371514772	0.454487940479229	0.954161722776036	0.729996479112222	0.737433472481387	1.5193144499447	0.875162951652483	0.863029562262549	1.09329401807076	1.25399269123425	0.57505695690555	0.883011343389469	1.18508122188044	0.985501842609238	1.33511835713039	1.32153205129199	1.47137187186076	1.49752514639937	1.8184927502637	1.23243432544386	1.07749433138063	0.299974455443217	129	0.251953125
0.924639799892092	0.616086920507122	0.870643676432741	1.11946589253376	1.24012431615332	1.28831439611485	1.12248780076018	1.26072665403129	1.06884896125759	0.921776075883835	1.1092793963755	0.451032503465856	0.962594731087686	0.72804935849701	0.72732010994971	1.51602016941599	0.86956841223772	0.878247495742298	1.08995631159015	1.25198738454928	0.574637575976411	0.87771954621884	1.16899236874176	0.994552454895428	1.33468363316285	1.31525459998158	1.46063882211101	1.48338915467615	1.81915165258416	1.23535060568523	1.07605135935038	0.299222910597795	130	0.25390625
0.9197261313274	0.61392606840125	0.863506052200808	1.12699731135878	1.23919166481852	1.2950189107016	1.11699340811083	1.25721779213951	1.07414562270323	0.92658243668689	1.11295618429135	0.447442280373361	0.970947867029012	0.726972292186371	0.717566621017004	1.51242505253628	0.864114131446994	0.893734262110768	1.08656221285462	1.24945649265293	0.574440447356211	0.8726585530602	1.15287105208451	1.00378736341718	1.33437965828931	1.30850337086317	1.4502884466425	1.46877290861111	1.81903773213346	1.23843210596335	1.07462181444562	0.29840396801475	131	0.255859375
0.914855504652635	0.612561773888999	0.856506728369967	1.13484903309129	1.23780848568169	1.30148450568155	1.11182544704313	1.253415228327	1.0796168556179	0.931281871408152	1.11623489709056	0.443717264587786	0.97921148983098	0.726744686407326	0.708149550278038	1.50851167730324	0.858809484561429	0.909426732647656	1.08311832045872	1.2463972098519	0.574445501530377	0.867809227766159	1.13673867195602	1.01320848199337	1.33418934510338	1.30129556386071	1.44033431394092	1.45371185305028	1.81817378216944	1.2416817210514	1.07320384030673	0.297526028341142	132	0.2578125
0.910018372887409	0.612109258177792	0.849656967030965	1.14305293267922	1.23591818787972	1.3076711863716	1.10702703401582	1.24929782501289	1.08528664944911	0.935864136690144	1.11906976881749	0.439842116155361	0.987362132020262	0.727436620055451	0.699076245520469	1.50422062281197	0.8536850301838	0.925261087542308	1.07962757798773	1.24274527512236	0.574648325028758	0.863170208464989	1.12062319277729	1.02284000362414	1.33410256791374	1.29360203902473	1.43084015811043	1.43820358092396	1.81650352464128	1.24512306501285	1.07179618973113	0.296575154469577	133	0.259765625
0.905195384087194	0.612788399017214	0.842979260561236	1.15166638974708	1.2334090923186	1.31349828994743	1.10267507181847	1.24483433565572	1.09120119390576	0.940306938348637	1.12136945705138	0.435789145290032	0.995353345567922	0.729176403435892	0.690358636466618	1.49944222020601	0.848803445431164	0.941094589737906	1.07609514707115	1.2383820450416	0.575034423595701	0.858736332795526	1.10458248529669	1.03272887036779	1.33409699552296	1.28537179215845	1.42192666953257	1.42225350946686	1.81392004000845	1.2488027781964	1.07039575625495	0.295524672314854	134	0.26171875
0.900366219826018	0.614313515728829	0.836423081439921	1.16056795235001	1.23044084271246	1.31904567239145	1.0986463690218	1.24014418142198	1.09729795134892	0.944646938840408	1.12327533145106	0.431609147039464	1.00321307314323	0.731642233934772	0.681864980380015	1.49429138560777	0.844117566769417	0.956811261131029	1.07254060816162	1.23350368650039	0.575517890699684	0.854421916744089	1.08863179322978	1.04280879655236	1.33412301749901	1.27678112790553	1.41345252974757	1.40604430055264	1.81070349743531	1.25266201159508	1.06899696270539	0.294460439085773	135	0.263671875
0.895521157607198	0.616686045509962	0.829985135186565	1.16974725476102	1.22701316944794	1.32430522713101	1.0949341578509	1.23524761686891	1.1035768985254	0.948883754158475	1.12478880103455	0.427305566809903	1.01093370400645	0.734802466173887	0.673572363157044	1.48876431555294	0.839636985250671	0.972340484857854	1.06896860999945	1.22811961671978	0.576075517553723	0.850207826517774	1.07279148624426	1.05307998488519	1.33416395564469	1.26785286520224	1.40542131913852	1.38961682120205	1.8068790531801	1.25670232502082	1.06759748283998	0.293394073792708	136	0.265625
0.890647909698446	0.619956087261715	0.823668531641504	1.17920790209363	1.22309899913768	1.32925057387055	1.09154817499304	1.23015726081704	1.11004845303318	0.953010677135785	1.12588856018639	0.42287545788862	1.0184982963738	0.738659851887191	0.665465806601603	1.48283558957316	0.835385018682961	0.987587854565167	1.06538340160598	1.22221219236491	0.576684243922955	0.846077509485161	1.05709186056477	1.06355382170494	1.33420119294659	1.25859434232207	1.39786245900199	1.37300645237055	1.80244054212137	1.26093605716181	1.06619450270049	0.292328856288472	137	0.267578125
0.885712120560897	0.624408157401601	0.817505276862429	1.18900985705166	1.21853929588881	1.33375680002688	1.08856826525819	1.22487334287729	1.11677310592071	0.956987938989929	1.12644260033517	0.418288877898476	1.02583709316498	0.743352336705731	0.657548889234395	1.47637582591146	0.831462332424561	1.00227029665043	1.0617903859451	1.2156445002821	0.577298934832404	0.842009042926779	1.04163160408973	1.07429751593587	1.33419131244881	1.24895964857746	1.39093253515118	1.35626049300367	1.79724890302644	1.26542968631173	1.06478023252316	0.291234696809339	138	0.26953125
0.880715828634405	0.629677412321118	0.811445176145434	1.19902814036083	1.21352693208204	1.33793960715974	1.08585136578922	1.2195006531443	1.12367239853257	0.960856142184753	1.12661571339075	0.413600977475337	1.03300558989872	0.748568601423924	0.649729327029965	1.46955059294471	0.827788086308826	1.01642848125663	1.05819685153113	1.20864049583845	0.577877189909122	0.837952182731756	1.02637369110657	1.08523198566321	1.33412172003688	1.23910225420189	1.38444203439393	1.33948838578273	1.7915657330263	1.2701073301457	1.0633533626817	0.290190128693256	139	0.271484375
0.875650100652444	0.635747413861176	0.805485225756088	1.20924724348192	1.20806591609232	1.34179270264611	1.0833812287538	1.21406852731331	1.13074258552469	0.964613194801829	1.12641213255326	0.408817629078124	1.039998709356	0.754268498561272	0.641987515031369	1.46236949774577	0.824370054914262	1.0299946544181	1.05460482754375	1.20122074626234	0.578396915599801	0.833889494587756	1.01133557001794	1.09635709284242	1.333978702648	1.22904689945183	1.37838491441518	1.3227275672124	1.78541335049438	1.27496813912981	1.06191123502491	0.289206711606414	140	0.2734375
0.870506025946163	0.642601081342464	0.799622430960538	1.21965150744073	1.20216043447069	1.34530987742179	1.08114130677626	1.2086065695188	1.13797977951503	0.968256957794443	1.12583622474468	0.403944770323381	1.0468114682101	0.760411625777986	0.634303997297669	1.45484259716635	0.821215915897068	1.04290131873382	1.0510162444464	1.19340618347072	0.57883611561352	0.82980362926452	0.996534564708434	1.10767270843535	1.33374868489316	1.2188183406816	1.37275480464934	1.30601523883719	1.77881391506103	1.2800111630953	1.06045118274982	0.28829574706096	141	0.275390625
0.865222448730969	0.650544069387556	0.7938944089966	1.2302816230426	1.19561792730637	1.34831831276772	1.0791874825067	1.20318821824857	1.14544811129998	0.971727350246265	1.12472891094011	0.398957852149591	1.05334750772868	0.76708923277442	0.626656431139474	1.44684531110271	0.818468064448085	1.0546603722719	1.04743560130513	1.1850772826833	0.579099377453619	0.82563813944925	0.982126947948113	1.11926879047372	1.33335704631027	1.20840316344869	1.36772725093693	1.28946959650689	1.77161372575131	1.28531672020731	1.05895724258543	0.287430767150246	142	0.27734375
0.859827766319599	0.659174681467745	0.788252674925881	1.24103231409173	1.18865723112918	1.35097277633572	1.07738887207002	1.19786147025265	1.15306125943561	0.975074940908551	1.12327433933623	0.393905660926755	1.05968915406844	0.774047995061774	0.619002689875957	1.43856019173279	0.816006300381338	1.06552703609394	1.04386066945552	1.17644844171888	0.579207056855253	0.821389693227121	0.968014723473411	1.13105652618739	1.33283569238681	1.1979062410425	1.3630873423434	1.27309551223085	1.76403978821351	1.29079505146843	1.0574351364339	0.286673425079786	143	0.279296875
0.854313516197247	0.668459772085179	0.782694483058366	1.25188566818089	1.18128838396999	1.35327022137838	1.07572314010872	1.19265980776953	1.16081135091855	0.978297105816233	1.12148181136331	0.388794666190619	1.06583392580222	0.781243571375323	0.611328416444291	1.43000689035018	0.813834237696447	1.07544781986372	1.04029079441722	1.16754808792177	0.579142154736025	0.817044359151078	0.954211270801822	1.14303692184724	1.33217592131798	1.18735053750397	1.35882108877595	1.25691974785103	1.75610835092243	1.29644196109443	1.055882199497	0.286032648418424	144	0.28125
0.848671252624803	0.678365689749419	0.777217099668686	1.2628237582312	1.17352166985157	1.35520775059857	1.07416783361405	1.18761671749109	1.16869036805943	0.981391233500887	1.11936084834774	0.383631310298027	1.0717794275228	0.788631599227657	0.603619473870011	1.42120529315088	0.811955293751412	1.08436999496114	1.03672523978051	1.15840482343664	0.578887932418386	0.812588371606895	0.940729811635831	1.15521105128164	1.33136924289387	1.17675887938505	1.35491427765747	1.24096856857744	1.74783541464829	1.30225312076712	1.05429577828695	0.285516848930957	145	0.283203125
0.842827403862124	0.689053450946659	0.77184717795258	1.27383618748434	1.1652240112144	1.35663289244262	1.07270970699452	1.18288162830307	1.17672836999809	0.98429829939228	1.11680452416199	0.378409656115607	1.07743932201484	0.796179556106996	0.59583052461891	1.41210778760548	0.810494793141192	1.09176532514812	1.0331622912771	1.14899392170721	0.578329652248851	0.807944948072381	0.927732946739455	1.16766273876876	1.33033810558137	1.16617099146424	1.35147477678509	1.22539039956756	1.73911554743884	1.30828263855515	1.05265565252366	0.285117010594743	146	0.28515625
0.836816119958768	0.700244225805104	0.766552838901194	1.28486860388978	1.15655721635413	1.35767328889976	1.07127650555411	1.17844336077763	1.18486475883569	0.987060534734334	1.11394838696884	0.373155848921854	1.08288303889881	0.803759223086478	0.587960992999566	1.4028348778812	0.809347973079579	1.09793783380514	1.02959726459894	1.1394444410062	0.577519241722314	0.803139368144097	0.915120581020526	1.18032716631794	1.32912899468481	1.15562640619189	1.34835040768435	1.21012706875917	1.73008407419974	1.314462735907	1.0509704459863	0.284864259091832	147	0.287109375
0.830637955737509	0.711860050629946	0.761327276431592	1.29590050349639	1.1475605074411	1.35835182542949	1.06984009033099	1.17432059792455	1.19308117596549	0.989683874786077	1.11082628175823	0.367877423377148	1.08812222082682	0.811320957948715	0.580006342418413	1.39342311956032	0.808495073507649	1.10292184277619	1.02602749848967	1.12979924488494	0.576460472344223	0.798170638779845	0.902881468002137	1.19319582756648	1.32774869319734	1.14514332286375	1.34550253291998	1.19517513009585	1.72076903025096	1.32077639854824	1.049240245943	0.284766781716847	148	0.2890625
0.824285113898487	0.723855328800612	0.756168187358559	1.30691457996512	1.13825123369809	1.35867023481951	1.06837647017082	1.17054457957923	1.20136577696195	0.992166525938159	1.10745414578678	0.362579385580548	1.09315666595377	0.818822030496193	0.571958960613014	1.38389669537483	0.807933533266226	1.1066891534383	1.02245042403524	1.12009000071986	0.575144798364841	0.793030181844973	0.89102440042195	1.20627185404443	1.32619485544141	1.1347398755957	1.3429119165228	1.18054613195179	1.71117962188404	1.32721558891498	1.04746294171474	0.284829127960153	149	0.291015625
0.817678954203632	0.736256591838508	0.751094180019454	1.31786668560844	1.12856219299037	1.35850826554703	1.06682263739636	1.1673048461282	1.20971401649846	0.994455626900204	1.10378335877559	0.357264780323399	1.09791467440471	0.826147537368223	0.563772898433063	1.37427008233801	0.807756770558851	1.10876295870038	1.01885711770904	1.11036566111602	0.573467537181682	0.787641386476907	0.879701594945459	1.21963668059596	1.32440448216508	1.12448182308139	1.34062425301422	1.16637147487834	1.70123626033493	1.33380448479046	1.04561766047741	0.285050283592959	150	0.29296875
0.810848574342035	0.748888815085798	0.746086401812783	1.32873397367172	1.11860442289797	1.35795956395682	1.06514615396063	1.16456584024045	1.21808598455094	0.996583046471865	1.0999072542006	0.351944008833642	1.10244588717752	0.833245151439527	0.555464763880125	1.36461137257023	0.807884685654785	1.10941391207806	1.01524420112271	1.10069505028109	0.571485027957452	0.782036678347301	0.868833544561197	1.23324909197823	1.32242123559848	1.11437501409395	1.33854331976185	1.15257831943586	1.69101282689848	1.34049596489705	1.04371300292531	0.285442492127739	151	0.294921875
0.803809627986702	0.761665981244391	0.741135862095582	1.33950714300249	1.10843475880858	1.35707286968098	1.06333374425068	1.16230463645384	1.22646144726345	0.9985655614514	1.09587374381944	0.346620949420522	1.10677557226099	0.840094260486306	0.547045925791349	1.35495213926265	0.808275127335661	1.10879017551536	1.01161025005387	1.09110985462581	0.569229489809589	0.776235073454351	0.85837855141526	1.24708885332468	1.32026918890116	1.10441910566894	1.33662184034474	1.13912450267443	1.68054401003892	1.34726585929664	1.04175387019129	0.286009643051962	152	0.296875
0.796555856041482	0.774537537482498	0.736241011124328	1.35017165011839	1.09807717201155	1.35585535130703	1.06136459678228	1.16054446211106	1.23482565571859	1.00040320984252	1.09170492251596	0.34129793220473	1.11090497158045	0.846659456989658	0.538515962425453	1.34531497038268	0.808919222656735	1.1068937863571	1.00795251057003	1.08164023046222	0.566702053798498	0.770234233462475	0.848341250864116	1.26116084577883	1.31795201632796	1.09462617337481	1.33483897337262	1.12600697679131	1.66983363129409	1.35410295622281	1.03973931933241	0.286752631586511	153	0.298828125
0.789012457606467	0.787429211959236	0.731415520041768	1.36066775383848	1.0875271181615	1.35422654532557	1.05915318762546	1.15947484602012	1.24314465280488	1.00205441148744	1.08740779546921	0.335978404228134	1.11477808331141	0.852790324359218	0.529844521104606	1.33574989278553	0.809871194282553	1.10336804889651	1.00425884588477	1.07237928070439	0.563829291640805	0.763973664747952	0.838852159248562	1.27554365706851	1.31543091990666	1.08506576451948	1.33319367209662	1.11331284885236	1.65881656896986	1.36100335846561	1.03765180004712	0.287672128439504	154	0.30078125
0.781194931063904	0.800227928102582	0.726650855312023	1.37098268517152	1.07686159943085	1.35224635738012	1.05668309892199	1.15907112554434	1.25138745508627	1.00353890842677	1.08304903274761	0.330663830637375	1.11842186567324	0.858460667639771	0.521052316080029	1.32629423577092	0.811076791315777	1.09840263219146	1.00052800541157	1.06336990335152	0.560656774569848	0.757479546855052	0.829867288871062	1.29022069829183	1.31273880448238	1.07573621978139	1.33162826754192	1.10098219335045	1.64752493259244	1.36793374437249	1.03549775653228	0.288770186611259	155	0.302734375
0.773139322081702	0.812882782131933	0.721937055358149	1.38112832787886	1.06613531961039	1.34998328166227	1.05397366519197	1.15925084337253	1.25954387700317	1.00488439762335	1.07867252347526	0.325353438156264	1.1218730551219	0.863705544228598	0.512165322819113	1.31695493126498	0.812480272015154	1.09225124447609	0.996763836322316	1.05460907944695	0.557242015881745	0.750791206369712	0.821313038014029	1.30515470679169	1.30991184674743	1.06661207229315	1.33010470486421	1.08894327720766	1.63600143206217	1.37487245499888	1.03328782914905	0.290045463246991	156	0.3046875
0.764842378165214	0.825346110955412	0.717273670266318	1.39109371033405	1.05537671361895	1.34744987543106	1.05101165060008	1.16002516934157	1.26759758801252	1.00609323355281	1.0743046585772	0.320046893253802	1.12513341076116	0.868501354929384	0.50319047105778	1.30774837256703	0.814067843211461	1.08494624773382	0.992965457591896	1.04612194541324	0.553595711102474	0.743912752749577	0.813190466650426	1.32035067393923	1.3069584816783	1.0576994019407	1.32860390426462	1.07718199973641	1.62424699416053	1.38180650095311	1.031022788085	0.291495765473468	157	0.306640625
0.756242743816271	0.837489973091114	0.712672157257868	1.40081795103627	1.04462979730119	1.34460653698015	1.04771705134141	1.16154970302417	1.27549501559206	1.00713821311361	1.06999547192655	0.314743812595488	1.12816118339805	0.8727046038381	0.494121759372194	1.29873255685882	0.815857049791549	1.07628296979582	0.989124175425626	1.03801573997766	0.549685324524791	0.736808768428258	0.805602003677544	1.33587878078864	1.30386522610182	1.04905704960919	1.32709823205021	1.06573587005715	1.61220845244667	1.38871134355876	1.02869165055923	0.293119492698664	158	0.30859375
0.747337741597791	0.84921274645634	0.708132970478959	1.41027930163488	1.03396320109916	1.34148812327741	1.04407088605845	1.16383475631684	1.28319742502397	1.00802751113836	1.06580907323299	0.309441267546776	1.13096033550365	0.876276305508697	0.484983662802773	1.28993620589761	0.817812225050936	1.06636830909186	0.985241743292441	1.03034135766918	0.545545846984786	0.729495871083131	0.798546479561964	1.35174866458414	1.30065565982598	1.04069305748149	1.32554763550048	1.05456372079187	1.59988680978711	1.39555619533796	1.02629850298727	0.294912903070562	159	0.310546875
0.738186153954062	0.860536830829923	0.703645147845789	1.41951567630504	1.0234041638779	1.33817052155034	1.04013366189775	1.16673552756402	1.2907180161397	1.00879682629325	1.06176206004967	0.304136866293999	1.13357666535157	0.879319241907542	0.475807698443599	1.28133128446286	0.819878975397283	1.05551766634544	0.981328901661567	1.02304470690722	0.541246139305721	0.722026699136528	0.791920320177057	1.36789979836235	1.29736762335993	1.032557243304	1.32393810544269	1.04358586136737	1.58733662592633	1.40233364677152	1.0238586218744	0.296870359114694	160	0.3125
0.728789363131607	0.871424475355315	0.699209564054132	1.42851907122496	1.01298189358812	1.33467062662624	1.03590305854287	1.17024967490259	1.29804029823079	1.00945068534835	1.05788201656286	0.298828969033118	1.13601162358466	0.881823831723366	0.466607683270274	1.27292578077201	0.822041470081263	1.04378799178329	0.977388417298358	1.01614395698654	0.536804887878507	0.714411040593017	0.785721609866855	1.3843346409639	1.29401225880223	1.02465084824953	1.32225497414843	1.03278284322538	1.57455846340823	1.4090308578075	1.02137476256814	0.298986908653858	161	0.314453125
0.719107464640768	0.88174229257456	0.694837117229876	1.43723633775183	1.00276603904479	1.33098356287073	1.03132636211854	1.17447877740149	1.30510351777051	1.00997624336663	1.05424155403588	0.293514318108835	1.13823534332075	0.883683234196884	0.457402486211677	1.26476548017681	0.824291697788923	1.03111803027965	0.973420702591972	1.00973580911787	0.532227961515129	0.706639521734096	0.780022163299007	1.40110622798354	1.29059551703342	1.01701539630012	1.3204634434166	1.02215450186165	1.56151312673428	1.41561377871733	1.01884393363981	0.301256431326679	162	0.31640625
0.709121695102293	0.891356573526437	0.690537812223427	1.44562150601816	0.992845919376791	1.32713540151759	1.02637729755606	1.17947389313554	1.31184232290818	1.01037370375815	1.0509304771873	0.288188500909826	1.14022947004088	0.884825426172416	0.448232294080193	1.25688482300736	0.826600302126457	1.01757314067838	0.969434755784752	1.00390543329889	0.527554523712449	0.698725712575653	0.774864216401916	1.41824901247582	1.2871396904023	1.00967687466893	1.31852320785244	1.01166978023216	1.54817648992884	1.42204134506559	1.01627038672417	0.303669212333439	163	0.318359375
0.698910331509787	0.900386022610515	0.68629804443009	1.45373960967561	0.983195837383412	1.32319232970382	1.02115213600024	1.18504192335608	1.31830596332393	1.01068114831233	1.04791433537072	0.282852329092357	1.14204756160029	0.885415303963752	0.439117755703575	1.24922261508492	0.828930785167399	1.00346001977999	0.965444403051004	0.998540613926219	0.522842533083988	0.690722390705303	0.770118546069845	1.43567623965768	1.28367178632564	1.00256566219408	1.31645232094042	1.00126602426164	1.53461725707061	1.42833114594927	1.01367043251015	0.30621822825207	164	0.3203125
0.688480631765271	0.908807604314169	0.682120031047718	1.46158407127372	0.973841224866149	1.31917365415827	1.01566107023645	1.19116829656423	1.32447903679636	1.01090455852827	1.04521821107762	0.277505150410006	1.14369034287099	0.885456762140077	0.430078273774245	1.24177882508491	0.831268902911724	0.988849884967695	0.961456789387244	0.993652037542296	0.518115979498738	0.682643348501031	0.765780668138289	1.4533849674534	1.28020331558714	0.995679900778783	1.31424197602572	0.990924707783562	1.52083747586765	1.43447238103134	1.0110486693461	0.308895970456259	165	0.322265625
0.677817734592179	0.916520690226834	0.678014255017537	1.46911380567002	0.964850724856006	1.31509705494706	1.0098885909055	1.19789718744182	1.33030654847713	1.01104236628786	1.04291340501543	0.272145091374911	1.14513806950882	0.88489242921773	0.421149875423901	1.23457804832745	0.833596567275568	0.973782835741329	0.957482625918575	0.989309244981522	0.513406488033283	0.674498964325675	0.76189207255274	1.47140333535789	1.27674983931879	0.989043245104391	1.31186463367369	0.980628394218513	1.50681429777876	1.44043322175463	1.00840905477752	0.311691597449604	166	0.32421875
0.666897985439834	0.923335243663642	0.674002951062476	1.47624600328371	0.956358396800491	1.31100053207551	1.00381511218347	1.20530715055512	1.33567833933058	1.01109263702197	1.04114088387659	0.266770774345736	1.1463507825693	0.883617523057545	0.412410074666573	1.22766412323371	0.835879582253181	0.958350911465313	0.953547437664679	0.985646447028133	0.508782305036124	0.666313431947444	0.758533216709153	1.48978129892406	1.2733426530104	0.98270140201491	1.3092693268073	0.970344530349389	1.4925041812271	1.44615142067676	1.00576122194267	0.314585063210304	167	0.326171875
0.655808350573074	0.92946794297653	0.67006667157127	1.48307338070266	0.94826711456485	1.30692190287187	0.997551353688441	1.21318448662371	1.34069002665402	1.01108883470976	1.03979656954642	0.261388768730263	1.14739024354866	0.881837686545167	0.403846616562715	1.22095450802474	0.838111540263412	0.94277232652038	0.94965771023459	0.982495052215634	0.504264229294098	0.658123019760312	0.755555395999718	1.50841099388426	1.26998697948546	0.976572483327905	1.30650579472706	0.960046091804425	1.47798833396932	1.45167627706296	1.00311668954812	0.317573491180211	168	0.328125
0.644562343964241	0.93491228420179	0.666208799601161	1.48958916156214	0.940594134209048	1.30288048960027	0.991119394320456	1.22150581914003	1.34532823537362	1.0110373031513	1.03889948194512	0.256001876728045	1.14825665681204	0.879567266326099	0.395482188046541	1.21444345242038	0.840283123222672	0.927120010043876	0.945824131287744	0.979858618664389	0.499878223390856	0.649943205666253	0.752951694224173	1.52728198579555	1.26669256385129	0.970653361415096	1.30357118537108	0.94972082883371	1.46327121294355	1.45700028674717	1.00048131062866	0.320647363915904	169	0.330078125
0.633167182749557	0.939621511827689	0.662438016398219	1.4957669828896	0.933383541796593	1.29890112959372	0.984536242844137	1.23026917232317	1.34955545733816	1.0109426868986	1.03849768393832	0.250613474749725	1.14894006072213	0.876795016075521	0.387355362133941	1.20813549363612	0.842380326471538	0.911475125178301	0.942062811284045	0.977771045770608	0.495662644283138	0.641792875304616	0.750735776892178	1.54639552037071	1.2634742612456	0.964952650877886	1.30045255749661	0.939353429782084	1.44834643857516	1.46210310762429	0.997862586235732	0.323793615539406	170	0.33203125
0.621615402775039	0.943350145009401	0.658793402024719	1.50147513808962	0.926824385515039	1.295054346143	0.977821068700178	1.2395534398624	1.35320165649335	1.01080707741783	1.03879848894706	0.24523559458853	1.14937995903334	0.873399737008881	0.379607093324079	1.20207914159722	0.844360407962703	0.896027583481445	0.938428542494001	0.976417731690362	0.491743116936572	0.633723068938009	0.749015882743991	1.56579615121398	1.26038033773819	0.959534659910493	1.29708659803564	0.928906527722651	1.43315939630356	1.46689479087039	0.995282362419055	0.326974235608365	171	0.333984375
0.609984001547569	0.946392642197205	0.655245355071016	1.5068372823476	0.920743325379825	1.29133330169512	0.971063766864186	1.24915872389334	1.3564158329126	1.01065290304629	1.03961994343928	0.239876594517815	1.14964791335718	0.869597049699849	0.37216804848846	1.19618677049737	0.846249650254105	0.880838480214071	0.934905307734408	0.975582428238397	0.488078195383837	0.625737176429348	0.747631889721768	1.58537138359936	1.25738778700791	0.954311492289336	1.2935469005565	0.918393420992891	1.41779777969726	1.4714573071111	0.992740421806166	0.330198635237767	172	0.3359375
0.598292029228859	0.948757850219594	0.651798146849861	1.51184561168886	0.915146258672661	1.28775502406937	0.964295331865063	1.25905728950339	1.35918730774984	1.01048571345738	1.0409721980132	0.23454452056534	1.14974443406116	0.865407149602415	0.365060940706845	1.19044990176181	0.848045735988391	0.865970476967497	0.931504922931859	0.975262144855988	0.484692345555644	0.617849783392714	0.746574379010138	1.60510285751128	1.25450296958264	0.949280319872042	1.28983551934982	0.907811526684778	1.402268595397	1.47578668582253	0.990242932364599	0.333456379800197	173	0.337890625
0.586558715271797	0.950455127495833	0.648456076490515	1.51649228396151	0.910038648273107	1.28433643147274	0.957547019303463	1.26922130742052	1.36150550624241	1.01031101572268	1.04286505684865	0.229247621041787	1.14967005740009	0.860850372738874	0.35830843380148	1.18485999827947	0.849746612057227	0.851485725194732	0.928239201669497	0.975453664073022	0.481609934419613	0.610075408923217	0.745833840673552	1.62497194000121	1.25173210794492	0.944438343241734	1.28595466317457	0.897158634420202	1.38657893846058	1.47987907735793	0.987796058779231	0.336737228951484	174	0.33984375
0.574821975875419	0.951207875190985	0.645281181300361	1.52058453120916	0.905654832297025	1.28119643617179	0.950920179209865	1.27969725128926	1.36313051010894	1.01013926122637	1.04557103504661	0.224030533797331	1.14934684933171	0.855812624772164	0.352137992322501	1.17946174982673	0.85130840386425	0.837721931678904	0.92520326433883	0.976383337318203	0.479038063731243	0.602505210479471	0.745530710776148	1.64498530979324	1.24914238035308	0.939867854195077	1.2818340682853	0.886404744700913	1.37067510140055	1.48361504082016	0.985440341357053	0.33997581092544	175	0.341796875
0.563124197019654	0.951351139113369	0.642228879754181	1.52428407754309	0.90175826586005	1.27827317488181	0.944440767068006	1.29033194493218	1.36426803710375	1.00997799133306	1.04883581987595	0.218890310615994	1.14885704822668	0.850488084189693	0.346402172160443	1.17417707637424	0.852780647294596	0.824543551920235	0.92234374180085	0.977801378110164	0.476854215078005	0.595097625824924	0.745503898934718	1.66505347450588	1.24668234646892	0.935478278375221	1.2775588237638	0.875590995328244	1.3546417874376	1.48710491859826	0.983157488983119	0.343203210250016	176	0.34375
0.551488200666476	0.95090558373945	0.639304066686861	1.52758258451196	0.898342335278594	1.27557966803201	0.938143727751905	1.30109748577427	1.36491067943243	1.00983110464081	1.05265904599559	0.213840692988817	1.14820264724733	0.84489783299622	0.341119847928512	1.16899721896344	0.854168203306845	0.811994098938334	0.919670183912517	0.979698655351417	0.475078214395651	0.587863942760156	0.745741385199916	1.6851517845493	1.2443539705704	0.931268205425489	1.27313418610516	0.864725416981781	1.33848820490783	1.49034749116594	0.980952888873514	0.3464094504916	177	0.345703125
0.539936886501144	0.94989218352709	0.636511654255648	1.53047173099086	0.895399996356776	1.27312876804588	0.932064003794736	1.31196604338001	1.36505116125312	1.00970243114308	1.05703995781704	0.208895606539931	1.14738571980614	0.839062878531736	0.336309663466618	1.1639134439448	0.85547615554699	0.800116275161166	0.917191976712961	0.982065824565215	0.473729659047405	0.580815283577298	0.746231057555361	1.70525544024731	1.24215904645643	0.927236292516781	1.26856548239163	0.853816396653671	1.32222362734939	1.49334160520425	0.978831875078016	0.349584853318917	178	0.34765625
0.528564157941383	0.948135985730296	0.633918836726873	1.53276242027402	0.893099933863051	1.27104925563944	0.926378729897643	1.32291163592804	1.36446709905526	1.00960770544992	1.06219845869391	0.204136741208824	1.14634615839779	0.832933685778747	0.332208188085096	1.15894390307428	0.856688956159766	0.78927753310329	0.915009826633812	0.985068633556195	0.473029152096708	0.574052426202963	0.747044509984443	1.72530138692953	1.24015360399386	0.923453885276119	1.26380817851763	0.842874250372104	1.30582693484414	1.49598338899394	0.976841185413636	0.352653544119528	179	0.349609375
0.517373254144786	0.945874117721311	0.631486094173424	1.53458864791372	0.891253263211139	1.26926816418735	0.921057776927976	1.33386228449639	1.36332971567083	1.00954377042967	1.06792539912542	0.199551298165112	1.14514668729973	0.826622514536667	0.32866692212934	1.15404357264945	0.857847622564913	0.779275440238578	0.91306228368081	0.988522276566026	0.472845655397462	0.567520209404676	0.748073489249662	1.74525016439977	1.23828800741918	0.919858300240928	1.25892211959932	0.831935695624783	1.28935178230957	1.49836055286144	0.974956902744648	0.355650770031125	180	0.3515625
0.506380824711733	0.943165157889801	0.62921043589629	1.53596821960189	0.88981529512675	1.26777818509774	0.91611745681386	1.34478961475631	1.36166574009956	1.00951122336748	1.0741771798587	0.195149786866984	1.14380110497362	0.82015942667461	0.325667550643934	1.14919982106781	0.858966336256952	0.770086894608895	0.911340996524753	0.992385247382707	0.473164904041567	0.561212883104368	0.749289997646116	1.76507667197608	1.23655147996442	0.916439733575703	1.25392183327418	0.821019319148513	1.2728144806281	1.50048790167384	0.973177190108442	0.358576873259203	181	0.353515625
0.495610909948062	0.940036807950885	0.627097197734957	1.53689412857523	0.888767800563147	1.2665873059006	0.911590222831462	1.35566860868951	1.35947188151277	1.00951202314086	1.08094224090942	0.190950554117432	1.1423140424505	0.81356200836438	0.323220905831075	1.14440480970406	0.860055396002816	0.761731261486887	0.909849671223131	0.996642326865217	0.473999324593492	0.555136384431753	0.75067945526523	1.78475344936397	1.23494096624858	0.913198852630711	1.24881398779672	0.810142548960626	1.25622586748786	1.50236555748659	0.971505549935597	0.361423875654092	182	0.35546875
0.485195972230734	0.936405601375211	0.625215923431743	1.53719196796718	0.888202135804256	1.26581629444943	0.907691548827012	1.36642789315566	1.35655622051044	1.00956142334395	1.08836981241736	0.187068076576481	1.14064764884363	0.80681957923045	0.321541009703517	1.13965861254107	0.861129469359279	0.754532954069734	0.908673817554806	1.00139509621306	0.475554142015995	0.549382256251799	0.752268777290197	1.80416564179202	1.2334913010431	0.91020105621487	1.24357590307965	0.799362769122452	1.23959290932581	1.50390589485923	0.969986723620004	0.364113487472722	183	0.357421875
0.4751238082925	0.932420851022	0.62353789926	1.5369599291336	0.887985402085381	1.26540301779843	0.904371822127003	1.37704009618527	1.35304293027481	1.0096532848819	1.09630802280381	0.183489002515109	1.13884642905935	0.799987777786883	0.320505082247361	1.13493726989234	0.862216177108804	0.748303806871361	0.907757492060597	1.00651850135202	0.477720148854536	0.54389973575971	0.753989906374527	1.82330206780041	1.2321622218375	0.907407968498894	1.23824455726219	0.788707855220843	1.22294738385759	1.50516803230592	0.968598616017688	0.366675969309117	184	0.359375
0.465386106072823	0.928155806006211	0.622048545159563	1.53624904332598	0.888049736643637	1.26531422409384	0.901600745015416	1.38749434811322	1.34899612362992	1.00978405933242	1.10467820311224	0.180205942230144	1.13693342000531	0.793091142154462	0.320047045659544	1.13022945723032	0.863329028622032	0.742940959437243	0.907069675214227	1.011948982843	0.480438832077457	0.538660872362554	0.755809022911594	1.84215968197754	1.23093208240254	0.904801054158768	1.23283793962659	0.778192410984809	1.20630477551478	1.50618136669665	0.967329021087161	0.369127586670946	185	0.361328125
0.45600524533201	0.923639854998426	0.620753450369011	1.5350559481059	0.88836908811847	1.26555301297511	0.899402142439787	1.3977694967465	1.34441736165886	1.00995442958103	1.11345902849116	0.177238960002794	1.13491614874682	0.786141346063584	0.32016704452369	1.1255280921479	0.864480121864744	0.738441595230987	0.906606500572547	1.01766593458262	0.48371398594277	0.533665528457224	0.757709663723715	1.86071266511381	1.22979307662486	0.902382964731326	1.22736267336637	0.767839485900078	1.18967670095263	1.50694591888531	0.966178915541668	0.371462784264659	186	0.36328125
0.447129860008423	0.918857986468033	0.619721056204508	1.53323414260319	0.888963688056764	1.26621994290594	0.897987327971825	1.40777192831939	1.33915564691922	1.01017713102907	1.12272457268723	0.174721330119391	1.13278027208918	0.779143412583515	0.321030334857315	1.12082098485031	0.865704884206893	0.735045449119779	0.906422879863534	1.02371002241991	0.487713011982192	0.528982389194711	0.759682083625115	1.8788211458054	1.22875435784289	0.900215325113117	1.22181164600609	0.757744676964517	1.17309094046339	1.50738827243794	0.965184223423959	0.373609039603121	187	0.365234375
0.438759351889676	0.913897702255183	0.61893997496761	1.53083949415921	0.889745304708978	1.2672774836692	0.897323082305947	1.41748378753006	1.33328314196726	1.01044846572266	1.1323735036411	0.172655693165232	1.1305563190506	0.77211975454094	0.322555554472364	1.11609322540123	0.867022084957052	0.732623741339068	0.90647567464941	1.0300002094104	0.492367709166054	0.524575514434409	0.761681861429728	1.89647368954031	1.22778430132846	0.898283153850997	1.21620560663843	0.747938510508715	1.1565695649172	1.50753683320375	0.964329676494042	0.375582645339223	188	0.3671875
0.430843148430264	0.908822317617804	0.618379954818842	1.52795966710145	0.890646997178596	1.26866598682921	0.897313489296883	1.4269244463398	1.32690005749481	1.01076190394255	1.14231089064922	0.17099920237029	1.12827021433574	0.765082228059956	0.324629997438254	1.11133863951835	0.868431858040364	0.731006500987456	0.906715763894594	1.03646712737942	0.497574394161672	0.520396444326606	0.763681954680498	1.91371020249936	1.22685742928592	0.896556309097453	1.2105607117955	0.73841015629545	1.14011830426494	1.50743472790891	0.963592367534672	0.377419399156891	189	0.369140625
0.423399331478255	0.903658619231122	0.618046537549725	1.524596842755	0.891639506470729	1.27038404780459	0.897968859422139	1.436076143261	1.32001372055487	1.01111813844904	1.15250777815628	0.169770011096245	1.12593170937575	0.758035924281779	0.32724191421398	1.1065502509363	0.869944105990367	0.730173982618621	0.907132003140602	1.04308597051604	0.503327787592183	0.516439135065489	0.765665166153552	1.93051031018389	1.22596185726876	0.895038790221073	1.20488273770799	0.729183765312822	1.1237485949726	1.50708111230339	0.962970488469473	0.379116462965705	190	0.37109375
0.416569558215769	0.898432222526594	0.618002836028962	1.52064322495161	0.892691787259679	1.27250533845654	0.899459164032413	1.44484008497008	1.31252076185019	1.0115287400504	1.16297157752048	0.169099800972625	1.12354635718353	0.75098583932446	0.330493041380459	1.10170760874806	0.871599277707083	0.730271375657536	0.907743945935414	1.04984718557561	0.509744252035031	0.512743244877476	0.767596853712211	1.94673717985465	1.22508262786268	0.893787244251104	1.19917386790401	0.72037303768751	1.10749979920157	1.50641499416807	0.962487094330061	0.38061378545948	191	0.373046875
0.410389099813377	0.893199850866943	0.618261277172246	1.51611116337738	0.893735985182009	1.27502166215811	0.901790031006642	1.45317775091249	1.30444563017797	1.01199669801622	1.17362821468057	0.169025421759511	1.12113823458598	0.743936731946428	0.334342499878529	1.09679423360809	0.873414792147566	0.731239066895317	0.908518965454273	1.05668965094061	0.516801186426201	0.509288650113272	0.769437366130777	1.96235178002024	1.22418828127644	0.892811623644164	1.19344629156179	0.712031556804799	1.09139748268714	1.50543334618022	0.962134817514176	0.381907185424389	192	0.375
0.404752982253682	0.887994988437263	0.618771647596288	1.51112136640413	0.894732756405424	1.27785079290803	0.904797189540667	1.46114737293561	1.29591736610167	1.01251381656736	1.1843931640839	0.169453244150467	1.11872670297475	0.73688882395546	0.338646027396741	1.09181335598703	0.875368016019672	0.732870616778414	0.909403868541697	1.06355928051655	0.524358697720206	0.50601486311843	0.771180080377596	1.97745020958169	1.22326107539842	0.892065483013296	1.18771058358351	0.704101074200428	1.07542890121634	1.50419406915877	0.961882947230783	0.383052846799882	193	0.376953125
0.399672863270783	0.882838869436638	0.619538837003491	1.5056821906331	0.895654479458486	1.28098716937474	0.908474793990301	1.46873331913216	1.28694970382264	1.01308241087135	1.19523278655031	0.170395685517277	1.11632208146371	0.729841528750865	0.343380886142839	1.08675791037889	0.877463183498308	0.735136879198709	0.91038282567251	1.07042921308796	0.532402963031038	0.502911143166995	0.772808710845501	1.99201967456299	1.22228640580613	0.891552940020983	1.18197139327342	0.696602111178871	1.05960422845942	1.50269555815279	0.961727091525107	0.384050604224068	194	0.37890625
0.395263525714852	0.877771949444561	0.620615597861638	1.49972878200867	0.896445439141909	1.28447537427928	0.912928270313381	1.47584369507528	1.27748811266505	1.01371573072141	1.20610680132623	0.171961365856791	1.11394167312993	0.722792943713964	0.34858531171756	1.08160368650075	0.879730428318399	0.738102899239235	0.911446966353825	1.07725720208812	0.540996400863472	0.499989795747628	0.774277983964129	2.00594853479139	1.22123257610962	0.891321534300176	1.17623514189186	0.689641714071029	1.04396441800601	1.5008894457661	0.961676776699408	0.384857107661279	195	0.380859375
0.391612014781007	0.872847404876259	0.622043363098131	1.49323661179391	0.897030388075809	1.28833236473379	0.918202225451168	1.48239414801524	1.26752416699741	1.01442895726249	1.2169338024363	0.174233690337947	1.11161201402554	0.715736514228288	0.354240297281295	1.07632399178375	0.8821889871052	0.741763041331324	0.912564007694434	1.08397333861217	0.550151417818273	0.497239005501733	0.775534686577066	2.01915032006968	1.22005443993848	0.891408277341889	1.17051220029506	0.683316347763955	1.02855053985386	1.49874076465798	0.961729310991315	0.385445027495175	196	0.3828125
0.388554826759657	0.868057520715819	0.623748132911875	1.48634774556227	0.897419710777311	1.29246066573642	0.924081230974218	1.48848895653939	1.25720129039053	1.01521106446389	1.22767007478506	0.17706078623827	1.10933593628278	0.708668205650658	0.360197674167972	1.07093716045314	0.884792751763175	0.745911037629422	0.913695998993684	1.09056187295411	0.559709836999391	0.494599697263228	0.776604917788104	2.03177969381148	1.21875637510221	0.891745626618522	1.16480540491273	0.677504711382526	1.01332441379231	1.49632478423887	0.961851936855301	0.385888894346882	197	0.384765625
0.386095823158445	0.863416624433357	0.625733148853578	1.47907571852736	0.897591536464843	1.29685059772076	0.93054342066522	1.49411350479687	1.24653959877295	1.01606737980539	1.23828071886312	0.180446095619393	1.10712209892038	0.701583702378003	0.366426691917748	1.06543700929029	0.887538331738845	0.750515975891286	0.914826609449141	1.09699684175946	0.569650657532047	0.492058475099477	0.777475167530343	2.04383129828919	1.21732313245612	0.892336129930649	1.15911829318344	0.672219645506256	0.998293935686593	1.4936399564551	0.962038270689855	0.386190908347994	198	0.38671875
0.384309457959311	0.858960781125622	0.628035487868779	1.47139457230834	0.897491461801114	1.3015191049998	0.937625313979719	1.49919260836839	1.23552760560681	1.01701441714632	1.24870333081777	0.184458511159131	1.10498925905361	0.694474810707157	0.372916395891047	1.05980200762699	0.89043661761312	0.75558957500762	0.915933598749653	1.10322505613337	0.579989248293229	0.48960834859982	0.778103979092638	2.05523082837171	1.21571804527521	0.89321269883891	1.15345785552256	0.667539300793487	0.98349251996066	1.49065261615273	0.962286847160821	0.386325792606514	199	0.388671875
0.383338168175821	0.854757928474746	0.630727480871987	1.46325680632877	0.897014962874378	1.30649544170874	0.945385722818588	1.50357484898633	1.22414937750645	1.01808881278802	1.25881044625179	0.189227286429231	1.10297309136328	0.687323071672942	0.379637533661625	1.05399044905	0.89350250954916	0.761154387491289	0.916973179656331	1.10914006962094	0.590749264488064	0.487233210005424	0.778410360961731	2.06583402914609	1.21386717407683	0.894438941628576	1.1478375849259	0.663613132649162	0.968985498476053	1.48729600045214	0.962592892403013	0.386244356434315	200	0.390625
0.382965425444935	0.850757397089069	0.633709439393461	1.45480811010902	0.896234070449657	1.31167780415749	0.9535940231478	1.50741857575755	1.21254099249793	1.01927074374741	1.26862845504505	0.194547353241375	1.1010531718774	0.680130378190653	0.386473200203545	1.04804148755243	0.896677055254491	0.767035084904161	0.917939977039218	1.1147849093351	0.601778928542002	0.484890526235924	0.778461206515891	2.07584674743719	1.21181118734953	0.895923921871757	1.1422515780648	0.660253201950357	0.954705632550194	1.48366509330914	0.962929189275484	0.386034970893119	201	0.392578125
0.383186842828692	0.846966818693475	0.636981662816965	1.44606482752774	0.895135381399933	1.31705218978972	0.96221520283324	1.51070997676424	1.20072795013122	1.02056914515357	1.27812473700601	0.200411227680786	1.09923438407766	0.672891075729098	0.393389110592132	1.04195204195548	0.899949410743699	0.773204789497578	0.918821618762239	1.12013770268927	0.613052094145637	0.482566739669198	0.778247425330136	2.08526881843871	1.20953678585596	0.897666773947592	1.13670231526872	0.65746206326972	0.940657898159947	1.4797594663573	0.963288215903856	0.385701646390925	202	0.39453125
0.384031521770959	0.843406995853561	0.640561283023765	1.43702899288658	0.89368520552027	1.32261304995666	0.971231403479729	1.51340039792182	1.18872860665859	1.02200168082369	1.28724230224512	0.206841142651959	1.09752804438891	0.665595742047239	0.400349526712178	1.03571058035233	0.903311998255778	0.779649362743802	0.919599012087301	1.12515598639847	0.624551974301262	0.480247087388211	0.777743173585128	2.09406563033532	1.20701573440167	0.899681300400456	1.13119478701578	0.655275263708347	0.926861548759263	1.47556258367686	0.9636623973117	0.385235879181986	203	0.396484375
0.385687122272255	0.840169088268058	0.644547527646221	1.4276475031441	0.891740520646635	1.32838056799157	0.980670482454392	1.51525404227908	1.17655319838287	1.02364044570004	1.29577272345541	0.213993957595221	1.0959796071577	0.658210911749706	0.407277730675599	1.02926347149047	0.906759526155263	0.78639544828084	0.920211186551294	1.12967623913521	0.636280764433701	0.477898418611303	0.776832838794771	2.10203139981294	1.20413431692569	0.902050987435492	1.12574838698428	0.653889496642796	0.913410483062381	1.4709780224186	0.964036213871796	0.384570832417217	204	0.3984375
0.387899358520336	0.837165776665052	0.648817171299225	1.41805057281157	0.88943381521185	1.3342639803943	0.990335422621135	1.51649236885056	1.16430314477354	1.02544525463407	1.3038357651753	0.221631256986267	1.09454538324176	0.650753470943903	0.414123105185772	1.02267221755889	0.910240782382815	0.793315772507337	0.920693117839399	1.13381297847681	0.648121376093982	0.475507575536032	0.775625450869996	2.10941115692604	1.2009793594187	0.904664639730267	1.12034829526914	0.653061668974246	0.900209064426806	1.46612040882355	0.964395990404955	0.383802672740577	205	0.400390625
0.390656176397258	0.834399499470534	0.653366280264963	1.40825436455414	0.886761224687423	1.3402449207142	1.00018311092418	1.51710334892529	1.15200727896527	1.02742805020952	1.31140439230057	0.22973447322252	1.09322519398664	0.643218745062358	0.420852845779902	1.01593966866277	0.913739800858468	0.80039022936552	0.921039669503574	1.13755104377796	0.660045060711934	0.473063292925965	0.774117297717564	2.11620650101258	1.19754215243744	0.907516436673332	1.11499586446339	0.652783395846516	0.887259366378589	1.460991202792	0.964734029619745	0.38293640561539	206	0.40234375
0.393945264264223	0.831872537772375	0.658190754418511	1.39827499429226	0.883719227183597	1.34630487040205	1.01017022563368	1.51707503932815	1.13969451788212	1.02960086404147	1.31845181043451	0.238284656245555	1.0920186720649	0.635602123292052	0.427434267066886	1.00906892417317	0.91724047864864	0.807598965107965	0.921245992089327	1.14087554082129	0.672023014484799	0.470554417612954	0.772304864941922	2.12241904551418	1.19381418322457	0.910600364931287	1.10969240465265	0.653045909355683	0.874563365072509	1.45559193749377	0.965042641081569	0.381977041514095	207	0.404296875
0.397976957035471	0.829700600237552	0.663404381477453	1.38806909246983	0.880132615666262	1.35242596870523	1.02023866408875	1.51607613246582	1.12743847878539	1.0320882034881	1.32466512409285	0.247430498806689	1.09097359576099	0.627854393381721	0.433711041910963	1.00201046992741	0.920696604868781	0.814956106250513	0.921240068351824	1.14355749930142	0.684000230001215	0.467922923062866	0.770040116568489	2.12777839780581	1.18964048209003	0.914003936250329	1.10446347221559	0.654070209212828	0.862243739501456	1.44980164336536	0.9652870549049	0.380845366232477	208	0.40625
0.402482679850907	0.827770463706002	0.66886877506451	1.37773648400986	0.876180276344542	1.3585489782972	1.03027726168449	1.51439876500502	1.11527670729137	1.03481396042234	1.33027038536837	0.256933848015156	1.09003133703915	0.620012033520932	0.439725508258577	0.994839997279321	0.924089787522887	0.8223846000787	0.921090796308838	1.14578408803763	0.695922400758464	0.465191857345655	0.767467755488536	2.13255919920373	1.18515542568483	0.917606608871395	1.09928610980001	0.655583966435647	0.850180999130264	1.44375084513314	0.965474063365249	0.379639119765919	209	0.408203125
0.407444369038977	0.826081688899702	0.674574915187759	1.36729048829212	0.871867450202879	1.36465186185667	1.04024108956136	1.51203459329626	1.10323847294226	1.03779121526506	1.33524890569858	0.266766883135335	1.08918668270636	0.612073239720424	0.445450791284354	0.987568601167623	0.927402836858312	0.829870541420305	0.920801303374991	1.14754815907285	0.707761093164448	0.462354161825638	0.764589404714906	2.13676150879115	1.18035693691463	0.921396881700752	1.0941603304444	0.65756928467757	0.838375092477227	1.43744301594921	0.965596726654737	0.378363286394061	210	0.41015625
0.412843804625755	0.824633794430817	0.680513594647461	1.35674427877669	0.867199671244975	1.37071248859882	1.05008531020813	1.50897545729325	1.0913529827075	1.04103302513939	1.33958234624413	0.276901531158939	1.08843426676361	0.604036343955452	0.450860308364584	0.980207697939846	0.930618625176641	0.837400181464773	0.92037498877887	1.14884285018391	0.719487958993414	0.459402957271901	0.761406857182983	2.14038527407067	1.17524320365336	0.925363055458321	1.08908609338356	0.660007996586923	0.826825922416797	1.4308816910786	0.965648151926669	0.377022784096491	211	0.412109375
0.418812368259939	0.823523912632664	0.686753697829876	1.34608672392175	0.86205055506018	1.37665603812506	1.05964997435893	1.50491840157567	1.07975517862694	1.04468062750767	1.34296608091897	0.287386462648782	1.08779553401428	0.595859494838629	0.455763188005387	0.972755537903308	0.933655362610684	0.844960146474056	0.919769503184304	1.14946340153817	0.73098751754188	0.45627784131619	0.757802767098334	2.143189898793	1.16968519141237	0.9295442177681	1.08408343930868	0.663035755825874	0.815638043793676	1.42397260989629	0.965582649092988	0.375558877847881	212	0.4140625
0.425166630982895	0.82266565470197	0.693195157164456	1.33536682170212	0.85656108954781	1.38246481764474	1.06891972012338	1.50010325560553	1.06842873096779	1.04865726133592	1.34561309338008	0.298070242753409	1.08722651755143	0.587579173348909	0.460243346610117	0.965268680194378	0.936526568293428	0.852519885089118	0.919045201194041	1.14957413494586	0.742263459668183	0.453014763463677	0.753891597231705	2.14537599043176	1.16379943774008	0.933856683617846	1.07913251835502	0.666460520380602	0.804719694604892	1.41681174555957	0.96541741313969	0.374037445216784	213	0.416015625
0.431861442940664	0.822044119566085	0.699811301139776	1.32459814125513	0.850764146679892	1.38811986749643	1.07786591817816	1.49456906036074	1.05738805684814	1.05295741114737	1.3475545759468	0.30890482123777	1.08671364134077	0.579203515738945	0.46430391109755	0.957770904333999	0.93922567386097	0.860067294092027	0.918219441951034	1.14920360505516	0.753300272923173	0.44961910267522	0.749696804604299	2.14697424467975	1.15760987453477	0.938274818311884	1.07422879148906	0.670233541194984	0.794054990700003	1.40941854799211	0.965151927979089	0.372472012102196	214	0.41796875
0.438875358188695	0.821658550070144	0.706587865607729	1.31378944517375	0.84467274223781	1.3935973854271	1.08644865823716	1.48831354122244	1.0466593475714	1.05759230076833	1.34878255712964	0.319856702025702	1.08624801561132	0.570734993348256	0.46792726122266	0.950282458788464	0.941738895160878	0.867591498237815	0.917302250404558	1.14835248965311	0.764073204300445	0.446089178945353	0.745224375985283	2.14798109302668	1.15112217770084	0.942781817286128	1.06937064277719	0.674330530746539	0.783643125186118	1.40179800087056	0.96478088209707	0.370866426666743	215	0.419921875
0.446271885028085	0.821591094000638	0.713546719875657	1.30294374681414	0.838215837336892	1.3987810409116	1.09445441849478	1.4810808751855	1.03640898975857	1.06270330019911	1.34903348489256	0.330890230045118	1.08582503115386	0.562148946885224	0.470924891087475	0.942856886423797	0.943972732205302	0.875060013608445	0.916286664990225	1.14685640404269	0.774436373615453	0.442376792643246	0.740391632548689	2.14817764239987	1.14424805981403	0.947368795832647	1.0645695878458	0.6788089842899	0.773571613310219	1.39388163677931	0.964256143733961	0.369176551387045	216	0.421875
0.453938336626264	0.821786442476951	0.720620814467811	1.29208045421516	0.831491560137291	1.40367243997162	1.101910620718	1.47304478433463	1.02660247803295	1.06822616096048	1.34847396166894	0.341918328217138	1.08541642423523	0.553476514930416	0.473380356228052	0.935535272916616	0.945954197054708	0.882459106814386	0.915215901360996	1.14483636714295	0.784416025513503	0.438516397159642	0.735277331796476	2.14769292186257	1.13707533598464	0.951981829798788	1.05981030937489	0.683547811922606	0.763780078145888	1.38573236942996	0.963595697783319	0.367441966072939	217	0.423828125
0.461819930504498	0.822217744425847	0.72777613914045	1.28120725830405	0.82454995954331	1.40827458912757	1.10883749241529	1.46429498726953	1.01721860241254	1.07412604410777	1.34719184540143	0.352899598919949	1.08500842457535	0.544734765084006	0.475339976208465	0.928339251996707	0.947700320328245	0.889781612843273	0.914111755020337	1.14235460996339	0.794029364028839	0.434527062642116	0.729921197888467	2.14659056375699	1.12964993917473	0.956594001154722	1.05508466808161	0.688487597316918	0.754238770376635	1.37738149903106	0.962809652368137	0.365681678246463	218	0.42578125
0.469895305083127	0.822885919476673	0.73499447396889	1.27032852319748	0.817409394889599	1.41256515705853	1.11520565477839	1.45483651185294	1.00827741710199	1.08040921400411	1.3451904353067	0.36379994078736	1.08459104761084	0.535930692533453	0.476795984331185	0.921296008252018	0.949204173222713	0.8970153107963	0.912987400077107	1.13941735934589	0.803258320031099	0.430412128873287	0.724331625328921	2.14486370198884	1.12198437011297	0.961185360109599	1.05038944277201	0.693602220238463	0.744947610557259	1.36883458782815	0.961894843050529	0.363897956085288	219	0.427734375
0.478179311227616	0.823863513350138	0.742256391547801	1.25944974153207	0.810050067475604	1.41640907442131	1.12079728360334	1.44447433093277	0.999946201689628	1.08719818487118	1.34226970791089	0.374527857147051	1.08414161190131	0.527061943936983	0.477588767805128	0.914507338031367	0.95038406420749	0.90410795048294	0.911863790160253	1.13590493531087	0.811957028719134	0.426143327323913	0.718457425638091	2.1423138105788	1.11403571729718	0.965708940739634	1.04572645163853	0.698890797620001	0.735980607867909	1.36004522081685	0.960808046526192	0.362056349338221	220	0.4296875
0.486608648366616	0.825127411066247	0.749514409084679	1.24857638788747	0.802537002318345	1.41980244239071	1.12563410952891	1.43331079158834	0.992204458556651	1.09445252946489	1.338533952801	0.385027020040841	1.08364194688479	0.518155003247639	0.477772487597051	0.908015323902525	0.951264009370374	0.911040233882446	0.910770221706571	1.13188763188456	0.820143953637852	0.421747129440718	0.712344269770283	2.13899821657167	1.10586406595554	0.970125452001017	1.04108393156741	0.704281217000691	0.727309949230418	1.35104776991074	0.959560732555233	0.360175367393946	221	0.431640625
0.495136661121015	0.826638800002302	0.756742357019926	1.23770975038707	0.794921472657661	1.42278874411925	1.12980657095918	1.42148134763078	0.984980888138467	1.10210234381004	1.33412251730444	0.395290827680755	1.08308783053501	0.509229596350866	0.477438510638977	0.901815351525243	0.951889443223402	0.91781462189664	0.909719067915111	1.12745292246907	0.827882212149638	0.417251658075565	0.706039942586359	2.13502103611711	1.09752538494392	0.974423955907047	1.03645301508836	0.709725840760464	0.718892952397646	1.3418807218386	0.958175544841663	0.358278485440444	222	0.43359375
0.503745420213937	0.828401141101557	0.763920070258678	1.22685110628931	0.787224915569754	1.4253509464985	1.13329986920904	1.40899842543874	0.978286975081359	1.11014633694813	1.3290497150001	0.405289557677656	1.08247085002382	0.50029670266452	0.476587973084287	0.895937322733338	0.952261913308785	0.924414065630099	0.908722576808888	1.12260979742359	0.835163050479058	0.412664098299641	0.699553349286486	2.13037428824977	1.089037079178	0.978584465426269	1.03182922318175	0.715201037518744	0.710731211847023	1.3325494737032	0.956651765271134	0.356366671937186	223	0.435546875
0.512423522529337	0.830480463020421	0.770999526827837	1.21600394745236	0.779467135498454	1.42736119162015	1.13593289845623	1.39573264349341	0.972264811751751	1.1186722378053	1.32318880162318	0.414909954220827	1.08176210482731	0.491375225505607	0.475103880240091	0.890510318183213	0.952327371223321	0.930765075297889	0.907814546614226	1.11727861149957	0.841866530493485	0.407976550633653	0.692857379924146	2.1248863510049	1.0803961486713	0.982539431989766	1.02720594714245	0.720673261705705	0.702888229462097	1.32302488982952	0.95495629961825	0.354412647171323	224	0.4375
0.521135551262853	0.83288761204401	0.777933481398337	1.20516932757817	0.771699919526168	1.4287890892352	1.13769021769039	1.38172066554673	0.96692982768031	1.12766682420107	1.3165849540144	0.424091485073349	1.08094575708235	0.482494310252024	0.472997535673304	0.885602581810148	0.952099066951066	0.936820679567956	0.907019437876766	1.11148122300276	0.847984694242807	0.403208784474942	0.685972074548658	2.11854006083828	1.07164675592445	0.986245267994754	1.02257187925061	0.726093362704562	0.695369873421758	1.31331904019287	0.953090378035368	0.352417883121778	225	0.439453125
0.529856111089189	0.83556774801243	0.784720840882643	1.19434518445561	0.76395742022515	1.42973112989862	1.13873690081686	1.36712996870771	0.962155971235806	1.13702843126091	1.30941192297729	0.432884500147353	1.08003436695511	0.473665291236349	0.470397389976088	0.881155619839041	0.951644640940836	0.942605170679896	0.906328690996238	1.10531983433276	0.853629287547861	0.39838910922974	0.67894537670712	2.11148960058773	1.06283775324972	0.989724418902229	1.01792193703873	0.731443789114114	0.688118715118491	1.30347370481766	0.951088360899309	0.350411417201752	226	0.44140625
0.538573332946035	0.838526387201905	0.791341972287503	1.18353174084861	0.756262042960697	1.43017915957445	1.13907477732597	1.35197897649408	0.957944755195294	1.14674686277198	1.30169352473797	0.441267772522368	1.07902323432754	0.464901626377046	0.467311288522946	0.877196360270648	0.950973373149703	0.948095357471319	0.905750314190465	1.09880356348507	0.858802506857571	0.393526732723037	0.671785262787572	2.10372923218411	1.05398883077316	0.992960539785191	1.01325119243018	0.736706767435089	0.681138053342466	1.2934938310774	0.948951979068579	0.348393978822202	227	0.443359375
0.5472695638433	0.841821647201304	0.797737134463001	1.17273123052439	0.748657256048991	1.43003551557818	1.13858543056723	1.33619881381221	0.954395535824295	1.15686706386102	1.29337275484455	0.449137941105611	1.07788838090021	0.456236288319094	0.463667002173341	0.873851789041396	0.950063047289958	0.95320160253755	0.905315498885154	1.09188388583368	0.863427146980484	0.388628798088214	0.664480389652153	2.09512556700565	1.04512404614864	0.995886318998895	1.0085482612346	0.741840555357447	0.674481110053399	1.28336334452877	0.946660764023423	0.346345492455174	228	0.4453125
0.555921806060547	0.845501802326132	0.803838304029469	1.1619459789543	0.741206468725639	1.42923330756532	1.13720971860464	1.31977648318204	0.951566515000425	1.16739415462309	1.28445636072916	0.456403716639116	1.07661121718156	0.447713044115795	0.459433401132305	0.871241041268751	0.948919195158884	0.957822633238433	0.905051766070529	1.08454135112813	0.867466510490654	0.38371493957589	0.65703407670951	2.08558561001938	1.0362903765289	0.998437788577444	1.00379828464752	0.746797092620044	0.668189615670974	1.27307889087278	0.944206048381578	0.34425337862474	229	0.447265625
0.564530437061257	0.849488731033409	0.809684980003347	1.15117378087323	0.73390871982413	1.42792300728763	1.13517229358844	1.30289124413737	0.949283815968475	1.17820910218405	1.27512552255653	0.463182612206254	1.0752225744965	0.439321095567289	0.454762011525544	0.869229268592154	0.947615848198956	0.9620265621639	0.904925620351146	1.07688449901185	0.871070676067195	0.378803424112593	0.649488983745668	2.07531966238052	1.02751132099732	1.00068282799973	0.999005004239533	0.751598148438003	0.662186755557562	1.2626828335392	0.941630378790292	0.342154280887848	230	0.44921875
0.573090829668997	0.853788308320312	0.815260414007211	1.14041581547101	0.726785544678592	1.4261076252443	1.13249145465738	1.28556496494457	0.947538742706741	1.18929313056408	1.26541080406484	0.469464318968913	1.07372253345029	0.431074023674157	0.4496647796359	0.867834609090214	0.946167153113092	0.96578562709709	0.904939245536415	1.06892091682782	0.874252873436848	0.373903497034965	0.641851526181753	2.06432759980479	1.01880623502941	1.0026121908596	0.994164242706827	0.756233473959194	0.65647655249535	1.25217991598785	0.938937631640617	0.340050120433085	231	0.451171875
0.581592051495132	0.858445246970595	0.820510371909533	1.12967561897184	0.719886662118661	1.42373355819161	1.12911881237564	1.26777594042678	0.94638120348024	1.20065108492727	1.25530955405845	0.475177936315645	1.07209881736375	0.423007262177868	0.444108360773447	0.867152810039446	0.944575795158167	0.969009118693416	0.90511119463498	1.06062460505781	0.876983076064033	0.36902903403868	0.634119366311954	2.05252483671319	1.01021005783712	1.00417734077248	0.989264906480531	0.760670700899272	0.651098938804977	1.24156404948564	0.936119610418272	0.337929474859408	232	0.453125
0.590017532916757	0.863548431363141	0.825328116587468	1.11896215956141	0.713312144802955	1.4207036331862	1.12497207509903	1.249484148704	0.94590198730658	1.21228453633031	1.24482315902301	0.480190079130982	1.07033088980972	0.415191490971967	0.438029284501812	0.867366934145015	0.942850206800595	0.971511194424232	0.905474017541526	1.05194279823704	0.879210950433084	0.36420771675344	0.626287279306457	2.03974850502347	1.00179313679056	1.00528780887256	0.984285841723792	0.764850228193554	0.646133791278472	1.2308237682066	0.933161794900858	0.335768561422208	233	0.455078125
0.598387812707433	0.868989145971535	0.829804018462061	1.10827317138987	0.707010455649812	1.41720836892981	1.12030192482914	1.2308582785945	0.94589773376637	1.2240816237694	1.23410745556887	0.484680802183399	1.06846241613964	0.407580969105633	0.431586418554534	0.868257417619298	0.941050684393466	0.973432437446263	0.905974541745892	1.04298635677559	0.881101601525418	0.359439282761831	0.618390200050965	2.02626200936818	0.993538251820299	1.00605843587651	0.979243292360253	0.768831431526833	0.641479330120238	1.21999978968489	0.930109188623265	0.333612777830505	234	0.45703125
0.606704800687616	0.874771248568718	0.833925917239595	1.0976121342439	0.701000679510182	1.41326213396154	1.1151407551387	1.21192067077878	0.946350422082654	1.23601701275129	1.22319596117307	0.488651074399232	1.06649808948365	0.400186557240231	0.42479354576254	0.869829091310175	0.939192136916609	0.974744768571832	0.906609540002196	1.0337610643411	0.882677452598533	0.354731351086987	0.610433159427392	2.01207311121513	0.985462366294051	1.00648949644931	0.974135187466154	0.772611238530198	0.637138609864312	1.20909722902243	0.926967226870604	0.331466422335951	235	0.458984375
0.61496809345593	0.880919103871488	0.837659109272748	1.08698500612138	0.695322183995329	1.40885621680504	1.10949885045543	1.1926792108602	0.947264998566789	1.24806858323453	1.2121166915786	0.49207233928256	1.06443815112982	0.393033415496784	0.417646383150327	0.872126477545507	0.937288545272961	0.975379499211176	0.907382722548539	1.02425777797355	0.88394703372271	0.350096262065333	0.602418451743915	1.9971503309134	0.977595710334613	1.00656219228004	0.968955456963938	0.776174738335754	0.63313353236519	1.1981175346833	0.92373715344123	0.329327844976799	236	0.4609375
0.623170177104359	0.887561094872042	0.84084710522522	1.07641517737965	0.690132711907677	1.40388642581081	1.10331427030206	1.17309073924002	0.94873878100088	1.2602028460409	1.20090312952541	0.494775157973561	1.06226736210583	0.386226066134294	0.410064330628262	0.87538847592355	0.935362420426374	0.97503960778913	0.908327107631276	1.01439790959758	0.884875289881678	0.345576082508773	0.594339258303413	1.98127864476437	0.970049744017325	1.00616861448341	0.963677795764993	0.779447857486471	0.629581779997555	1.18704945457514	0.9204051806134	0.327165776392597	237	0.462890625
0.631338035216761	0.894554863769187	0.843634072336312	1.06589551327512	0.685318933806566	1.39855512058129	1.09681623100731	1.15329393022954	0.950566686565889	1.27234579811661	1.1896530944163	0.496983652031194	1.06003107153637	0.379676512433758	0.402199383056856	0.879322817795946	0.933443287008003	0.973965303437734	0.909382165661629	1.00429440518223	0.885609466272672	0.341147616795336	0.586222270405431	1.96475936631224	0.962756615239344	1.00545838150719	0.9583310553461	0.782516784154334	0.626353343034499	1.17592895953014	0.917011824535397	0.32503305038411	238	0.46484375
0.639477578163598	0.901899966740894	0.846013216716857	1.05543212035251	0.680896093124242	1.39288588190119	1.09004681134146	1.1333090413356	0.952723215248469	1.28446886827636	1.17839869545016	0.498708550084107	1.05773741657978	0.373390181484864	0.394065689581291	0.883918890778138	0.931542707936289	0.972134065842224	0.910541228825522	0.993952221476407	0.886177442704841	0.336815862548577	0.578071799167525	1.9476086267258	0.955729641918323	1.00444206205556	0.95291642497664	0.785383476639326	0.623448495195988	1.16476209046032	0.913563278787763	0.322936748241049	239	0.466796875
0.647594813093556	0.909595780378037	0.847977939261527	1.04503119505129	0.676879278397529	1.38690257356273	1.08304836223476	1.11315622816677	0.955182631328549	1.29654342143779	1.16717193159355	0.49996089705222	1.05539463623365	0.367372274587503	0.385677399491997	0.889165523991878	0.929672077650549	0.96952365731039	0.911797540829313	0.983376306026165	0.886607230613931	0.332585716495404	0.569892140326758	1.9298428474446	0.948982000919548	1.00313058812568	0.947435222309571	0.788050032995105	0.62086738901911	1.15355492679133	0.910065752090693	0.320884354379142	240	0.46875
0.655697235026048	0.917800715159853	0.849319708428358	1.03474138024206	0.673497242906382	1.38052954802352	1.07583578742155	1.09280948762699	0.958010848108048	1.30846663506434	1.15607071805292	0.500556079491823	1.05300454981694	0.361757388806096	0.376953846236647	0.895324116417876	0.927872092803146	0.965714423513941	0.913176667675649	0.972470676683163	0.886913402901353	0.328516028076423	0.561681308964358	1.91122503996166	0.942678075669514	1.00142415669505	0.941863148658067	0.790430630100898	0.618759401102299	1.14230641455315	0.906513558472938	0.318842001403662	241	0.470703125
0.663801917032145	0.926343816501526	0.850231883188215	1.02454139447387	0.670569369808349	1.37394365301141	1.06856318632539	1.07236470963499	0.961034808222919	1.32023302010247	1.14510913370167	0.50073428385751	1.05060030519697	0.356417727284848	0.368028755284096	0.902063430289598	0.926134353439243	0.961061023654208	0.914625128359053	0.961350895009828	0.887189803591874	0.324561223870373	0.553457264609686	1.8920677626566	0.936695710436587	0.999481310262237	0.93623640999258	0.792623498819378	0.616968613257592	1.13104266514098	0.902935901900539	0.316865681660557	242	0.47265625
0.671915016371965	0.935218905050116	0.850712927223427	1.01443929571601	0.668105811162793	1.36717360560954	1.06127630304857	1.05183856781781	0.964224126189318	1.33181468905278	1.13431367924199	0.500513235922748	1.04819181613439	0.351351461350793	0.358916014618441	0.909358116518608	0.924464154629728	0.955552381850353	0.916135446807234	0.950022741390946	0.887464683329426	0.320723475915922	0.545224279468454	1.87239413925993	0.931044027248728	0.997321771716409	0.930560021513894	0.794632387287444	0.615491244334952	1.11977085604415	0.899338839394229	0.314964609529277	243	0.474609375
0.6800426028001	0.944419586562724	0.850761477028654	1.00444318156544	0.666116510211919	1.36024818743737	1.05402084994708	1.03124759614898	0.967548314018517	1.34318387050517	1.12371057137636	0.499910835199084	1.04578901960328	0.346556487310248	0.349629499658283	0.917182366890887	0.922866533260913	0.949177944482341	0.917700177715741	0.938492065733114	0.887766175120475	0.317004863737546	0.536986634287831	1.85222748284149	0.925731993561392	0.994965529789748	0.924839132757525	0.796461025467649	0.61432335596559	1.10849820125387	0.895728402407977	0.313148168313098	244	0.4765625
0.688204118508317	0.95405956578113	0.85019949441404	0.994617811784444	0.664817512403287	1.35317695430488	1.04692386049187	1.01060379299121	0.970984329348952	1.35418569970425	1.11343910815692	0.498818466719966	1.04341966553182	0.342133711746728	0.340132228566885	0.925680245151852	0.921378831817111	0.94156520615508	0.919323657730841	0.926691554615832	0.888173483223452	0.313457804901895	0.528753325563179	1.83142709267519	0.920918868032649	0.992387094481571	0.919071041634807	0.798044189215447	0.613579340079078	1.09724319114677	0.892113708229315	0.311398161417313	245	0.478515625
0.696399456613351	0.964009003630384	0.849182582475719	0.984937729109041	0.664048817195373	1.34605503773357	1.04003460090743	0.989948730423611	0.974440423395687	1.36486114300574	1.10345859461989	0.497399663121365	1.04109574079934	0.337976598984503	0.330504227037463	0.934616966942178	0.919974818514478	0.93302109447851	0.920977789133543	0.914703028247913	0.888711317364406	0.310040561188514	0.520532147887569	1.81020382853562	0.916492587383455	0.989690318232977	0.913282282927801	0.799449429016537	0.613140030700897	1.08601699068806	0.888506851343164	0.309754252279876	246	0.48046875
0.704629677098182	0.974237581572405	0.847739186005497	0.975404473607479	0.663785636198157	1.33891730588327	1.03338897047417	0.969297486033571	0.977879768119928	1.37520199966484	1.09377292356039	0.495696369023641	1.03882592443921	0.334060299799648	0.320767838710609	0.943927696817964	0.918647984168062	0.923601771169757	0.922654170233111	0.902545909290711	0.889398484974483	0.306745800462059	0.512327454387237	1.78861147493229	0.912437135078415	0.986910430911826	0.907483349983842	0.800689185413478	0.612979665345084	1.07482689835149	0.884913095057027	0.308230481051585	247	0.482421875
0.712897012242008	0.98473311372215	0.845872440507564	0.9660266669043	0.664031693092095	1.33179238272188	1.02702911911801	0.948662825850289	0.981270244851646	1.38518501982306	1.0843994322708	0.493730146217243	1.03662025116528	0.330375250309037	0.310936617532557	0.953575428546774	0.917396170724875	0.913312421608752	0.924346954232395	0.890228498310002	0.89025786094513	0.303573282724258	0.504143783165475	1.76667745097887	0.908757125128895	0.984073489865275	0.901682856092219	0.801765526588642	0.613090012118849	1.0636809560705	0.881337467780961	0.306836309475741	248	0.484375
0.721216336824762	0.995559404309103	0.843442221819728	0.95687838696708	0.664971312212937	1.32474757164368	1.02114664550715	0.928077488607594	0.984522360204226	1.39463503440587	1.07548176305072	0.49145786877778	1.03452360910841	0.32697769271792	0.301007507466321	0.963590950787298	0.916237168621112	0.90186720791708	0.926050184032607	0.877714682251039	0.891397242891369	0.30056457094341	0.495998895244399	1.74434423167832	0.905592997731511	0.981220226502958	0.895901271845298	0.802623608292477	0.613545836823642	1.05261313904654	0.877796913941078	0.305564833801284	249	0.486328125
0.729575802349006	1.00662728125538	0.840557685052829	0.947937087834831	0.66648343979844	1.31782458398379	1.01573685144175	0.907556028142481	0.987593488077659	1.40360377547494	1.06696501108924	0.488979925809421	1.03253718977428	0.323789767665512	0.29102584345083	0.973823314892724	0.915142490550921	0.889498549984803	0.927752991713496	0.865060005958626	0.89280559015281	0.297688643961209	0.487895775107069	1.72174105269833	0.902859467586967	0.9784120342993	0.890156573147788	0.803301408719749	0.614265187964659	1.04162721699932	0.874294135497939	0.304440754296673	250	0.48828125
0.737966732975242	1.01789140439809	0.83727441404546	0.939190492437906	0.668504746047402	1.31104046065004	1.01079071028598	0.887104100061814	0.990465042261206	1.41212120092601	1.05881703853956	0.486345324248287	1.03066056125017	0.320771253168237	0.281013452359954	0.984197491299521	0.914096072650574	0.876328381464167	0.929451381670853	0.852293005985173	0.894472289350547	0.29492956528316	0.479835621962819	1.69893099727997	0.900512031545373	0.975678391179443	0.884457873906064	0.803816218898034	0.615206451151542	1.03072458780715	0.870829576502991	0.30347799383882	251	0.490234375
0.746384675563429	1.02933512788159	0.833599080370443	0.930646184625251	0.671031940514726	1.30441886648441	1.00634009266277	0.866731607055123	0.993106606173774	1.4201712421899	1.05104499642119	0.483576380715919	1.0289027047455	0.317906855141115	0.270983636876694	0.994670469083245	0.913089822735714	0.862378648771685	0.931142382110482	0.839425258778427	0.896410615676459	0.292285628449319	0.47182298322499	1.67594233528039	0.89855088335157	0.973047222097442	0.878815923781268	0.804166170459271	0.616358001001422	1.01991340911194	0.867406658377849	0.302683706692795	252	0.4921875
0.754825341730676	1.04097633337065	0.829431097284377	0.922378132922549	0.674204041093965	1.29805214433739	1.0025890478873	0.846480937399832	0.995390825757434	1.42758758815959	1.04376948715657	0.480678237508566	1.02731599579534	0.315209343705155	0.260957932702432	1.00518352168327	0.912117296421142	0.847471147250314	0.93281918069856	0.826451885880065	0.898722329413273	0.289786846689904	0.46388086324566	1.65277906780916	0.897088096492564	0.970604579153992	0.873269520896804	0.804297045811261	0.617757183448112	1.00923684208235	0.864043729792942	0.302055779323484	253	0.494140625
0.763267641496509	1.05275667675027	0.824833442178505	0.914375591678457	0.67794636128892	1.29196043492612	0.999527513505745	0.826360860015467	0.997287517637862	1.43440200370619	1.0369495147814	0.477710991042942	1.0259029606957	0.312625522867169	0.250965151757137	1.01563547526947	0.911152738125996	0.831760016981532	0.934480128930333	0.813412124442778	0.901389209732946	0.287415272797337	0.456012459935762	1.62951820952522	0.896073438669402	0.968393457623859	0.867834642803913	0.804219153862815	0.619353039293413	0.998700134094477	0.860740722880588	0.30160605924274	254	0.49609375
0.771696641174849	1.06463030600705	0.819882521447408	0.906606236850427	0.682160563457937	1.28612461017234	0.997077107790111	0.806363206628352	0.99881957020226	1.4406929184109	1.03051533378644	0.474713182341262	1.02464764751084	0.31011482679848	0.241017675134358	1.02597740690223	0.910180288781378	0.815411868589329	0.936127076860543	0.800335003315041	0.90436226150786	0.285148777452046	0.448212172142751	1.60620998035708	0.895434781451594	0.96641361578955	0.862509188348611	0.803956154791651	0.621098428452494	0.988292394807546	0.857491058242091	0.301344102648852	255	0.498046875
0.780100279467801	1.07657835158259	0.814587610371713	0.899075278431344	0.686835994861043	1.28055988963981	0.995254103016318	0.786496447765469	0.999961468715257	1.4464526447147	1.02446469511773	0.471705583468729	1.02355736803511	0.307659582554549	0.231128408346165	1.03616615317612	0.909188764077927	0.798462954895707	0.937760003298593	0.787235210153098	0.907642985266533	0.28298503753251	0.440483959273414	1.5828805981797	0.895167787196255	0.964690180986986	0.857303959235402	0.803501733499043	0.622980022305941	0.978021018440589	0.854296269120204	0.301272614368845	256	0.5
0.788448737508061	1.08858435609349	0.808885008327186	0.891847176101233	0.692059832031744	1.27535415601284	0.99422955649108	0.766806284555668	1.00057792861528	1.45154517313153	1.0188811817017	0.468722152721427	1.0226834146482	0.305241217084211	0.221333887571432	1.0460895510159	0.908153303612099	0.780840404321373	0.93937640639257	0.774134475847223	0.911302639273249	0.280944003046237	0.432851548640415	1.55957082267082	0.895350703523789	0.963326674340656	0.852266140542417	0.802798301299014	0.62500586507134	0.967930899991805	0.851171393406133	0.301387994147528	257	0.501953125
0.796705754582447	1.10060378766413	0.802798682865582	0.884930490388707	0.697798742430754	1.27053141950293	0.994020356774746	0.747312032096963	1.00061751302665	1.45596226438754	1.01375055301681	0.465808034226339	1.02204065882017	0.302819214965791	0.211663407109289	1.05565145920363	0.90704715511876	0.762641270262016	0.940979038660252	0.761069916019666	0.915331035983378	0.279020070466956	0.425322953507731	1.53633756119965	0.895968038729726	0.962374678989086	0.847418965404025	0.801826881454807	0.62714451517052	0.958037703927428	0.848117805198549	0.301690811228299	258	0.50390625
0.804863516525675	1.11260679303618	0.796417325003905	0.878269635606816	0.703930722232781	1.26602887387082	0.994472937889833	0.727988403119717	1.00016196023949	1.45983112583917	1.00897480353626	0.462976344160189	1.02159336562484	0.300370340988607	0.20211102603195	1.06486406091102	0.905867677874344	0.744039107097814	0.942573099379043	0.748058466939019	0.919646547088759	0.277187472219615	0.417882770307725	1.51319944701731	0.896925317229238	0.961784126693045	0.842739230374427	0.800625542376557	0.629355265951385	0.948312845507014	0.845121938355751	0.302184841613171	259	0.505859375
0.812903653985524	1.12457469879428	0.78975198347078	0.871866565092599	0.710438024707172	1.26185173603371	0.995585133818254	0.708843811444315	0.999193321622039	1.46315207028179	1.00454488558177	0.460244599060557	1.02134692743081	0.297878708204818	0.192688776000661	1.07368947393318	0.904604089033057	0.725079028526415	0.944160628629053	0.735116858167666	0.924239495185636	0.27544382567863	0.410533778670208	1.49017862535206	0.898213602170019	0.961573025230572	0.838235390892598	0.799184993823585	0.631625003006438	0.938762172941226	0.842183496225648	0.302867348992107	260	0.5078125
0.82077546386629	1.13647229988283	0.782770186237924	0.865769043416472	0.717357533994066	1.25806334674527	0.99746572126827	0.689923157968594	0.997594823940883	1.46583054708367	1.00050648285393	0.457657029783244	1.02134480154053	0.295312701722822	0.183438228029531	1.08200164473826	0.90322509145924	0.705769886526069	0.945743995823107	0.722283950805477	0.929141412086019	0.273801108891811	0.403296122322655	1.46732947275924	0.89987626300309	0.961834582665078	0.833950972183605	0.797448065101513	0.633943804282592	0.929425184279987	0.839311764175402	0.303729594279018	261	0.509765625
0.828412350417579	1.14824879728972	0.775468667764558	0.860008311907649	0.724679717498836	1.2547040364791	1.00016502715384	0.671270154182838	0.995269763500118	1.46781093674541	0.996871740620294	0.455266078916882	1.02162229832634	0.292631321261453	0.174404429659784	1.0896662506682	0.901695890740835	0.686191488454396	0.947329035934163	0.709612556793486	0.934349073800147	0.272263699606506	0.396186118850452	1.4447177052463	0.9019237576916	0.962649165892598	0.82992411116329	0.795361294625388	0.636286112828778	0.92033532635309	0.836510840679121	0.304760825160289	262	0.51171875
0.835834680769661	1.15990501905702	0.767938580531771	0.854506415260692	0.732277787533103	1.25167248169865	1.00347109432178	0.652838001054826	0.992366557936614	1.46926038619749	0.99353037379128	0.453048893709637	1.02212173365056	0.289842484397033	0.165555030405183	1.09678262867902	0.900037779641145	0.66647839930666	0.948919596005544	0.697092739048875	0.939767536978663	0.270804068485672	0.389177336336576	1.42231767193472	0.904249262717293	0.96390677150709	0.826104203268163	0.792989278885721	0.638628177419111	0.911443060039246	0.833762267685626	0.305961687325591	263	0.513671875
0.843020924455098	1.17142437982369	0.760191932373463	0.849261648171793	0.740127906975935	1.2489643309327	1.00736361699672	0.634635941903388	0.988876553579618	1.47018546440809	0.990470134578349	0.451018419924547	1.02284640687902	0.28693593075614	0.156900497293807	1.10332235727789	0.898243495009229	0.646677428369664	0.950518401072422	0.684741611936184	0.945379163998633	0.269419909261766	0.382271137644271	1.40014643139994	0.906839427643625	0.965615035767742	0.82249522116919	0.790322794669347	0.640958649903481	0.902752172874217	0.831064244234999	0.307324585935319	264	0.515625
0.849913690490735	1.18276851591872	0.752219731943437	0.844301386988625	0.748226372528559	1.24661038639861	1.01188134838905	0.616703825924133	0.98472032080518	1.47053421250081	0.98770714310825	0.449213563285289	1.02382700122976	0.283884824344816	0.148477777785667	1.10918036316935	0.896287773716543	0.62684193458649	0.952130148701549	0.67260233480788	0.951181717244339	0.268116954228357	0.375481251132865	1.37825342783328	0.909706534688749	0.967835737601036	0.819126637317123	0.787314848015899	0.643260996718595	0.8942912075233	0.8284200656309	0.30883580686826	265	0.517578125
0.856395751723638	1.19386131395854	0.744005556877078	0.839677102693337	0.756559096600271	1.24466494066372	1.01708629437734	0.599123283397853	0.979746257608516	1.47020703686475	0.985271934692436	0.447709061533928	1.02512332156656	0.280640806145911	0.140360185342928	1.11415299874155	0.8941236220907	0.607080533132135	0.953764203549387	0.660762257655257	0.957165178065281	0.266906360420924	0.368834228744131	1.35673500194547	0.912870330571404	0.970683385029833	0.816053132724048	0.783872836491049	0.645502960155999	0.886115784081664	0.825835158581522	0.310471042206747	266	0.51953125
0.86253879730653	1.20474442457364	0.735632759124181	0.835293690267288	0.765019454941035	1.24300425554732	1.02274608459767	0.581819340786829	0.974165586358532	1.46939625192847	0.983058441195696	0.446441259231481	1.02665555585208	0.277246933996984	0.132482885049747	1.11843851122911	0.891799945449691	0.587446154072625	0.955418640350236	0.649170322355838	0.963248243280588	0.265760068158286	0.362293559899629	1.33551521865843	0.916226278091502	0.97399223787795	0.813197208880186	0.780098674627509	0.647684514969161	0.878154888235613	0.823289672896461	0.31223402086895	267	0.521484375
0.868322219050902	1.21540428938926	0.727113376298746	0.831145776364849	0.773579285240003	1.24161640703665	1.02882571009683	0.564802284373875	0.967979453730308	1.46811205808303	0.981054709514117	0.445417476162109	1.02842458181422	0.273700979875594	0.124854127060236	1.12202038183125	0.889314930415619	0.567980101990337	0.957095500114775	0.637842165479606	0.969410249277517	0.264675624325806	0.355859478196021	1.31460583145255	0.919757245084057	0.977757928582841	0.810557033915678	0.775986868476186	0.649796854363736	0.870410027271579	0.820780765162276	0.314114045490315	268	0.5234375
0.873700840391485	1.22581209119195	0.718452914281893	0.827240590401378	0.782211019494849	1.24050287153993	1.03530762098542	0.548101172509134	0.961154407325634	1.46633881274056	0.979259144709026	0.44466017403623	1.03044514149029	0.269992093274107	0.117498033232282	1.12483883220439	0.886657446322308	0.548740182848941	0.958798403737614	0.626811511181831	0.975631463054276	0.263653756227155	0.349538453865493	1.29403848452044	0.923453086249059	0.982001165071979	0.808142633183999	0.771511529414443	0.651825767646079	0.862895488236719	0.81830717104563	0.316095869840832	269	0.525390625
0.878488630733668	1.23585094188573	0.709635724999452	0.823641039701341	0.790860636635838	1.23971730883486	1.04222103876965	0.531849631507942	0.953490433608065	1.46394244554586	0.977711503485708	0.444271221698995	1.0328005325531	0.266068978970928	0.11052484808391	1.12660849719949	0.883771376398084	0.529901801474887	0.960539963157362	0.616216398732273	0.981877159292551	0.262708363219873	0.343368081609177	1.27395309682558	0.92731984851055	0.986856810180994	0.806018003681469	0.766543113072449	0.65372267228501	0.855689646701137	0.815872324978531	0.318137299113843	270	0.52734375
0.882826749815859	1.24560827300876	0.700727798221926	0.820244064775175	0.799469928406951	1.23913626399459	1.04936533190698	0.515935758229396	0.945245993057552	1.46112433246766	0.976321349386715	0.444148221244739	1.03539103199913	0.262000893973893	0.103834300057143	1.12762183966491	0.880727645346117	0.511407958354341	0.962310512314981	0.605953808989395	0.988105347456581	0.261812191292818	0.337304153814375	1.25422347045678	0.931273600244268	0.992123339106203	0.804087713869704	0.761223860436195	0.655513611232178	0.848702223757274	0.81345905222942	0.320253018707981	271	0.529296875
0.88669941103256	1.25507355588875	0.691740113109038	0.81704092933726	0.808008846915488	1.2387430729215	1.05669665107944	0.500370466544368	0.936431251152131	1.45789543739884	0.97507941401716	0.444292146159372	1.03821457645754	0.257793900255226	0.0974320524994952	1.12787481886399	0.877530242856298	0.493288835613768	0.964110387947789	0.596036160169654	0.994297578748829	0.260962272452115	0.331346498729546	1.23485627527235	0.935294571815088	0.997784682318554	0.802343994981723	0.755555072431361	0.657192209065104	0.841932434914097	0.811063928698281	0.322431273458149	272	0.53125
0.890091045809812	1.26423636461949	0.682683595443112	0.814022783525955	0.816447314311285	1.23852094292579	1.06417092344719	0.485164683032206	0.927056675616126	1.45426671433722	0.973976544875877	0.444703737418885	1.04126898975053	0.253454341241857	0.0913236744014371	1.12736383346789	0.874183358231924	0.475574161262514	0.965939855784207	0.586475734289394	1.00043554864988	0.260155615665479	0.325494941937485	1.21585800422388	0.939362918608027	1.00382437214947	0.800778874610682	0.749538323216422	0.658752169496971	0.835379414644446	0.808683515233181	0.324660393772395	273	0.533203125
0.892738280372978	1.27292780216137	0.673554539625274	0.811249444188843	0.824654608807922	1.23850135748638	1.07172947169392	0.470517996864551	0.916894894193424	1.45007948181126	0.973055844775007	0.445505171330269	1.04465389641137	0.248943885276652	0.0856605814492942	1.12572999890685	0.870632920650113	0.458524680562236	0.96781165620711	0.577470953242141	1.00644764998215	0.259403624546476	0.319799116680311	1.19741599048819	0.943444396229557	1.01036544119474	0.799449512764588	0.743021451133257	0.660121906650902	0.829140767081258	0.806314910758947	0.32687468589309	274	0.53515625
0.89485883259475	1.28128216725224	0.664394318553766	0.808622398240654	0.832648620264911	1.2385851102369	1.0792586970723	0.456272016599953	0.906226681228514	1.44553142754873	0.972245941616974	0.446565185144578	1.0482552920863	0.244337415125483	0.0803076454069998	1.12333995042511	0.866957969788054	0.441966792566992	0.969710057994373	0.568861804987003	1.0123467364967	0.258682248676703	0.314209282140357	1.17935870405591	0.947495726069927	1.01720431794724	0.798259272751802	0.736177393668456	0.661352562755447	0.823111557158125	0.803947537548508	0.329107193871191	275	0.537109375
0.896444503112744	1.28929144965103	0.65521172849922	0.80613018388631	0.840400326031278	1.2387537046291	1.08671295159036	0.442437408667234	0.895069368708243	1.44063182890252	0.971540984394411	0.447878293993001	1.05206765634361	0.239647318312676	0.0752679664959294	1.12020099518113	0.863167166514335	0.42591663575263	0.971633152095314	0.560656108837838	1.01812062468704	0.257987766165845	0.308725722536637	1.16168809829867	0.951496069698062	1.02431550522078	0.797195593990852	0.729015619043858	0.662439397299275	0.817288791092312	0.801577763987741	0.331346732770453	276	0.5390625
0.89748739966587	1.2969477168567	0.646015464398552	0.803761264855561	0.847880813542053	1.23898863988326	1.09404669013563	0.429024804269962	0.883440487291266	1.43538986129509	0.970935230654123	0.449438795890846	1.05608533822996	0.234886128315846	0.0705445604909916	1.11632079251948	0.859269290927877	0.410389834527981	0.973578944911371	0.552861496429657	1.02375741042867	0.257316428572393	0.303348755622154	1.14440596745302	0.95542459283326	1.03167325624993	0.796245792742177	0.721545877781036	0.66337770257926	0.811669398921837	0.799201957942527	0.333582367898257	277	0.541015625
0.89775038517655	1.30408726154812	0.636819683726744	0.801535960690099	0.854908050177326	1.2392707145338	1.10109804484078	0.416233944538341	0.8711938490836	1.42968553118023	0.970457296054682	0.451329888354426	1.06037607684412	0.230058958555341	0.0662735308634476	1.11142041771193	0.855244684714113	0.395630780796759	0.975550081842053	0.545662623148731	1.02917637230532	0.256667825196918	0.298123743311833	1.12767357977513	0.959199515705019	1.03930946679355	0.795422453225548	0.713671500120907	0.664095162812326	0.806327888276506	0.796808509063475	0.335743397916045	278	0.54296875
0.89742321210865	1.31082598255404	0.627638053846722	0.799393018354038	0.86154190302704	1.23955145084451	1.1078513616014	0.403929207185662	0.85852517168912	1.4236490882757	0.970067155599095	0.453450373186119	1.0648558673635	0.225211503982406	0.0623450324868339	1.10578161873751	0.851146152016834	0.381461542760785	0.977533373657993	0.538919303013853	1.03441782934151	0.25602792514662	0.293014576019507	1.11135176263957	0.962818092272529	1.04709546805214	0.794664919331541	0.705522387401136	0.664638462742125	0.801186088376261	0.794394596120491	0.337862715990849	279	0.544921875
0.89653890611564	1.31717950335275	0.618476283085567	0.797313337869758	0.867776334847663	1.23981096992773	1.11427774407293	0.392093957789802	0.845482220968957	1.41730590543742	0.969756189338277	0.455775329687286	1.06950418094118	0.22036162987431	0.0587410988178866	1.09946309287817	0.846990166891854	0.367852352959914	0.979523515050244	0.532609088112303	1.03948666923215	0.255391416730161	0.288016292422751	1.09541524847362	0.966266614906308	1.05498870454882	0.793952762354143	0.697132113460559	0.665012624927001	0.796227345264949	0.791957386678003	0.339938735378674	280	0.546875
0.89509830084918	1.3231419941726	0.609339975252713	0.795283795303222	0.873586669455581	1.24003143893076	1.12033690003053	0.380737375113685	0.832087102149622	1.4106619628735	0.969521133518139	0.458293466061807	1.07431174845463	0.215524406004793	0.0554625489025678	1.09248123773575	0.84278792835776	0.354805019116957	0.981516180510197	0.526734148531527	1.04437896914363	0.254753928807955	0.283130308968859	1.07986153754435	0.969525064451302	1.06295819816906	0.793270823003895	0.688517555065266	0.665213457397585	0.791446515861741	0.789493322991306	0.341962165716506	281	0.548828125
0.892911816431539	1.32856348491976	0.600248849523097	0.793292082453097	0.878770949307757	1.24015985115577	1.12581322968658	0.3700478634182	0.818267085512937	1.40362262402456	0.969382245287777	0.461044875150911	1.07931193667108	0.210738319577056	0.0526249847550532	1.08464278914997	0.838548906503104	0.342514877023445	0.983501256579292	0.521449812219494	1.04902794341753	0.254105055692332	0.278400160405039	1.06481783166589	0.972482280707748	1.07095968689962	0.792595080606104	0.679640742141205	0.665170298886017	0.786893690740912	0.786985020350429	0.343863281909897	282	0.55078125
0.890121189395576	1.33352838031563	0.591202780710762	0.791303414982889	0.883393760016668	1.24017699624903	1.13073447066221	0.359925865682751	0.804145866881749	1.39626510477128	0.969317228407933	0.463959987089564	1.08444768300002	0.206025463903227	0.0501512150476531	1.07613887767421	0.834303759794729	0.330839737570366	0.985468335144401	0.516651126343248	1.05347657476282	0.253437259824751	0.273803233565113	1.05018542226309	0.975151059411424	1.0789205310084	0.791891997971119	0.670588815365792	0.664916495148376	0.782516054706248	0.784432956255701	0.345667985341126	283	0.552734375
0.886800110741769	1.33808009597424	0.582200181924358	0.789301315145098	0.887491571700751	1.24007521959714	1.13512091586239	0.350319985013236	0.789784565722922	1.38862652138306	0.969315133964814	0.467003512322042	1.0896899372687	0.201395062471512	0.048002006136517	1.06706577537674	0.830066943667283	0.319704812857256	0.987411754730663	0.512283492179755	1.05774881790149	0.252747064214493	0.269328557744703	1.03591378605344	0.977540026466449	1.08680660090622	0.791146025544582	0.661405447764198	0.664468767149605	0.778286856263607	0.781837695468301	0.347388180382892	284	0.5546875
0.882957645472758	1.34221512126865	0.573243289947012	0.787272679662182	0.891046767532248	1.23983898967707	1.13894269538729	0.341236679113536	0.775207330551313	1.38070952759566	0.969373309972855	0.470160418666429	1.0950263375824	0.196860566358127	0.0461764226253705	1.05744531035257	0.825849617554642	0.309100948435362	0.989325143985082	0.508343488412835	1.06184758037972	0.252030035668507	0.264978739532347	1.02199664250418	0.979631778170721	1.09458677174625	0.790342280005262	0.652111462273869	0.66382259003986	0.774199123069863	0.779195976451466	0.349016769687844	285	0.556640625
0.878461929250409	1.34580500672064	0.564348660329243	0.785183794069057	0.893867914920923	1.23939876018151	1.14197896968348	0.332841168301438	0.76039959629698	1.37243632793122	0.969503919299019	0.473432755031629	1.10045860782197	0.19247564099761	0.0447670941935651	1.04716193536135	0.821679413928127	0.299162161270618	0.99118608266697	0.50494768232652	1.06572995685537	0.251269524203938	0.26079618776559	1.00852413757217	0.981305394289073	1.10216844745693	0.789434587941638	0.642716934941592	0.662910230132815	0.770279730956084	0.776487751756582	0.350490724609269	286	0.55859375
0.873401023120593	1.34889499321204	0.555511929626973	0.783012790914613	0.895993058270099	1.23874224621147	1.14425013619101	0.325080912352846	0.745436432911796	1.3638420629017	0.969693425820597	0.476774377468214	1.1059479144223	0.188251353474166	0.0437322977694306	1.03632775546478	0.817574832425039	0.28979837615455	0.992983234381081	0.50203278246448	1.06942744165648	0.250460305686258	0.256772561993348	0.995438014442123	0.98256479403793	1.1095050304319	0.788402069828318	0.633278119894996	0.661745097703088	0.766496089632821	0.773712382028835	0.351822796488286	287	0.560546875
0.867879622582067	1.35155895516383	0.546724043471968	0.780756630830813	0.89751349260898	1.23788486182805	1.14584623621453	0.317864811215422	0.730373424770466	1.35497572611916	0.969928106140957	0.480153222091312	1.1114669882916	0.184175958685864	0.0430129008782105	1.02505703360914	0.813538626355581	0.280903160391028	0.994715951049102	0.49951631206093	1.07297598575922	0.249604608232943	0.252888393202624	0.982668391047762	0.983453587972736	1.11659709237268	0.787246708160385	0.623829325822178	0.660358388884764	0.762816942932773	0.770876182958236	0.353040979319227	288	0.5625
0.861913477632165	1.35379661241549	0.537984399333085	0.778404244327816	0.898420817906155	1.23681435277628	1.14675072405385	0.311195353082099	0.71523463420953	1.34583775850277	0.970203989755354	0.483553067585035	1.11700166430661	0.180257801385518	0.0426064798052682	1.01337353246275	0.809579819423956	0.272460794917191	0.996376428422978	0.497389891122807	1.07638191611245	0.248698810909283	0.249147002629556	0.970205963265845	0.983958589875306	1.12341856243453	0.785956528329527	0.6143908895549	0.658745001254151	0.759233983638269	0.767976436381018	0.354140774395644	289	0.564453125
0.855427857072391	1.355508390726	0.529302547436752	0.775914238252263	0.898558972486754	1.23545986020473	1.14677580091694	0.305204143240832	0.700044852200802	1.33636462228801	0.970523009132606	0.486949982596504	1.12253004881966	0.17654672039041	0.0425818846332408	1.00122259670723	0.805731779143925	0.264548486309554	0.997933426732428	0.495728950870664	1.07962333165305	0.247725082871597	0.245588009015247	0.958105606827201	0.983967540275685	1.12986164728043	0.78447973882075	0.605000615884545	0.656842354638483	0.755754715708595	0.764993560437909	0.355070724066255	290	0.56640625
0.848465652614216	1.35669846351947	0.520674781083887	0.773264945966062	0.897920249258991	1.23379713984575	1.14589919124167	0.299891405433275	0.684858743079099	1.32655635364238	0.970873159276207	0.490307012193743	1.12801850163777	0.173054301926574	0.042931712777318	0.988659202367962	0.802011830254778	0.257125943671467	0.999367829361412	0.49450919942774	1.08271520147322	0.246676734138333	0.242219290512067	0.946342941212376	0.983455714662058	1.13587525911945	0.782793574489485	0.595701540852746	0.654638198439124	0.752358860576781	0.761922097801847	0.355826429511845	291	0.568359375
0.841146226643093	1.35747096115037	0.512087917505032	0.770475354378681	0.896652710705561	1.2318717220436	1.14428526164822	0.295125631100049	0.669708604800267	1.31647686314394	0.971239825828015	0.493609738068537	1.13345397734123	0.169742703385149	0.0435793158667412	0.975795192496479	0.798404637202476	0.250074425103756	1.00069102763795	0.493630008388227	1.08569441380225	0.245564718254342	0.239009331871748	0.934837732211132	0.982509623445954	1.14151418870822	0.780926188262678	0.586500353332869	0.652182419058506	0.749017827408933	0.7587759633598	0.356452778767342	292	0.5703125
0.833490036266043	1.35783007598153	0.503539842456764	0.767538497312802	0.89475828800082	1.22967521124487	1.14193129076764	0.290904271105533	0.654616899658278	1.30612635478993	0.971616496148348	0.496843375363455	1.13882236277716	0.166613249994225	0.0445206933633686	0.962653179346135	0.794915808835325	0.243376353511631	1.00189476995951	0.493079398531604	1.08856619905359	0.244387162382675	0.235961289976714	0.923578723389973	0.981121541682812	1.14676166846365	0.778870428882895	0.577412519268893	0.649469875954855	0.745722831638192	0.755553289870308	0.356948162091057	293	0.572265625
0.82547058012082	1.35771056182842	0.495033934088145	0.764418581055077	0.892131732753346	1.22714751266329	1.1387054135742	0.287318178166758	0.639628694773151	1.29545751201327	0.971994092047048	0.499973113110636	1.14408991112157	0.163698519052248	0.0458010224513903	0.949219037360175	0.791574196217967	0.237066585584543	1.00294506800916	0.492895946244393	1.09131906710313	0.243130044781497	0.233108544658326	0.912591403097521	0.979202679902248	1.15152474409066	0.776583051267735	0.568480807917108	0.646447297470574	0.742468229842367	0.75223786874556	0.357276048147943	294	0.57421875
0.817105299546056	1.35708072972574	0.48656897174755	0.761086337334467	0.888716352485554	1.22423972733864	1.13452850539294	0.284418303409284	0.624806602881343	1.28444052865805	0.972353626002641	0.502955791280861	1.14921371384412	0.161014985139164	0.0474423150995303	0.935515596402417	0.788403970039443	0.231142224567233	1.00380696471044	0.49308445279652	1.09394914789447	0.241783438466546	0.230477350421188	0.901874241153653	0.976687964147298	1.15572679531998	0.774029720271799	0.559750351927661	0.643071981025	0.739236967997369	0.748817098567565	0.35741391839684	295	0.576171875
0.808508276486098	1.35606959520726	0.478132490201729	0.757585990473221	0.884706984929479	1.22103037739417	1.12962785186047	0.282037790468852	0.610144804772942	1.27315694290409	0.972685745204778	0.505805791432117	1.15420669236402	0.158503471846975	0.0493539252786043	0.921635388334079	0.785370337819956	0.225490390662893	1.00451137987346	0.493539338598067	1.09648657683929	0.240367690722364	0.228020993285813	0.891347345877811	0.97370832549962	1.15948333600598	0.771266609997315	0.551190064688947	0.639417343013977	0.736010762713734	0.745313420491937	0.357422042790957	296	0.578125
0.799702747869292	1.35468672510596	0.469722725894492	0.753916269734446	0.880115707031555	1.21751537381728	1.1240129972835	0.280168377927282	0.595663218606967	1.26160892263066	0.972981289789466	0.508511721321034	1.15905675959617	0.156158344943273	0.0515298261719968	0.907597698604932	0.782475211297537	0.220095562513927	1.00505103544134	0.494246903864881	1.09893135199016	0.23888337193392	0.225741476793474	0.880998828627613	0.970262242674463	1.16278922985488	0.768292177805054	0.54280750132485	0.635479452877797	0.732781555476614	0.741726153626827	0.357301717162114	297	0.580078125
0.790696215741082	1.35290226546073	0.461340595648612	0.750056415332312	0.874891972934109	1.2136538305635	1.11761458219956	0.278858052344078	0.581409837158404	1.24976873941276	0.973223097110487	0.511041649046126	1.16373100665674	0.153990546431162	0.0539925416785671	0.893409761061967	0.779736976340453	0.21496727557029	1.0053968594707	0.495218044150184	1.10127159011564	0.237323579723968	0.22366211342726	0.870833434402875	0.966293694314783	1.16558620048411	0.765080276181075	0.534632617241357	0.631219897384361	0.729538179759099	0.738044728244878	0.357032485301982	298	0.58203125
0.781507484404814	1.35066212809444	0.452989293347059	0.745970026391062	0.868943648044702	1.20936738643872	1.11030337027852	0.278196989654053	0.567480337436676	1.23758401084951	0.973374143406934	0.513333899437194	1.16816503913429	0.152016552454872	0.0567843623250606	0.879084643035764	0.777189848548854	0.210126321523172	1.00549183847371	0.496472903586643	1.10347736264114	0.235676808656408	0.221828239020041	0.860859698419603	0.961695788940804	1.16776700464593	0.761582950896139	0.526718763669615	0.626563452334709	0.726258879544248	0.734249105854489	0.35657597075579	299	0.583984375
0.772224454964596	1.3481078582128	0.444660387978759	0.741721951597006	0.862491029374419	1.20476591684126	1.10234559044774	0.277994774385625	0.553819582898093	1.22515262868467	0.973440499724924	0.515436661511683	1.17240566569694	0.150169568555995	0.059806183953823	0.864684925614899	0.774783134954754	0.205477211841197	1.00539242974649	0.497914685329193	1.10557437794994	0.233970037921056	0.220176810512463	0.851008520144367	0.956638116488946	1.16949843891173	0.757878718469841	0.518999412342303	0.621610365654992	0.722941964218474	0.730369730164299	0.356003752458786	300	0.5859375
0.762871466597415	1.34525427653664	0.436354397583505	0.737317188813923	0.855554790699416	1.19985006423895	1.0937600566879	0.278237381678383	0.540444347217113	1.21248043950605	0.973411340768054	0.517342668642234	1.17644438489312	0.148438853736942	0.0630493333189174	0.850225581395536	0.772515672114596	0.201008881740597	1.00509414810516	0.499529995858078	1.1075550125133	0.232206488658674	0.218707875689674	0.841268763635101	0.951125468992692	1.17078682476897	0.753971179800691	0.511473388793854	0.616359545001702	0.719581449246064	0.726407375574441	0.355319587370691	301	0.587890625
0.753473077608706	1.34210162173001	0.428073532131892	0.732752920682875	0.848131447816706	1.19460250260272	1.08453263157625	0.278934007364973	0.527390877361874	1.19956050624075	0.973268224330881	0.519032141440919	1.18025965833032	0.146818275107587	0.0665163829019832	0.835720346534869	0.770394060613536	0.19671936959917	1.00458032203196	0.501313378565154	1.10940277868406	0.230386828250557	0.217432040570098	0.831633991482906	0.945137240606817	1.17161444078105	0.749853003980067	0.504149972781236	0.610792487550211	0.716167948739317	0.722358200599982	0.354517697870375	302	0.58984375
0.744079143178647	1.33859437029408	0.419831096758618	0.727995540577003	0.840120977225539	1.18891958873897	1.07450663803725	0.280192949446185	0.514807502118198	1.18633036118921	0.97294368578691	0.520417603144282	1.18375875913283	0.145312577445288	0.070255681944256	0.821189305738379	0.768461404853793	0.192644171618781	1.00377148174398	0.50328677518959	1.11104478265765	0.228503534730491	0.216411383003128	0.822111203932052	0.938533976595983	1.17185502295675	0.745468017791805	0.497085208586317	0.604804975319166	0.712670892299392	0.718196953734483	0.353548799982886	303	0.591796875
0.734731420122626	1.33486748231297	0.41162137151737	0.723117537874114	0.831739445366075	1.18293581312371	1.06395622235394	0.281818652489379	0.502582382826985	1.17289641051421	0.972471054233366	0.521579523136675	1.18702424090992	0.143865836466288	0.0741685076259395	0.806661217883786	0.766657901239338	0.188707661768013	1.00275138566333	0.505373273530352	1.11251771154079	0.226583904779992	0.215568573455011	0.812650250494175	0.931511019253229	1.17170297206706	0.740905421041494	0.490191957542513	0.59852297206102	0.709107926100021	0.71395966830979	0.352489573829762	304	0.59375
0.72545385887065	1.33093950928275	0.403448626023183	0.718129404254951	0.823013378391599	1.17665685869389	1.05290573826571	0.283792069239446	0.490728627302726	1.15926884992756	0.971839519980265	0.522514159423734	1.19005192019983	0.142465196439626	0.0782430854887784	0.792146930303877	0.764980534827559	0.184903891694086	1.0015203134823	0.507561519452536	1.1138065173866	0.224633419647714	0.214901280676026	0.803241973745796	0.92407885942799	1.1711734353424	0.736172435351348	0.483461907244959	0.591949718904189	0.705476279347846	0.709648660620664	0.351345310572922	305	0.595703125
0.71627037627714	1.32682910425671	0.395317277659853	0.713041806255144	0.813969466757941	1.17008859051381	1.04137968471039	0.286093989646561	0.479259204880291	1.14545802968686	0.971038299244779	0.523217878860755	1.19283777006649	0.141097770886839	0.0824675274746397	0.777657153362736	0.763426243679446	0.181227091840826	1.00007874068685	0.509840250673722	1.11489591142524	0.2226576314164	0.214407086109679	0.793877301232504	0.916248177356181	1.17028182339263	0.731276384882021	0.476886528792692	0.585088627899579	0.701773307703158	0.705266301254395	0.350121327477838	306	0.59765625
0.707290416687018	1.32250393460581	0.387262930317374	0.707841314789876	0.804535343393512	1.1631156923894	1.02922484293292	0.288822032369564	0.468387364821078	1.13141013397831	0.969958768508213	0.523574178547513	1.19526063380389	0.139743573536854	0.0868765211107436	0.763230068004272	0.762043679437398	0.177725183563745	0.998334301749825	0.512223362788971	1.11564443114372	0.22066154702148	0.214158554466303	0.784553927915062	0.907865438575849	1.16890584178581	0.72616281008026	0.470510546808617	0.577818224413799	0.697961415103898	0.700786900488369	0.348763885127502	307	0.599609375
0.698492014990512	1.31806964839593	0.379274565724965	0.702588810531234	0.794889726306516	1.15588485400606	1.01669140706298	0.291799001517418	0.457941300262444	1.11722536785642	0.968671576997149	0.523690095563842	1.19743415948951	0.138374892758863	0.0913847925851833	0.748861870515122	0.760771344578204	0.174336753832625	0.996392395133282	0.514659867768271	1.1161260042829	0.218663960689173	0.214069576914545	0.77524487864208	0.899133063515275	1.16723584765416	0.720917337709448	0.4642488845189	0.570282142007286	0.694075019536644	0.696247705378232	0.347347645660773	308	0.6015625
0.689897249638786	1.31354571973627	0.371360786226965	0.697298199147319	0.785061440920356	1.1484067517977	1.00380546267633	0.295002379240577	0.44792984220499	1.10291768653021	0.967167761201442	0.523563884627512	1.19935825442464	0.136979996140224	0.0959775459918093	0.734560324171438	0.759605780818524	0.171060125396021	0.994259704349118	0.517141524711294	1.11632100942248	0.216671679851931	0.2141354449394	0.765943864023096	0.89006590312949	1.16529145321878	0.715548674179654	0.458089565709927	0.562488753458801	0.69011510684567	0.691652395824359	0.345878265836329	309	0.603515625
0.681528094923571	1.30895157365835	0.363530342679066	0.691983440620809	0.775079303385712	1.14069222867656	0.990593073849487	0.29840957338151	0.438361652355221	1.08850114443258	0.965438461769421	0.523193829886104	1.20103295116619	0.135547259348807	0.100639893778645	0.720333114706134	0.758543544252738	0.167893733868028	0.991943164694057	0.519660214313832	1.11620976912538	0.214691529807623	0.214351372069602	0.756644710547989	0.880678920581424	1.16309231300253	0.710065525477589	0.452020585317713	0.55444661362977	0.686082794269306	0.687004690985858	0.344361297534317	310	0.60546875
0.673530509147785	1.30430606472494	0.35584249469123	0.686670719381415	0.764952099524152	1.13267449106283	0.97698480633415	0.302046314474219	0.429437592941492	1.07396818266954	0.963370688601183	0.522475809518205	1.20235815298933	0.134034096429787	0.105361287514389	0.706228584158199	0.757618826526765	0.164881310778067	0.989389535371055	0.522213248915805	1.11561567109247	0.212745994457629	0.21476556900467	0.747335016965667	0.870880231956031	1.16058371003499	0.704442592469211	0.446048431886975	0.546078422481287	0.681953712325794	0.682293138947642	0.342763517398574	311	0.607421875
0.665851669171092	1.29965847274063	0.348283963921031	0.681388641845232	0.754772622559696	1.12445650280796	0.963130384841313	0.305807992969825	0.421008050941771	1.05937898753803	0.961035150236199	0.52149405363656	1.20342530778506	0.132441517583282	0.110094316235252	0.69222908378735	0.756791060733659	0.161984659542798	0.986680571296343	0.524779934654781	1.11461926162098	0.210840396314142	0.215316339165295	0.738009078024281	0.86080607195125	1.15788276568985	0.698731782883228	0.44012481911236	0.537488835573985	0.67775862269462	0.677542363928595	0.341132739727273	312	0.609375
0.658494707719444	1.29502785012417	0.340861240722233	0.676151494617734	0.744574221867661	1.11606590745623	0.949070787243856	0.309661243340883	0.413050042641772	1.0447544774749	0.958440307591013	0.520261634071639	1.20425197656783	0.130764890991479	0.114819578979282	0.678335544837081	0.756051780108761	0.159198173698816	0.983839908397541	0.527353971918676	1.11322125329916	0.208980143777595	0.215988690590403	0.728664379961387	0.850490877681071	1.15502160814916	0.692946932340357	0.434234381662159	0.528704606330704	0.673505974302657	0.672759619615522	0.33948014701558	313	0.611328125
0.651478059470156	1.29043090162913	0.333586847004856	0.670973557630928	0.73438402518032	1.10751782535848	0.934830350009694	0.313582303245972	0.405567222784011	1.0301107220347	0.955580668753845	0.518777095096278	1.2048412222543	0.128996424050721	0.119520112738483	0.664553989947689	0.755398297552355	0.156522680635761	0.980881536553979	0.529930600124815	1.11140243512121	0.207172041997562	0.216775839588348	0.719298092743722	0.839951942563914	1.15201931375529	0.687095965429289	0.428365951841772	0.519739025547171	0.669200269123929	0.667949510658956	0.33781061439475	314	0.61328125
0.644960861559909	1.28591451013531	0.32654306471883	0.665907058762947	0.724263943449132	1.09879277005104	0.920398261825733	0.317541679685326	0.398732501344064	1.01547759514823	0.952352614347511	0.516947905699315	1.20511742058122	0.127088868189814	0.124148277631015	0.650936994691313	0.754855509515003	0.153999887745527	0.977799279268529	0.532501786739288	1.10897304453196	0.205449374291385	0.217702062583064	0.709898145808481	0.829149874947889	1.14886733309851	0.681172361415522	0.422503962319622	0.510560285797673	0.664834497949639	0.663113057794427	0.336106114471096	315	0.615234375
0.638889374790639	1.28149354746803	0.31971946272069	0.660960234253195	0.714253718115934	1.08995736497777	0.905854782590086	0.321483427668712	0.39243424135744	1.0008876082248	0.948813502714808	0.514830212493849	1.20514388158515	0.125056040238994	0.128679857185449	0.63746773405947	0.754400015646499	0.151605976898346	0.974652086200942	0.535062115907036	1.10600434954399	0.203810353452411	0.218726972970227	0.700468532852921	0.818167686445817	1.14562745838486	0.675202903297665	0.416628465710744	0.501237853561844	0.660431637871012	0.658265046639644	0.334394098257898	316	0.6171875
0.633233680778507	1.27717209755885	0.313110749750834	0.656135119056623	0.704369550574262	1.08104492763382	0.891237021428102	0.325381612326419	0.386614343729496	0.986355855092513	0.944993851631477	0.512451879424394	1.20495255683406	0.12290722636856	0.133103768266913	0.624137332285138	0.754020757519321	0.149328942535885	0.971470676795954	0.537610116827666	1.10253569968501	0.202253082785658	0.219830314806086	0.691012609641332	0.807045727980832	1.1423276217312	0.669199538142439	0.410732132917361	0.491806616912594	0.656003537058393	0.653412631602657	0.332687237010192	317	0.619140625
0.628007042425089	1.27296093511919	0.306731677017164	0.651443225024331	0.694633437139856	1.07207340054964	0.876565213468743	0.329213780746884	0.381270849716989	0.971898259189011	0.940892296510633	0.50981077768127	1.20454817954745	0.120639812603315	0.137402719551813	0.610951225901354	0.753716346345942	0.147169997014779	0.968275109694822	0.540143913337782	1.09855377135975	0.200782993426372	0.221003906122495	0.681530912985471	0.795801376568286	1.13898248194669	0.663167768858976	0.404808480463146	0.482282929403347	0.651556818734444	0.648560654615167	0.330989376196342	318	0.62109375
0.623359754777467	1.2689110256234	0.300679954178997	0.646945057031329	0.685130301716111	1.06306227514838	0.861862049839659	0.332916463579476	0.376537416416644	0.957568116943948	0.93642501307442	0.506825017380598	1.20387801614766	0.118215978524001	0.141505532167513	0.597962698078535	0.753506567324657	0.145166052003297	0.965103682297366	0.542656606914937	1.09388451765703	0.199435770182669	0.222251501545824	0.672018336769771	0.784433113915975	1.13560570780844	0.657109019378852	0.39883914452399	0.47267326208283	0.647099837512585	0.643718926351545	0.329292701991187	319	0.623046875
0.61926114302452	1.26502251746381	0.294959380654988	0.642642948668161	0.675879307033652	1.05405657154426	0.847169205455183	0.336455224312871	0.372347243154285	0.943387222096563	0.931627247114779	0.503520451655943	1.20297757726453	0.115650470483327	0.145393223365198	0.58516563856746	0.753381210503816	0.143304655955826	0.962003779436611	0.545148654053663	1.08857211634523	0.198209606871221	0.223547161999999	0.66248262675049	0.772988945022427	1.13222549545656	0.651034255477799	0.392821843810784	0.463023163670382	0.64264915916859	0.638896934879431	0.327611392339706	320	0.625
0.615639168772068	1.26127652793133	0.28954024560634	0.638517039307437	0.666863375911584	1.04508042335482	0.832506090196918	0.339828671350844	0.368609515860279	0.929352162239669	0.926551520384863	0.499941513507584	1.20188829876203	0.112967014648888	0.149077027065995	0.572538357508231	0.753327076472912	0.14156478581069	0.958995523105429	0.547623074109295	1.08270686123248	0.197090797342908	0.224871930624647	0.652931464733359	0.76150123105211	1.12885478786974	0.644949586170623	0.38676307558338	0.453361267762931	0.638213153427062	0.634097718923548	0.325956827331641	321	0.626953125
0.612500505451631	1.25767583675287	0.284437352318333	0.634573615561276	0.658096846273729	1.03615245465226	0.817887637088748	0.343017989662762	0.365316411642917	0.915476753892452	0.92120060218885	0.496085692040509	1.20061533796192	0.110168136406595	0.152541631799251	0.560086085219363	0.753343868233828	0.139946461342552	0.95610222273135	0.55008003504495	1.07628585299207	0.196082256022788	0.226216961042894	0.643368395574623	0.749985263049115	1.12550199320592	0.638857328573867	0.380663399996226	0.443704336496149	0.633798690277739	0.629325665116584	0.324332028446924	322	0.62890625
0.609968497277958	1.25425687976624	0.279751149876152	0.630864881751341	0.649661263044794	1.0273170409526	0.803349248539191	0.345947777070811	0.362556739999454	0.901822290606211	0.915515925838759	0.49188342484777	1.19912464748147	0.107232675936296	0.155709176325217	0.547859238035775	0.753447978600288	0.138477759917319	0.953392900445751	0.552516232981182	1.06917702131772	0.195214180245277	0.227571155623696	0.633797803783289	0.738460694811925	1.12218429432654	0.63275879894939	0.374516607344283	0.434083079886873	0.629422837215431	0.6245947400933	0.322735530757101	323	0.630859375
0.608050166916634	1.25101619690104	0.275514237228897	0.627398113844738	0.641579884771716	1.01861629858129	0.788919413246803	0.348580012192711	0.360305591321334	0.888417366537938	0.909508323447552	0.487329508966413	1.19742796726098	0.104171649534472	0.158548300614065	0.53586952959377	0.753639330898732	0.137156542460757	0.950922214189351	0.554933710574106	1.06138826317234	0.194489744898148	0.22891378055218	0.624230930250275	0.726959217909907	1.11891408574243	0.626655717590904	0.368332832797854	0.424534530152449	0.625100189009675	0.619914121705315	0.321174606818434	324	0.6328125
0.606629448800838	1.24791380446002	0.271659974393888	0.624128645353064	0.63379546130492	1.01004957449207	0.77459266304425	0.350950481857661	0.358448168297799	0.875230531066026	0.903247574878023	0.482488348440152	1.1955715539843	0.101017509621126	0.161104348306016	0.52407869233555	0.75390128060192	0.13595244486214	0.948677654833035	0.557337803763494	1.05306009925093	0.193882010729718	0.230234340845317	0.614675038450223	0.715494172775444	1.11568740826305	0.620548671969365	0.362128789172367	0.415066334188627	0.620828684988037	0.615279383844312	0.319657804968498	325	0.634765625
0.605705545300126	1.24494409771291	0.268200870872097	0.62105627031226	0.626313459307318	1.00163360961414	0.760378646032184	0.353045810169234	0.356971142542213	0.8622722687116	0.896739948064458	0.477358529340145	1.193560147025	0.097776718474252	0.163366367208247	0.51249131197486	0.754233745053272	0.13486352864203	0.946681388669755	0.559729897450216	1.04420252361519	0.193390659619951	0.231524148168711	0.605135982229477	0.704077052922642	1.11250691348917	0.614437005262086	0.355912393666928	0.405692666836822	0.616613445887562	0.610693869805829	0.318187766010859	326	0.63671875
0.60536316032011	1.24211990254636	0.26522552778955	0.618213952749628	0.619193805848728	0.993420558748791	0.746311285059801	0.354797824135666	0.355919592120407	0.849598548734515	0.889952389036123	0.471887358193689	1.19137367702221	0.094444816022435	0.165266499977775	0.501150244497807	0.754648958119847	0.133906620372487	0.94501119711862	0.562110246506673	1.03474076317271	0.19303496592618	0.232764276137617	0.595626335427684	0.692733356960796	1.10938381907253	0.60831829027129	0.349695421073732	0.396451557593171	0.612471845207506	0.606171226525481	0.316766572249944	327	0.638671875
0.605649803167321	1.23943336930614	0.262808564664246	0.615616723234908	0.612476014315462	0.98546738108255	0.732423532701792	0.356146629345483	0.355298004924778	0.837259302569864	0.882875385805933	0.466040150631722	1.18900537260912	0.0910315040350451	0.166748367945894	0.490089817263687	0.755154256434628	0.133087921212608	0.943748452584733	0.564481951826111	1.02465374291139	0.192823825196113	0.233929400600498	0.586165214800154	0.681493309567578	1.10632548423114	0.602187564785533	0.343504427290187	0.387385798468252	0.608420406698261	0.601724389340371	0.315399369382829	328	0.640625
0.606411965059934	1.23683553368941	0.260837475517301	0.613200664665127	0.606066580327932	0.977735943374053	0.718684160300185	0.357170885450922	0.354982329456804	0.825190371301045	0.875587620586955	0.459903759341539	1.18650296646295	0.0875681580686019	0.167897411365365	0.479251495931194	0.755727969984814	0.132370659495287	0.942828092318838	0.566850008835027	1.01411490238433	0.192719713049832	0.235024192753254	0.576752476634901	0.670345492923582	1.10331668746003	0.596043953748875	0.337353125334397	0.378471621172464	0.604442716900095	0.597339631129835	0.314091075066897	329	0.642578125
0.60764128993527	1.23431373456791	0.25932042014424	0.610959235971037	0.599962382274635	0.970238507421342	0.705098567399658	0.357863682151381	0.354954851699547	0.813398630739864	0.868097784989833	0.453479964309216	1.18387038612857	0.084063298723834	0.168708908280201	0.468638171129794	0.75636898668504	0.131751047781132	0.942265974379465	0.569216482738296	1.00314692366188	0.192718919610963	0.236041008013057	0.567395290202887	0.659296657179263	1.10035666653713	0.589884857925186	0.331255064602056	0.369718087794791	0.600540583239675	0.593018878873905	0.312844191381559	330	0.64453125
0.609380247739079	1.23185873627167	0.25832121180877	0.608903186191317	0.594193887748944	0.963018538159639	0.691691698093285	0.358177563512872	0.355224742893683	0.801925573734121	0.860394251479828	0.446737990300053	1.1810975515972	0.0805238485603036	0.169137695833066	0.458279931932617	0.757083471043421	0.131235167435698	0.942124646759565	0.571584088121226	0.99173203744807	0.192828049524778	0.236960442312973	0.558110101656501	0.648366948541279	1.09744981902885	0.583704712431038	0.325235658268667	0.361155603920859	0.596724807601786	0.588772073665038	0.31166214046288	331	0.646484375
0.611706963340328	1.22944635331133	0.257963763419728	0.607048817811087	0.588815471530342	0.956159123753541	0.678511514415211	0.358022440638944	0.355805838826992	0.79085220831703	0.852455929923145	0.439620413133397	1.17816397543619	0.0769650222272812	0.169098811434963	0.44823507345165	0.757881991071102	0.130833653557168	0.942522543870709	0.57395890501051	0.979846274264543	0.193057283715568	0.23774428496703	0.548930940965289	0.637593339423655	1.09460400481076	0.577491417018772	0.31934997753678	0.352840702005535	0.593013872943394	0.584618030404399	0.310550622312649	332	0.6484375
0.614445508182656	1.22703828394529	0.258087211176348	0.605326167684439	0.583711144331635	0.949578620117637	0.66550430885054	0.35751749299397	0.356583895667237	0.780081716299699	0.844360188063212	0.43223424049053	1.17511698470543	0.0734064851025116	0.168715240526187	0.438423222129136	0.758738204298118	0.13050881808208	0.943332305821066	0.576343127417588	0.967663354960515	0.19336527510634	0.238417441946208	0.539842453347039	0.626940319266641	1.09180113345865	0.571248461940676	0.313589364253045	0.344715913987786	0.589378448925283	0.580533844435916	0.309510456794556	333	0.650390625
0.617580766864633	1.2246174285697	0.258693945898221	0.603723825454414	0.578870898091772	0.943282629466875	0.652672868563694	0.356662442852122	0.357538679389539	0.769617878803972	0.83611683474279	0.424586277210343	1.17195957717195	0.0698568335099995	0.167989364990331	0.428844369827182	0.759648824668925	0.130255774241733	0.944558750984205	0.578739327448894	0.955215862934143	0.193745353813871	0.238974207267874	0.530851915929939	0.616409884452284	1.08904014438683	0.564972809429082	0.307969757780907	0.336783856093662	0.585816340751012	0.576519914386363	0.308543756280258	334	0.65234375
0.621117769933039	1.2221626527474	0.259814691217148	0.602235107974705	0.574297998602477	0.937293858193812	0.640030653871876	0.355436915079551	0.358656647165241	0.759482951319041	0.827728773012018	0.416669596860616	1.16868870420869	0.0663266462703387	0.166904453643983	0.419511932158568	0.760612973552626	0.130072937187963	0.946230994582211	0.581151278347729	0.942527258702398	0.194193691307674	0.239401214207901	0.521973616299569	0.60601121465172	1.08632233439577	0.558658981341499	0.302518273164346	0.329058387034677	0.58232894068941	0.572580714924133	0.307653368216066	335	0.654296875
0.625144064761338	1.21961464448461	0.261620558141144	0.600863953822274	0.570049509544168	0.931721562757698	0.627646680132639	0.35372328859712	0.359937247767003	0.749794024943647	0.819174120542381	0.408418775588585	1.1652735107873	0.0628441862852673	0.165354557084033	0.410504308414201	0.761636931508653	0.129970223915079	0.948496416376895	0.583591642754534	0.929611325808608	0.194712765356559	0.239642613722599	0.513263574050119	0.595789095787694	1.08366100354725	0.552286821275938	0.297333206638656	0.321608516400797	0.578931212356338	0.568740678105104	0.306845771190124	336	0.65625
0.629483120936322	1.21696798692784	0.26390790396731	0.599552102781912	0.566007186758491	0.926444213884268	0.615449127606984	0.35167125365333	0.361296428837401	0.740424752313723	0.810518846274283	0.39995068847354	1.16176014449648	0.0594091176711605	0.163488297232442	0.401722114836245	0.762693960379839	0.129915239820745	0.951173041209215	0.586057394986742	0.916599980386331	0.195267316321048	0.239745729424986	0.504684407594625	0.585690444823338	1.08104039196807	0.545869077491127	0.292364024022904	0.314350412203521	0.575588312646718	0.564969767331031	0.306117677207844	337	0.658203125
0.634114646039393	1.21420432442114	0.266672752051458	0.598285649353226	0.56215691382335	0.92145941965703	0.603439869524712	0.349286536190324	0.362713838180293	0.731376697703404	0.801772509091491	0.39127787830945	1.158150571088	0.0560285103216363	0.161314796899378	0.393161637734125	0.763778048287426	0.12990297290495	0.954251644808283	0.588551659986389	0.903531050277426	0.195848677680707	0.239707578757465	0.496242227448616	0.575713424232307	1.07846177944909	0.539403819239588	0.287625155978794	0.307280488981078	0.572294426843387	0.561266983508797	0.305470096099201	338	0.66015625
0.639018189090638	1.2113052997175	0.269910896951007	0.597050635302984	0.558484470857975	0.916764493188655	0.591620767137717	0.346575062634242	0.3641691542629	0.722651358212997	0.792944640708752	0.382413090459903	1.1544467169772	0.052709362702244	0.158843405096964	0.384819025903358	0.764883085341244	0.129928419249685	0.957722480210483	0.591077583357671	0.890442478464421	0.196448128141443	0.239525285303474	0.487943085744076	0.565856078524988	1.07592655560746	0.532889174329732	0.283130926533084	0.300394955604841	0.569043624324372	0.557631280998067	0.304903900377071	339	0.662109375
0.644261604989106	1.20815704190455	0.273827748128064	0.595822560859299	0.555032419925835	0.912480977008234	0.580086538202224	0.343404167146964	0.365625278338599	0.714403296564227	0.784022299656298	0.373306170405966	1.15060850075136	0.049497990264385	0.155965105624562	0.376782687358662	0.765999631707419	0.129995852259903	0.961729937569492	0.593659316440225	0.877431705337229	0.197048981641623	0.239125822770895	0.479869320390012	0.556166837776349	1.07346207766052	0.526298506551235	0.27903254187795	0.293765439564271	0.565837214767004	0.554090252448082	0.304423857744353	340	0.6640625
0.649693394981803	1.20480628968996	0.278190616467832	0.594572666539328	0.551701825724388	0.908462145094734	0.568749825583174	0.339938085696285	0.367046117618455	0.706480743409276	0.775052050694463	0.364064884524306	1.14668103880176	0.0463702098108645	0.152834469294593	0.368942768685742	0.767109450448177	0.130083087521357	0.966066218889591	0.596285623901915	0.864546176545651	0.197633277836581	0.238577123722365	0.471957612398551	0.546585243693163	1.0710526314741	0.519655256791694	0.275224699517374	0.287297015019174	0.562646726385775	0.550610242558748	0.304023723883155	341	0.666015625
0.655290200102617	1.2012364052203	0.282989402580713	0.593287273718279	0.548477752591136	0.904697470599657	0.55761285238097	0.336187292716688	0.368413758147659	0.698883789350166	0.766041914197831	0.354706620244637	1.14266499002511	0.0433306261565852	0.149465847892013	0.361291885977347	0.768204192909231	0.130185761207086	0.970707787126762	0.598960165238195	0.851823526350866	0.198191703324426	0.237879425308328	0.464211778105928	0.537107287312143	1.06870304933654	0.512959790117272	0.271716732063636	0.280981631738882	0.559464072802232	0.547189166161441	0.303702595040391	342	0.66796875
0.661028606951334	1.19743086923224	0.28821380840441	0.591952773971164	0.545345312837943	0.901176158278749	0.546677871013468	0.332162394226816	0.369710429426333	0.691612481431006	0.756999828537883	0.345248886794855	1.13856095642829	0.040383747232487	0.145873728103115	0.353822544092206	0.769275455133541	0.130299542676677	0.975630645802588	0.60168661270751	0.839301256320816	0.198714957676739	0.237033083171833	0.456635531482581	0.527728930344858	1.06641828641188	0.50621257070263	0.268517723768495	0.274811141677017	0.556281131235891	0.543824908869178	0.303459283968853	343	0.669921875
0.666907066126721	1.19325356973967	0.294009253960666	0.590516201822547	0.542305835928358	0.89796593317388	0.536034296364734	0.327779784282571	0.37086518870156	0.684800152735784	0.747930915439015	0.335697116526704	1.13433307762803	0.0375771143192784	0.142005148529873	0.346588450394467	0.770291366111437	0.130418802999	0.980881169214204	0.604495812332992	0.827153333245259	0.199165476896563	0.235980162814213	0.449305968738257	0.518480460199644	1.06423993660619	0.499395443526446	0.265772706109938	0.268822792762171	0.553076665623614	0.54053497342846	0.303291335518746	344	0.671875
0.672842371099284	1.18876882313566	0.300205877173005	0.588978726158252	0.539308547644747	0.894958662864956	0.525614831522695	0.323154215121745	0.37188327457672	0.678330680225226	0.738854770363415	0.326113378801194	1.13001148309388	0.0348813886759725	0.137962274461551	0.339512308575203	0.771247423355352	0.130534664968949	0.986314632503919	0.607374744530453	0.815355674265414	0.199543603969177	0.234777015322615	0.442165245520333	0.509320771566804	1.06215525489418	0.492530249348545	0.263377500209951	0.262952034154626	0.549839003821515	0.537295647730845	0.303193103538272	345	0.673828125
0.678804579624039	1.18397937689367	0.306764643690897	0.587333634116614	0.536336934714222	0.892123966571699	0.515410434894469	0.318314162392537	0.372757356558097	0.672183801377077	0.729777927992334	0.316521387357475	1.12560023583367	0.0322926421068831	0.133773924557752	0.332574314732755	0.772136622052082	0.130643487447579	0.991882382965086	0.610323780677266	0.803925059504002	0.199843930111295	0.233435726584604	0.435203860062551	0.500240329283774	1.06016765666996	0.485623119114291	0.261314978314738	0.257181471833679	0.546560633229753	0.534101078708828	0.303161254057581	346	0.67578125
0.684769635745359	1.17887267137736	0.313670178681591	0.585570122203417	0.533378523974778	0.889444260783907	0.505424233742671	0.313273246287098	0.373474413129626	0.66635832476799	0.720705686678458	0.306940910211204	1.12109816016803	0.0298127036720596	0.129457417153281	0.325764435066048	0.772949684443227	0.130741887174053	0.997549189944416	0.613346718281925	0.792893541506213	0.200058097549741	0.231959874764594	0.428422470827991	0.491235076382458	1.05828503823158	0.478677370731827	0.259586622704468	0.251501339658751	0.543233203925405	0.530948501325651	0.303192279714521	347	0.677734375
0.690684693507953	1.17331109525531	0.321007812531613	0.583624269858731	0.53041205395793	0.886931532461474	0.495740757168134	0.307992391498357	0.3739528939302	0.660964226803695	0.711649871358938	0.297420775764899	1.11646939098332	0.0274826726866564	0.125007331081883	0.319104409671748	0.773638970460312	0.130819059195472	1.00326591485735	0.616478018862513	0.782469811830852	0.20013787529281	0.230311710311787	0.421884260287613	0.482323077815517	1.05656335396094	0.471688461147201	0.258309034169093	0.245921603197371	0.539821134941303	0.5278462821617	0.303275132534016	348	0.6796875
0.696508978867556	1.16735315532254	0.328665187474042	0.581510091523466	0.527417741676677	0.884513703843868	0.48631486205711	0.302544051059411	0.374213972204111	0.655922200903933	0.702614962031955	0.287991849556302	1.11173092160154	0.025277393024893	0.120484537227247	0.312545632550879	0.774207215832488	0.130872557822957	1.00894090853747	0.619706227501747	0.772605617792906	0.20009148311836	0.228532173643965	0.415544410472126	0.473481415668376	1.05499314253274	0.464674248909259	0.257396873256173	0.240404962952428	0.536323157429294	0.524779454546528	0.303404592648163	349	0.681640625
0.702224217871853	1.16103067385948	0.336585869889406	0.579236953868766	0.524388234173788	0.882154520022523	0.477123969748772	0.296963960116072	0.374271271033746	0.651192017032239	0.693601684058079	0.278667704462139	1.10689049328827	0.0231834079116627	0.115918389034085	0.306064349889378	0.774656935179398	0.130901577963446	1.01452894711323	0.623025005452629	0.763271477536948	0.199924477744241	0.226642398067922	0.409379330192646	0.464699742150505	1.05356935780984	0.45764438025031	0.256804401181455	0.234934043221604	0.53273993710825	0.521740657574423	0.303577185034609	350	0.68359375
0.707807930432549	1.15433610859354	0.344750950813015	0.576798568004088	0.521315695836767	0.87983224594028	0.46817181635987	0.291266959036537	0.374117910127329	0.64677086690443	0.684612067671022	0.269466969847408	1.10194474542226	0.0212002423237385	0.111326538106172	0.299649914089323	0.77498001154766	0.130903475247691	1.01998925380219	0.626437352203429	0.754490340845369	0.199630864313697	0.224648580896284	0.40338647484603	0.455975956488485	1.05230087641033	0.450604809710453	0.256524811779105	0.229500350794786	0.529064917561029	0.518726920198495	0.303787639462845	351	0.685546875
0.713177342008948	1.1471470862103	0.35319314584834	0.574135863538566	0.518174025373845	0.87751299623955	0.459536243026502	0.28544864641617	0.3736808872947	0.642743124721424	0.675655694620508	0.260462112626711	1.09685494396685	0.0193586922468629	0.10673654432539	0.293300822949541	0.775123864267167	0.130865163251073	1.02520144364419	0.629976180330057	0.746466552662195	0.199162645769026	0.22253348618241	0.397610062140877	0.447324095238767	1.05125108307212	0.443565642398651	0.256632982652179	0.224098901594726	0.525259099157257	0.515739645792497	0.304017694629443	352	0.6875
0.718305614361121	1.13949796762292	0.361842634175576	0.571261411644111	0.514958669120442	0.875146337518388	0.451196856431334	0.279552952410963	0.372978459148216	0.639064204807701	0.666730045281977	0.251672286570523	1.09162398900228	0.0176426784640018	0.102185843514246	0.28698875245912	0.775089975170319	0.130784894808312	1.03009716571507	0.633634539155149	0.739169513844892	0.198526211141152	0.220324068537796	0.392021271937014	0.438736666835242	1.05041879747294	0.436542523720657	0.257069359523596	0.218711593088424	0.521323445590902	0.512769957635812	0.3042607461464	353	0.689453125
0.723202773407676	1.13145357888147	0.370640969366617	0.568204535836701	0.511676604357118	0.872709362032526	0.443114115238552	0.273610893514445	0.372048669015335	0.635675395494588	0.65782943192767	0.243085216547302	1.0862659917247	0.0160308239941009	0.0976901498424081	0.280695613845191	0.774897623078056	0.130665795438532	1.034670697492	0.637396174443918	0.732508387392507	0.19774265016783	0.218044543817062	0.386585358890802	0.430204978777756	1.049781773278	0.429543121081184	0.257767169789311	0.213328896788715	0.517272432854281	0.509811457610545	0.304517266709752	354	0.69140625
0.727849832157829	1.12301147512835	0.379567531798753	0.56496414735392	0.508325571313228	0.870179762134657	0.435291592548635	0.267636850260204	0.370891076553962	0.632571501270265	0.648952615513774	0.234715033033683	1.08077536280891	0.0145210478064468	0.0932652767325141	0.274412399678822	0.774541836833071	0.13050549293914	1.03888293775326	0.641261920723294	0.726495204429965	0.196809400512271	0.215702562277937	0.381297042400154	0.421730305683606	1.04934741307915	0.422575152779483	0.258712379020864	0.207945886161189	0.513102872517032	0.506861382773479	0.304781483516812	355	0.693359375
0.732155451443118	1.11407526727492	0.388615465858176	0.561496774954854	0.504887087463206	0.867496400972071	0.427796686791067	0.261648562790685	0.369453269984997	0.629809388885253	0.640102026154762	0.226636076195014	1.07511026830184	0.0131332734261794	0.0889552281592217	0.268126252550406	0.773976552927583	0.130290068084841	1.04258087724194	0.645256822528071	0.721300319968228	0.195687884121381	0.213297301020547	0.376180894736102	0.413329553382046	1.04917575843963	0.4156601489332	0.259936198296881	0.202555099686578	0.508782433185576	0.503916913125279	0.305031701784538	356	0.6953125
0.736080754515823	1.10464476772333	0.397736244863044	0.557805785477848	0.501362221448853	0.864609858189846	0.420636761359784	0.255677830915735	0.367741202254093	0.627373444044232	0.631271490355949	0.218873809097323	1.06925544561683	0.0118614378680922	0.0847933662038289	0.261819831879351	0.773195038160049	0.130013926802736	1.04568149123999	0.649379016271843	0.716938824279752	0.194376673321816	0.210847038488419	0.371222163218515	0.405010226702767	1.04928048624054	0.408817107617714	0.261399367477229	0.197150415955961	0.504308404550946	0.500972147738074	0.305256959984043	357	0.697265625
0.739676547963703	1.09481604661271	0.406886154303008	0.553938047428966	0.497770414029028	0.861530061753889	0.413752001912842	0.249740055741102	0.365813320948377	0.625190340293447	0.62245229164928	0.21138031314464	1.06323688138113	0.0106793796627327	0.0807704729948768	0.255488072877132	0.77223639047843	0.129685088624756	1.04825181784077	0.6536012925665	0.713256300842151	0.192912883552028	0.208371501859288	0.366380994839567	0.396763276642925	1.04961563621311	0.402044183084438	0.263029997959354	0.191732968376901	0.499710323210885	0.498023768626266	0.305466344992381	358	0.69921875
0.742928856688115	1.08459116421543	0.416044711863204	0.549897297519658	0.494114545852653	0.858237996668253	0.40714490867094	0.243847795169334	0.363674800863649	0.623251703590294	0.613640711411262	0.204162816852227	1.05704734463259	0.0095841921977526	0.0768990271206911	0.249125567564548	0.771099970484154	0.129301059667088	1.05026164483214	0.657920830426825	0.710253888951234	0.191297914251105	0.205878258863016	0.36165034542646	0.388593851141511	1.05018507506975	0.395349539825158	0.264809302944238	0.186302593411707	0.494989136642406	0.49506956176058	0.305655073363802	359	0.701171875
0.745756402302568	1.07390435947542	0.425181534984726	0.545659841126479	0.490388850625035	0.85466751197287	0.400868073327709	0.238028253522717	0.361297688814215	0.621586760533671	0.604831848618088	0.197279660285505	1.05064506681766	0.00858654147564152	0.0732244743739393	0.242719375609863	0.769754416008051	0.128848139081164	1.05156736057352	0.662349402978378	0.708051068359076	0.189508183878825	0.203375860892795	0.357038402852449	0.380524553496826	1.05103525876501	0.388759739938217	0.266733321286096	0.180857863063426	0.490125551068185	0.492105178870271	0.305802895204251	360	0.703125
0.748089181770117	1.0627188894904	0.434245906860346	0.541219736976063	0.486598120539414	0.850750861790719	0.394958790879318	0.232316520655836	0.358675886971423	0.620198374338031	0.596015233269764	0.190773167775081	1.04399016544869	0.00768871463954847	0.0697925305024237	0.236257063819076	0.768182285185421	0.128313095234561	1.0520397061456	0.666885855130799	0.70671922486278	0.187534156100175	0.200880502253836	0.352538798104802	0.372582081327622	1.05219864079914	0.382304546495927	0.268767769284665	0.175402503806197	0.485112343243935	0.489125021790057	0.305891333992181	361	0.705078125
0.750025244052791	1.05115584708887	0.443224395712214	0.536633486322258	0.482766319097949	0.846544850294196	0.389335310443167	0.226704376894401	0.355878147251988	0.619006274793891	0.587185463020979	0.18455949543168	1.03712812902415	0.00686324477526846	0.0665625609586651	0.229748674084168	0.766439343675761	0.12771047531656	1.05183825144781	0.671495534863298	0.706050354497871	0.185424686462737	0.198400538281722	0.348114216247552	0.364749821976835	1.05360445121711	0.375965026273959	0.27085599872182	0.169944558531796	0.479989937921418	0.486130167156096	0.305941701504483	362	0.70703125
0.751556722830631	1.03922090567868	0.452098302129672	0.531908419707424	0.478899929593263	0.842037096416819	0.383998350974643	0.2212016449011	0.35291355826579	0.617998489583878	0.578337938767045	0.178638145692158	1.03005137606452	0.00610708467159667	0.0635429980031202	0.22319351568971	0.764529129084987	0.127037619700742	1.05094733393258	0.676170837262821	0.706036176663502	0.183185036397665	0.195941873729552	0.343757095058095	0.357036211485946	1.05525192022237	0.369748316644565	0.27297773885785	0.16448858449096	0.474763237785327	0.483119186342901	0.305951367506405	363	0.708984375
0.752626223562828	1.02687853021215	0.460830134307877	0.527038640146074	0.475004135268358	0.837176334504004	0.378982310724376	0.215834174306697	0.34977534370994	0.617179818341155	0.569464293810791	0.173041716468455	1.02272434759289	0.00542424325797709	0.0607695049393357	0.216585862194685	0.762437335543456	0.126282623494134	1.04926684614522	0.680908349588739	0.706741161637417	0.180807611078473	0.193514742287799	0.33946504983997	0.349467132468097	1.05716772023545	0.363678371280058	0.275109250070691	0.159041680709792	0.469427199823053	0.480088356251665	0.305905859075842	364	0.7109375
0.753123651985412	1.0140607116737	0.469345185191791	0.522015095268622	0.471091702793901	0.83186569286741	0.374354333331464	0.210652152684884	0.346452876033665	0.616555592558992	0.56054791193924	0.167829305696286	1.01507591125969	0.00482262506985201	0.0583108928036507	0.209918240198868	0.760138357929547	0.125421452653582	1.04660920069135	0.685696115566831	0.708286898152731	0.178280637809261	0.191138020287287	0.335232849241089	0.342097119251542	1.05940110755128	0.357802153071555	0.277201728439966	0.153621884067288	0.46397499642105	0.477030813416393	0.305776962918753	365	0.712890625
0.753193537902732	1.00090448396527	0.47767249882191	0.516892785654776	0.467180031628949	0.826212586156293	0.370011777494727	0.2056196500533	0.343011977274311	0.616050806122202	0.551593510037419	0.162891063581872	1.00717875795792	0.00427634695726201	0.0560939295799145	0.203211144648701	0.757695782851509	0.124477555881758	1.04322489154794	0.690501966363738	0.710430917286393	0.17565602475904	0.188804914777987	0.33103298288771	0.334890803943485	1.06186200060952	0.352078276920328	0.279233337213181	0.14823452833905	0.458448997606194	0.47395226229418	0.305599466703297	366	0.71484375
0.752834794339239	0.987418251459078	0.485796445597937	0.511680929817339	0.46327710897355	0.820213333658869	0.365953270883725	0.200743330116068	0.339463524747645	0.615650117378386	0.542597804329801	0.158219673459278	0.999026760987921	0.00378272155248314	0.0541229736225868	0.196468590835166	0.75511574682544	0.123448507572442	1.03911574919133	0.695313245891845	0.713157811195762	0.172942195109887	0.186518418306711	0.326858607186788	0.327858345484209	1.06454493088646	0.346511532388161	0.281185638387832	0.14288780422399	0.452857022043996	0.470852172881798	0.305373340211772	367	0.716796875
0.752021512831435	0.973592691691493	0.493686969103096	0.506385201700969	0.459392897162514	0.813844012165581	0.362193730350529	0.196039949119834	0.335814063800936	0.615341340911723	0.533554695310304	0.153821715746062	0.9905979119434	0.00334172793402723	0.0524172912731457	0.189693588176582	0.752397522289298	0.122326486774272	1.0342427959282	0.700114973695578	0.716483228033535	0.170144040968806	0.184284516970578	0.322703269679779	0.321021996912397	1.06745614637402	0.341116561360509	0.283032535056031	0.13759398921977	0.447204581823383	0.467728731476927	0.305092402161921	368	0.71875
0.750606607960135	0.959339439641467	0.501228479332773	0.501002943327544	0.45555500597345	0.806981082660393	0.358826980951762	0.191581562194124	0.332059306145415	0.61511124802991	0.524442690032205	0.149763155871676	0.981786495008267	0.00296436537908761	0.0510729213766569	0.18289032941496	0.749512410047485	0.121074761367084	1.02837492524897	0.704865382905545	0.720559901013566	0.167258454448681	0.182125127903211	0.318556571629714	0.314474523969458	1.07065262477365	0.335960212859451	0.284693697166069	0.132395197649989	0.441494334617105	0.46457369129666	0.304718120566847	369	0.720703125
0.748772506219602	0.944800874593249	0.508499866479688	0.495576289126526	0.451763801576964	0.799773576689961	0.355733440996532	0.187304515444928	0.328249338951234	0.614906298013658	0.515280256639522	0.145925714999595	0.972697126979224	0.00262810366829466	0.0499874924826836	0.176079099696093	0.746520608531274	0.119727901829059	1.02182782108076	0.709551380359591	0.725134962574315	0.164328704290107	0.18001941169074	0.314405836708944	0.308149596295917	1.07403611853897	0.330977393657003	0.286195848814637	0.127281061848399	0.435759036642606	0.461396466180669	0.304297230979342	370	0.72265625
0.746525102142669	0.929987438836296	0.515489441133393	0.490114619509681	0.44802675096943	0.792226842726171	0.352909755864798	0.183212319148709	0.324394797891908	0.614708743385483	0.506067756515622	0.142297566920332	0.963327040433801	0.00233092215819533	0.0491617248961338	0.169267537481377	0.743428317528455	0.118284431182414	1.01462050224661	0.714156180096947	0.730188359084896	0.1613652058132	0.177966855650491	0.310245919278754	0.302056910864468	1.07759709215587	0.326169649574487	0.287525069950641	0.122261675180784	0.430007804768997	0.458197411113034	0.303831927917981	371	0.724609375
0.743870538195028	0.914909639935958	0.522185663239276	0.484627299409465	0.44435127884077	0.784346541839824	0.350352504409718	0.179308373738446	0.320506285751153	0.614500769186837	0.496805710586972	0.138866763321663	0.953673611783774	0.0020708268470346	0.0485962172245994	0.162463389211435	0.740241701599874	0.1167429170482	1.0067725719761	0.718662870956812	0.735699903340879	0.158378426966602	0.175966820202108	0.306071744623517	0.296206116415558	1.08132587608324	0.321538402902449	0.288667630488043	0.117347172937411	0.424249777797313	0.454976911562002	0.303324574020142	372	0.7265625
0.740640357687791	0.899473764407998	0.528422297171846	0.479127497971756	0.440785526526778	0.775998799010362	0.348176027569062	0.175688060455012	0.316596016354976	0.614226768717835	0.487476768907702	0.13569082603554	0.943600242905414	0.0018604388584127	0.048412262851014	0.155693828009061	0.736931846828293	0.115054575822362	0.998050603922666	0.722975808803398	0.741826416375071	0.155387383677819	0.174039152626149	0.301864438013666	0.290735976873722	1.08527147175897	0.317167499080937	0.289502745018631	0.112615552384872	0.41850716365259	0.451726670609323	0.302727261979562	373	0.728515625
0.737038516565239	0.88381621871361	0.534329945542769	0.473635619938721	0.437306202156587	0.767353517217023	0.34625002423445	0.172263506462949	0.312689030799703	0.613872913320479	0.478109766155252	0.132663315350159	0.933242081352664	0.00168106930401019	0.0484851673609439	0.148964980130224	0.733547108439544	0.11326563475846	0.988788929924092	0.727122143533154	0.748329706958135	0.152414134381646	0.172155391441875	0.297627720265893	0.285539935674548	1.08934216277699	0.312972005720405	0.290110147435304	0.108027720982586	0.412791967368422	0.448457886142195	0.302094982973214	374	0.73046875
0.733077513964597	0.867949027143552	0.539901349861233	0.468159856160814	0.433918835655722	0.7584236424072	0.344569575082905	0.16903536954535	0.308794214799819	0.613420640199859	0.468710538289547	0.129770934023785	0.922601213324642	0.00153151955953362	0.0488126825095904	0.142286316018122	0.730091135865295	0.111376305050191	0.979020375770613	0.731083073575809	0.755187297862933	0.149469642887638	0.170311758561726	0.293358710533217	0.280624956446352	1.09352516115541	0.308949940050579	0.290482026562752	0.103593748173193	0.407112797783388	0.445171671960846	0.301431124183622	375	0.732421875
0.728770062736588	0.85188426343863	0.545129415891146	0.462708333685271	0.430628870264791	0.749222330976195	0.343129718120254	0.166004215748735	0.304920369230812	0.61285140327802	0.459285140903893	0.127000405741325	0.91167991926281	0.00141062216304665	0.0493924716303111	0.135667323842538	0.726567439165893	0.109386871158567	0.968778133799921	0.734839792786625	0.762376670245818	0.146564856478498	0.16850438035969	0.289054613844876	0.275997858406649	1.09780757906495	0.305099199064524	0.290610803857259	0.0993236589262092	0.401478205458459	0.441869164317744	0.300739025661478	376	0.734375
0.724009705358553	0.835571869968154	0.549858261878765	0.457310150451294	0.427488333292585	0.739675060339894	0.342016210315156	0.163250734509202	0.301096514013872	0.612070829620801	0.449842406559206	0.12436900451204	0.900372353166342	0.00132787073089439	0.0503207722939869	0.129156743768527	0.722954143142638	0.107258298748054	0.957957822044524	0.738260922768676	0.76997708653333	0.143743268006489	0.166736544928621	0.284695692062126	0.271791396224895	1.10219600325678	0.301482635921643	0.290382028782927	0.0953092024657489	0.395926835844489	0.438546956717007	0.299980990962411	377	0.736328125
0.71894207311383	0.819099538736594	0.554204113059972	0.4519659457262	0.424467763067071	0.729901142830422	0.341136213090615	0.160703615599244	0.297324764269629	0.611095654259274	0.440406293889014	0.121816693661108	0.888786313728336	0.00127246156003879	0.0515029322365157	0.122746648164673	0.719275662840201	0.105028495000953	0.94678149999612	0.741393240365489	0.777839674243741	0.141005102121277	0.164987636738139	0.280292973590831	0.267908817945287	1.10663486892708	0.298033538621473	0.289877824155297	0.0915046646210685	0.39045270092946	0.435212962236298	0.29919779849585	378	0.73828125
0.713604024580654	0.802490928730797	0.558185141769782	0.446679746224249	0.421563998977131	0.719932769216752	0.340470214019369	0.158349531226747	0.293609406331683	0.609917274789652	0.430989524327671	0.119325880422403	0.876945485698595	0.00124249072971944	0.0529199561404946	0.116441849061043	0.715535110439657	0.102705601130967	0.935314196618431	0.744232848097091	0.785924200195634	0.138356901568927	0.163250004263131	0.275848238978378	0.264335034391443	1.11110433758089	0.294737026721528	0.289111719605466	0.0879076789997596	0.385058844475838	0.431869665510463	0.298398712049955	379	0.740234375
0.708013680525032	0.785759422069769	0.561798885234836	0.441457723973315	0.418780026342223	0.709787772957555	0.340012283395778	0.156186652374377	0.289956714688915	0.60851839466977	0.421604296069665	0.116884904458186	0.864857647624501	0.00123767597105133	0.0545673159727052	0.110251611049806	0.711731697525717	0.10029203801961	0.923596912473905	0.746762006154027	0.794207585939824	0.13580859368117	0.161517616783814	0.271361061262247	0.261072285296306	1.11558890679962	0.291587895912676	0.288082554992335	0.0845264173327866	0.379751663509174	0.428518741435356	0.297586739910922	380	0.7421875
0.702125316706368	0.768892496915238	0.564912779190442	0.436335255840283	0.416163526527272	0.699445561298004	0.339822138587121	0.154277138526486	0.28640146766138	0.606783574836823	0.412292544572101	0.114486787961108	0.852456205248306	0.00126676566498757	0.0565151083068725	0.104236544292846	0.707838854527257	0.0977624897026411	0.91163604172533	0.74883278837624	0.802708157925191	0.133416775964111	0.159778010901967	0.266816763503147	0.258232444633766	1.12005760930067	0.288624966192356	0.28669830005585	0.0814539093350375	0.374574563288608	0.42516149625226	0.296732434436634	381	0.744140625
0.696033789410462	0.751943370672318	0.567614141244928	0.43130551295595	0.413688958559341	0.688980605713959	0.339840073691321	0.152570589979323	0.282936813816269	0.60473813291852	0.403073992265132	0.112103573980571	0.839818475934694	0.00132435186439931	0.0586995722341708	0.0983838883002523	0.7038649785265	0.0951448111060706	0.899563611468971	0.750491648984392	0.811340105589244	0.131172673194335	0.158018553074402	0.262227000232711	0.255740250492089	1.1244776772351	0.285801989119211	0.285025363914112	0.0786501541243865	0.369514795043931	0.421802981854902	0.2958617723401	382	0.74609375
0.689786501075048	0.73493830090827	0.569948415052718	0.426363997534101	0.411342704388349	0.678429287499966	0.340036484785299	0.151041243523391	0.279558083966245	0.602397066203442	0.39395951779903	0.109723465196488	0.826984411804514	0.00140807056253011	0.0610886287473593	0.092685948480994	0.699812810554213	0.0924535003262966	0.887443011805885	0.751764583705646	0.82006224933509	0.129070369352555	0.156233233867815	0.257598323279772	0.253555965317622	1.12883280680702	0.283095491534498	0.28309891225434	0.0760934257326769	0.364564419760114	0.418445707705376	0.294987770370811	383	0.748046875
0.683404942720362	0.71789180172454	0.57191773423639	0.421514804657719	0.409125673038892	0.667810745117126	0.340405063657752	0.149685314812871	0.276269009031516	0.599746356627589	0.384966473707786	0.107338580068194	0.813966819320673	0.00151853753835708	0.0636763031165474	0.0871501493937299	0.695677217139416	0.089693020056201	0.875316191094014	0.7526379909011	0.828852380666837	0.12711742399532	0.15441547219232	0.252932367820728	0.251676436941628	1.13310524916883	0.280498174037864	0.280923369471749	0.073788689905849	0.359726679170249	0.415091632377738	0.294112048098722	384	0.75
0.676893709642618	0.700821349434913	0.573420992980998	0.41679248293473	0.407077005719767	0.65714350514198	0.340983718498651	0.148545443568491	0.273102457673174	0.596668579784024	0.376167218201954	0.104933609788776	0.800739385873646	0.00166524492959346	0.0665085360078477	0.0818380490814198	0.69142172810178	0.0868527781639424	0.863264523516856	0.752969419761184	0.83768647005846	0.125371687901056	0.152542660951137	0.248222227407927	0.250182617104444	1.13723406605408	0.278026860641183	0.278436453422011	0.0718184293891298	0.355039745928491	0.411745698588809	0.293210773561586	385	0.751953125
0.670313916097756	0.68376254267463	0.574510577740933	0.412192337774903	0.405181742521213	0.646473194021022	0.34173936813891	0.147591601978521	0.270052919005942	0.593176952071296	0.367586735365273	0.102498452221247	0.787354468914434	0.00184732398525301	0.0695487464985115	0.0767426554422746	0.687041878373584	0.0839518948829851	0.851369460055307	0.752785162747326	0.846513331941052	0.123827325579054	0.150606084526944	0.243477520753507	0.249026111910103	1.14119052353768	0.275652568339585	0.275681633690744	0.0701585967572935	0.350493005134411	0.40841162108939	0.292295975711216	386	0.75390625
0.663705384950688	0.666734052083797	0.575256372737318	0.407699407569592	0.403416693568119	0.635823962706257	0.342637181835129	0.146789012662085	0.267105374702001	0.589320490304206	0.359218590666838	0.100032579136535	0.773857040973872	0.00206129784669763	0.0727568827971821	0.0718382126446578	0.682546119866257	0.0810071322965464	0.839657489898362	0.752151776081054	0.855306748946487	0.122460399122403	0.148607724736012	0.238707373006652	0.248146201592976	1.1449746622019	0.273350039454362	0.272709769915024	0.0687646309567912	0.346065821844367	0.405090280903472	0.291383159209828	387	0.755859375
0.65709009331243	0.649751294979848	0.575664835312691	0.403315989347727	0.401781649098602	0.625213122898911	0.343671005519329	0.146132323492414	0.264261473920527	0.585090230047385	0.351082670295378	0.0975328970775068	0.760263478355862	0.00230865980375116	0.0761262539931413	0.0671293499872955	0.677926598918591	0.0780243773037272	0.828164841009868	0.751062224436972	0.864046636225264	0.121275067975006	0.146542180559452	0.233914899323398	0.247534640939572	1.14856691153651	0.271111251011486	0.269529307546231	0.0676374086198573	0.341758022045388	0.401783656496471	0.290472131732986	388	0.7578125
0.650505269793787	0.632852773955332	0.575669414260975	0.399071443785881	0.40030665613076	0.614679580322329	0.344861988052491	0.145645873702403	0.261547986110966	0.580384077199067	0.343269321868213	0.0949874898570027	0.746581193018777	0.00260020164020061	0.0796827485159226	0.0626693799559813	0.673139730983566	0.0750055012527788	0.8170049570877	0.749398990705466	0.87268543356351	0.120320274049445	0.144384645137084	0.229100761812468	0.247238401914358	1.15188673165168	0.268936897329875	0.266107215019467	0.066839861512262	0.337596338406832	0.398498704619886	0.289542774381793	389	0.759765625
0.643999893089968	0.616075200999125	0.575289769411321	0.394969381101242	0.398990887594119	0.604259497916473	0.346196336753258	0.145315648849284	0.25896686713676	0.575188186986535	0.335824785941641	0.0923947537070729	0.732850823382898	0.00294038003089236	0.0834105155369317	0.058465542853636	0.668166257937213	0.0719651154647691	0.806250885474449	0.747154562738784	0.881179744636714	0.119601176569851	0.142125178697393	0.224273357941203	0.24723326577189	1.15488698026048	0.26680865180809	0.262466339446717	0.0663688499548001	0.333576681021892	0.395239850633847	0.28859440279637	390	0.76171875
0.637587509757729	0.599418448455043	0.574612923555094	0.390984280981537	0.397803593123986	0.593951597902605	0.347638509241458	0.145102683000401	0.256493490330937	0.56959029357719	0.32870652330779	0.0897648199661837	0.71910717895754	0.00332305458143571	0.0872671594826158	0.0544721275727536	0.663030052174546	0.0689164967077075	0.795865056045132	0.744438656177221	0.889531826655392	0.119074188020913	0.139778345660956	0.219440712322978	0.247447143131499	1.15759899694003	0.264706827830758	0.258663373087882	0.066158130178355	0.329668156112918	0.392004738494686	0.287645262057101	391	0.763671875
0.631287139439897	0.582898408375853	0.573649040101071	0.387117047277346	0.396744572514007	0.583769091586372	0.349182940243673	0.145000418175282	0.254128054729566	0.563587759718472	0.32193311781326	0.0870992165074903	0.705368069132008	0.00375051933731457	0.091245966040852	0.0506907394147808	0.657723308940848	0.0658659904056397	0.7858726527775	0.741251993366722	0.897724861102591	0.118739478317445	0.137341340695986	0.214606704241465	0.247867987526606	1.16000229041942	0.262624120278261	0.254708949371949	0.066204092419639	0.325867658755845	0.388795117634239	0.286693676182227	392	0.765625
0.625147335721433	0.566564174396865	0.572364140488169	0.383389625194805	0.39583626357816	0.573753744315825	0.350839115655232	0.145017873604982	0.251889661274416	0.557106552884444	0.315593824103305	0.0843949928487789	0.691662294784269	0.0042344419448802	0.0953580251723279	0.0471606550829785	0.652204036323649	0.0628232048513425	0.776379697167246	0.737514397613545	0.905705241982093	0.11863032324687	0.134794544625658	0.209777270261923	0.248512766523018	1.16201017848072	0.260552749670083	0.250593315888965	0.0665453567624651	0.322188822906449	0.385618154245163	0.285722800277428	393	0.767578125
0.619224470006808	0.550473168280213	0.570754379636116	0.379816895205602	0.395094051172237	0.563948827298603	0.352605535757433	0.145149936200132	0.24979031347823	0.550100140337312	0.309772574004957	0.0816565152789979	0.678036438686776	0.00478686176815009	0.0996007178189107	0.0439077064866268	0.646434419995234	0.0598040970324354	0.767482246351007	0.733181346560568	0.913415079975074	0.11876502761968	0.132123801436475	0.204962637654657	0.249371596488396	1.16353318657591	0.258477839229683	0.246327420963982	0.06719753595807	0.318633685952432	0.382480948440357	0.284720177005636	394	0.76953125
0.61349148009528	0.534594634294447	0.568912797563795	0.376363742159829	0.394480896537389	0.554320751449145	0.354449535835197	0.145359316748101	0.247797534065735	0.542692229646726	0.304374369195124	0.0788985014893407	0.664499232752268	0.00539657697732128	0.10393452375045	0.0408680451425772	0.640462532684616	0.0568125938845488	0.759067046589122	0.72839859178068	0.920894688688282	0.119083442259909	0.129356975667136	0.200165644228863	0.250374479867494	1.16465022503902	0.256391042004852	0.241962786481498	0.0680789305169554	0.315166834160321	0.379376666051867	0.283708360346871	395	0.771484375
0.607960998028622	0.518944180655538	0.566852161357282	0.373029975123438	0.393997511811717	0.544877514618009	0.356366429199974	0.145638664517505	0.245910598157894	0.534887109664848	0.299412250567445	0.0761260305266038	0.651067540154542	0.00606650082376525	0.108353287742272	0.0380405988989592	0.634283613241815	0.0538544643464493	0.751145114573033	0.723174317632733	0.928131405532183	0.119581689260606	0.12649461477231	0.195390227828537	0.251507491037882	1.16534154499588	0.254286978933875	0.237510546951048	0.0691815462405305	0.311783302632451	0.376306606994258	0.282685045423962	396	0.7734375
0.602672965688121	0.503569854290267	0.564564426222498	0.369829229777272	0.393660311285914	0.535650999656284	0.358358529387802	0.145986085298551	0.244140857265849	0.526644931083863	0.294954259345531	0.0733447646287403	0.63777651819553	0.00680776910483736	0.112858709146715	0.0354485163391982	0.627867423469851	0.0509413683728578	0.743787356802792	0.717468775044034	0.93508000582812	0.120275054786673	0.123526735103501	0.190644272606267	0.252766779370546	1.1655303346123	0.252156615120676	0.232975583297525	0.0705198749663196	0.308485925985154	0.373276494402786	0.281637506691651	397	0.775390625
0.597701507664515	0.488568557385242	0.562036095552469	0.366787924841085	0.39350328381543	0.526701414826363	0.360430754376888	0.146396639783814	0.242510365403576	0.517892226666377	0.291130848945993	0.0705685893786156	0.624696124654632	0.00764329788084831	0.117454230876849	0.0331361464547568	0.621157078051668	0.04809621710333	0.737124385012352	0.711208675212145	0.941652395214413	0.121190568471936	0.120436282748528	0.185943647740228	0.254142867268581	1.16506285430699	0.249983423919836	0.228368443619299	0.0721186990975204	0.30527914124045	0.370297422917158	0.280542002628913	398	0.77734375
0.592974114778811	0.473867438106562	0.559352736947034	0.363862898446106	0.393482240685867	0.517963249387318	0.362555600393533	0.146841181781425	0.240980746753029	0.508777882627892	0.287787241578117	0.0678074376883328	0.611795939564257	0.00855378059804993	0.122107204322585	0.0310260779775669	0.614227746019056	0.0453092490172449	0.730974802362987	0.704560002100201	0.947931241009336	0.122259248587115	0.11726036235357	0.181282531652616	0.255581970590399	1.1640808322329	0.24777287332314	0.223725718883903	0.0738918846853545	0.302130195182501	0.367357480987894	0.279427367305432	399	0.779296875
0.588494379702494	0.459480673810977	0.556528067271126	0.3610529557757	0.393599197416147	0.509439304263727	0.364729337969808	0.147312107472525	0.239550614862825	0.499312946043925	0.284927311177848	0.065068400572963	0.599089701075404	0.00954241095785567	0.126812389624831	0.0291152124967656	0.60707996692031	0.04258482580349	0.725334971192596	0.697536770041531	0.953908364407812	0.12347368025757	0.114002822815335	0.17666435396132	0.257070347295427	1.16256764055819	0.245522247023588	0.219057773467175	0.0758276863723318	0.299033643877829	0.364457336816314	0.278291592106773	400	0.78125
0.58428027281643	0.445443267559962	0.553569923273166	0.358363375555231	0.393864753011071	0.501145059648705	0.36695053329335	0.147802023875415	0.238224138184181	0.489490336177289	0.282583197967568	0.0623612336876759	0.586604651671774	0.0106175511819348	0.131566776435807	0.0274114771793869	0.599702023130214	0.0399316180643437	0.720229404449996	0.690133845110275	0.959556766671245	0.124833445872425	0.110663650415307	0.172095617274861	0.258594811660419	1.16047282674319	0.24322622938845	0.214375218666066	0.0779215700018205	0.29598617428729	0.361600059108495	0.277127378482314	401	0.783203125
0.580419358057582	0.431906975440403	0.550469944558504	0.355830005652688	0.394335106332457	0.493159624796802	0.369225971544696	0.148297187291684	0.237031504243842	0.479226813247597	0.280925804729048	0.0597164346466331	0.574446621843747	0.01181650586797	0.136373824852094	0.0259740300543471	0.592025035451341	0.037383136054448	0.715812262846056	0.682266449817046	0.964749532907327	0.126364180552892	0.107228895405775	0.167601137184331	0.260132255305576	1.15756335246214	0.240865432412286	0.209699393566697	0.0801917363486531	0.29299012893682	0.358800954747049	0.275899921666609	402	0.78515625
0.576802103692207	0.418747474542696	0.547292861475526	0.353403820963506	0.394955570672543	0.485392177334868	0.371534242471534	0.148782955493406	0.235930380944774	0.468678262988806	0.279747654875102	0.0571292587204554	0.56253885888019	0.0131086541262205	0.141210088143959	0.0247178705235917	0.584145006448052	0.0349142705000857	0.711859686749501	0.674099733791707	0.969610244924433	0.127999422019751	0.103736693613182	0.163164318253068	0.261656626696946	1.15405412306554	0.238457524814313	0.205044896908078	0.0825623439117451	0.290021720654127	0.356043294939997	0.274645653960602	403	0.787109375
0.573421937150852	0.405976052838656	0.544051244337775	0.351082555891431	0.395729221657165	0.477841186200323	0.373872382165929	0.149252159338638	0.234918707867131	0.457861546432702	0.279041416510452	0.0546072384678953	0.55089035564923	0.0144969490737085	0.146071264488377	0.0236385565306543	0.57606862092914	0.0325275272654257	0.708355484592062	0.665651046306359	0.97413467616923	0.129729267143013	0.100193415154206	0.158787748844248	0.263156099808787	1.14993430323441	0.23600259718556	0.200420547859446	0.0850190827451848	0.287076393668587	0.353326986183553	0.273363419681709	404	0.7890625
0.570271922544991	0.393603873996511	0.540757592115137	0.348863905186436	0.396659164571153	0.470504981883161	0.376237449236029	0.149697655469577	0.233994398692374	0.446793713686801	0.278799346326025	0.052157902603278	0.539509919346373	0.0159843268346232	0.150953082958306	0.0227316063782415	0.567802781860191	0.0302253432478463	0.705283062896094	0.656937818479855	0.978318726521539	0.13154374182891	0.0966055051750496	0.154473984892739	0.264618935933977	1.14519329960653	0.233500837591693	0.195835103500897	0.0875475715924524	0.284149640675128	0.350651906521064	0.272052246597187	405	0.791015625
0.567432294472726	0.381846273859649	0.537419707817181	0.346788738422442	0.397828066673098	0.463476931767851	0.378634369988744	0.150089315045818	0.233192068449053	0.435408196177231	0.279208164132746	0.0498359045892176	0.528543290808803	0.0176249495931299	0.155854062162722	0.0220648431671322	0.559282717174393	0.0280525561444914	0.702790710110955	0.647885228696809	0.981993552468019	0.133453622831678	0.0929713710671849	0.150258858221529	0.265997771557619	1.13951607987769	0.230933032050664	0.19132954937306	0.0901403399932496	0.281239196445439	0.348036392104678	0.270666413787805	406	0.79296875
0.564778973412086	0.370522550276321	0.534071625639528	0.344805394853303	0.399165797027854	0.456651371166376	0.381047866012837	0.150432209810465	0.232467749077412	0.423844260872161	0.280031292859278	0.0476138621582287	0.517867958561071	0.0193743418956676	0.160760821390876	0.0215518878788115	0.550609638844458	0.0259700417912625	0.700650415220569	0.638635966400828	0.985317721190559	0.135408024864959	0.0893197650666184	0.146114520961363	0.267300849110497	1.13319175400357	0.228323678141366	0.18689257465258	0.0927482661375017	0.278333563172971	0.345460158081713	0.269250053117795	407	0.794921875
0.56229609124958	0.359639577394554	0.530722558357586	0.34291046188546	0.400675663409527	0.450023751756322	0.383475278742335	0.150720377970263	0.231818534943167	0.412122937941384	0.281250382719223	0.0454984616694509	0.507487334971453	0.0212345479480798	0.165669658113404	0.021187485232876	0.541795613860928	0.023978425653634	0.69883759355389	0.629207982932584	0.988289505078195	0.137396024766545	0.0856583388431615	0.142042660854999	0.268519334726524	1.12621757612483	0.225675239501206	0.182531091508362	0.0953561661454014	0.275430129397441	0.342922292908412	0.267802854756901	408	0.796875
0.55996750646523	0.349204039943262	0.527381551535359	0.341100486509569	0.402360954152433	0.443589450929828	0.3859139459922	0.150947918725498	0.231241486033585	0.400265356668359	0.28284673908675	0.0434963362364252	0.497404629353698	0.0232075624781849	0.170576877724711	0.0209663596321615	0.532852857104382	0.0220782722541041	0.697327484369132	0.619619191030746	0.990907218165299	0.139406702618299	0.081994757371547	0.138044936787741	0.269644512685901	1.11859112633764	0.222990245362208	0.178251940491685	0.0979488721013209	0.27252636899892	0.340421856238206	0.266324616761062	409	0.798828125
0.557810751650082	0.339413150161081	0.524071269435083	0.339400973401606	0.404301765571066	0.43741497708202	0.388361747749197	0.151076282655172	0.230758248320369	0.388270431082239	0.284921863314258	0.0416697072554509	0.487746491545654	0.0253438489701812	0.17547270071672	0.0209338588639141	0.523761987729269	0.0203074359215466	0.696179054151245	0.60984755785199	0.993021671322635	0.141422054682085	0.0783476379222511	0.134155459428416	0.270618459633242	1.11004429328223	0.220261308373639	0.174104753539641	0.100482379672473	0.269617520920366	0.337971321406837	0.26477570237696	410	0.80078125
0.555742007587312	0.330112459802648	0.520796100783147	0.337776055847077	0.406439863218307	0.431423880796676	0.39081081800074	0.151120674522118	0.230338298215225	0.376217643782703	0.287307627010972	0.0399860054648738	0.478406362143925	0.0276047547275061	0.180352719788711	0.0210316383166476	0.514588984597862	0.0186327302222383	0.695247519765906	0.599972853352974	0.994756271569187	0.143419537181363	0.0747283750622097	0.130349555661797	0.27146557978444	1.10081358468675	0.217506496348151	0.170067773305995	0.102942128148904	0.26670277643078	0.335555369204238	0.263190098210027	411	0.802734375
0.553731801096639	0.321276358902834	0.517558788758666	0.336216642771812	0.408766925462562	0.425599146936478	0.393257800235434	0.151081186651215	0.229973831456394	0.364135735441003	0.289957238059275	0.0384428852380631	0.46936441781157	0.0299839127524158	0.18521370735642	0.021246095230861	0.505355382917731	0.0170478315342165	0.694490141374852	0.590018864892184	0.996130699687685	0.145388691533711	0.0711438776716894	0.126623683841158	0.272186640922813	1.09094394743464	0.214731599024483	0.166140391202882	0.105316545415335	0.263782215288524	0.333170232896785	0.26157354435039	412	0.8046875
0.551757729661383	0.312905874958327	0.514363132906683	0.334718216261371	0.411285197045008	0.419934569068267	0.395699686263036	0.150953865800946	0.229660917719242	0.352047711313826	0.292843691862183	0.0370452335034578	0.460618352703499	0.0324816814905437	0.19005193840711	0.0215714753255334	0.496076570099464	0.0155517657805833	0.693879325000716	0.58000163713118	0.997143611134419	0.147319333994502	0.0676016985951276	0.122978797536093	0.272776217977834	1.08044231427624	0.211940591125889	0.162327424045837	0.107591704435703	0.260855794615469	0.330814202001316	0.25992612032848	413	0.806640625
0.549779843708615	0.305164238972965	0.511229048930769	0.333291594816741	0.414066198501724	0.414472191088985	0.398127493684019	0.150700078578403	0.229408330378308	0.340003537970209	0.295986343634048	0.0358542406898265	0.452264512620355	0.0351396093864236	0.194850744997495	0.0220337489340353	0.486772173542979	0.0141729841591099	0.69340479046311	0.569933368984881	0.997663870121653	0.149175875241688	0.0641333470660989	0.119445333109727	0.273177449621389	1.06910658244129	0.209137204636597	0.158678964419441	0.1097025564051	0.257922771506142	0.328493300953737	0.258214030863956	414	0.80859375
0.547747835367455	0.297936884482343	0.508146540670457	0.331913724618162	0.417066498350463	0.409162933579454	0.40053634627303	0.150336296529219	0.229196115897307	0.328044141654132	0.299277526499637	0.0348416926698319	0.444223885825919	0.0379280966653401	0.199608479307149	0.02259655828577	0.477480388433997	0.0128876442552704	0.692986174454904	0.559852956703481	0.99777281245602	0.150952111334629	0.0607407313444745	0.116005364617475	0.273415326384568	1.05710768830965	0.206332707389478	0.155174106847927	0.111651679583803	0.254987189615736	0.326197014613569	0.256460027580637	415	0.810546875
0.545637551279951	0.291164265279971	0.505108153794553	0.330573098963847	0.420263290319621	0.403982534337911	0.402923595764834	0.149871872433665	0.229014207578632	0.316188245765767	0.302663996210857	0.0339923761428226	0.436455544693782	0.0408315060740843	0.204324230969043	0.0232419508516731	0.46821930458827	0.0116835647397966	0.692586205706776	0.549777593085829	0.997510420170475	0.152646494941304	0.0574238648603914	0.112649769330207	0.273503634098629	1.04453389301832	0.203532520751655	0.151801392236542	0.113442503179664	0.252051895958993	0.323919982570929	0.254675356849766	416	0.8125
0.543424641296908	0.284841314777839	0.502111574948598	0.329264449046873	0.423656482669191	0.398924333222411	0.405285321702622	0.149305254001193	0.228857766295911	0.304458259447705	0.306114871947414	0.0333089582397593	0.428952564671813	0.0438480403253554	0.2089936183079	0.0239638737606399	0.459004678062412	0.0105587502667539	0.692179744633725	0.539719873000149	0.996873719022383	0.154251175411318	0.0541891066842063	0.109379113183669	0.273439852587495	1.03140118642937	0.200740953567177	0.148563593466124	0.115064360252522	0.249119223874822	0.321659888503475	0.252859862299353	417	0.814453125
0.541030196427365	0.279087515757589	0.499161801369909	0.327986360007033	0.42730237117332	0.394010876967156	0.407605636945044	0.148604340918918	0.228724219454243	0.292935475120343	0.309586490499058	0.0328445788607681	0.421777388232486	0.0470063568127332	0.21359378351373	0.0247725583946255	0.449881364007312	0.0095321896478875	0.691716444591567	0.529708624713668	0.995745574287746	0.155725300541971	0.051072704542641	0.106219427786343	0.273175260867503	1.01758095753726	0.197969089541256	0.145505091396701	0.116447917932744	0.246195544804776	0.319416848088457	0.250985013469404	418	0.81640625
0.538418508508586	0.273832948450952	0.496242303745028	0.326723884377461	0.431174016110892	0.389214396945498	0.409878202518037	0.147780867519544	0.228599954834506	0.281647954125832	0.313008353803175	0.0325823910858895	0.414880612992467	0.0502868162466963	0.21812010747724	0.0256464509206356	0.440873998015819	0.00858979206633339	0.691152488940079	0.519762769615096	0.994160937458327	0.157067234655466	0.048075967688713	0.103161698600902	0.272725310737329	1.0031806603809	0.195224120758114	0.142613315726388	0.117596550966596	0.243287539063145	0.317183671811188	0.249061814220351	419	0.818359375
0.535592410827491	0.26898952954033	0.493338801821176	0.325467324107122	0.435233658674869	0.384508760157317	0.412103601116179	0.146853974759368	0.228476488595093	0.270587053763515	0.316347781611921	0.032492850347861	0.408207539071548	0.0536660754462441	0.222576658748096	0.0265675308703785	0.431983706662625	0.00771567779639454	0.690476728346002	0.509884590661104	0.99218122165235	0.158290311326682	0.0451873647594776	0.100191256599368	0.272116960418804	0.988317214063674	0.192506993444911	0.139864623554588	0.118536732966699	0.240398016390669	0.314955381270062	0.247106738604309	420	0.8203125
0.532530308884431	0.264546663135764	0.490443271359501	0.324211171764595	0.439477845619056	0.379887605607408	0.414276730768063	0.145824561355796	0.228348475796705	0.259772163455764	0.319575239297431	0.0325761896819216	0.401748155685102	0.0571400604594966	0.226958028879616	0.0275296170290706	0.423223860837733	0.00690737395224527	0.689670644360011	0.500082561444603	0.989800727312868	0.159390227165127	0.0424114253143945	0.0973085708505449	0.271349813260796	0.973013901906849	0.189821264998749	0.137259751247934	0.119262672111435	0.237531020119497	0.312729330122084	0.245119173652748	421	0.822265625
0.529139747628589	0.260578135978446	0.487541664146468	0.322945717755152	0.443942651487965	0.375359637500176	0.416375816560337	0.144670846738095	0.228205250934913	0.249294436140272	0.322612959973298	0.0328727105594625	0.395534198057526	0.0607231043301127	0.231236537202669	0.0285313247837379	0.414647855684047	0.0061758828273577	0.688673133482921	0.490388391216694	0.986914082654387	0.160331591231962	0.0397821065452808	0.0945351285587454	0.270386327277266	0.95721067038137	0.187180273917588	0.134833209934242	0.119715368038384	0.23469945051319	0.310501273734688	0.243075608889024	422	0.82421875
0.525377156412577	0.257053953861117	0.484609845590598	0.321658336044383	0.448615588127606	0.370910731471446	0.418387656717385	0.143397511032583	0.228034312578312	0.239193776499534	0.325397844962603	0.0333800486112528	0.389540279118679	0.0644033228977489	0.235398363443089	0.0295582882774712	0.406282184783208	0.00551528219285851	0.687450976970589	0.480817063753122	0.983504838818303	0.161109110794134	0.0373076380624479	0.0918720511034978	0.269227304674152	0.940968072161901	0.184590676208807	0.132584385227447	0.119887861721891	0.231913878785481	0.308264944696808	0.240975275059836	423	0.826171875
0.521289851357619	0.253869206465878	0.481636923203048	0.320345597447442	0.453447478251506	0.366517416990236	0.420320261935891	0.142031142710983	0.227833353965746	0.229420575769578	0.327942194640093	0.0340554261000406	0.383708362468741	0.0681540463062488	0.239456765656611	0.0305968938796538	0.398100964858718	0.00490842296819288	0.686030652022913	0.471352644305787	0.979661306303787	0.161752662619983	0.0349626920972082	0.0892990266333374	0.267911004049303	0.924409117819712	0.182046007018465	0.130478142168752	0.119831920144181	0.229172299287309	0.306018078648232	0.238840145998531	424	0.828125
0.516863011793246	0.251009329513466	0.478610864955336	0.319002349617614	0.458431034667634	0.362174005850436	0.422167540095701	0.140574679888185	0.22759723309771	0.219989168828504	0.330222629415356	0.0348965848389174	0.378027240613944	0.071969370761504	0.243405409081464	0.0316411046615592	0.390113086104274	0.0043528077472355	0.684402525396884	0.461999643319973	0.975375399957022	0.162262069486906	0.0327498066049138	0.0868165481469313	0.266438282467727	0.907561546070376	0.179548231460397	0.12851325492617	0.119547474852468	0.226479399005287	0.303758054440905	0.236669354339202	425	0.830078125
0.512015330152035	0.248508143298693	0.475502783723057	0.317615268602052	0.463580728764938	0.357880551076898	0.423904710226182	0.139017214987907	0.227311816420277	0.210981048440335	0.332157716458967	0.0359286822959618	0.372505888126588	0.0758511164815731	0.247214828557681	0.0326825121937971	0.382365449657808	0.00385359576837227	0.682516898360961	0.452783973800704	0.97055598343056	0.162614315321485	0.0306958317122099	0.0844413694916957	0.264783075648793	0.890418583690454	0.177108285306548	0.126712323135727	0.118995402662851	0.223851132896713	0.301478485356394	0.234444798403322	426	0.83203125
0.506678473265376	0.246363150162892	0.472272559118851	0.316168228530468	0.468891081424957	0.353629014292788	0.425505209262726	0.137357549385721	0.226960528605133	0.202466637310232	0.333665746240957	0.0371625012115642	0.367133084874749	0.0797901643108611	0.250854991826394	0.0337065567216213	0.374897693318148	0.00341056410978108	0.680334949891677	0.443726432905699	0.965128512225638	0.162797902906478	0.0288207183914276	0.0821853933079288	0.262930050013532	0.873020930589103	0.174734521956397	0.125086669429505	0.11815532861124	0.221305165823253	0.299171343667503	0.232154357425058	427	0.833984375
0.500951680116202	0.244468275584025	0.46892715907544	0.314667860905059	0.474309745672918	0.3494019608327	0.426990083828702	0.135625137809183	0.226551524835651	0.194348332174616	0.334818698667122	0.0385457061226595	0.36185823700901	0.0837631388536913	0.254354013460012	0.0347084078518773	0.367653321648391	0.00300737046547818	0.677920152002018	0.43479402800905	0.959217574200119	0.162855788442955	0.0270855182995217	0.0800222127142416	0.260926258302489	0.855471542009215	0.172412497262714	0.123592379485213	0.117099548217652	0.218829546626722	0.296839256682822	0.229826109601285	428	0.8359375
0.494829385917505	0.242807238699753	0.465453225267571	0.313109901240182	0.479825837798538	0.345194470604153	0.428352909826116	0.133824155585941	0.226080738264757	0.18663407279442	0.335602689394547	0.0400736255296112	0.356670843743096	0.0877633446359666	0.257705262957059	0.0356825921525037	0.360635689114749	0.00264179689101586	0.675271807682243	0.425988060235673	0.952814568130909	0.162791718919185	0.0254909724572508	0.0779522197445834	0.258773118831578	0.837799330807531	0.170142145724718	0.122226494478466	0.115833584658147	0.216428373153074	0.294480005841361	0.227459455178616	429	0.837890625
0.488258900114016	0.241385220281122	0.461817393832894	0.311481907565235	0.485435471145768	0.341002235941891	0.429570562834652	0.131952356655699	0.225535559811194	0.17938125069933	0.335956873259424	0.0417565621319049	0.351567068347075	0.0917848115691336	0.260882314971883	0.0366184930934214	0.353875220833972	0.0023152939441617	0.672362713571956	0.417324777187596	0.9458499538182	0.162596993704955	0.0240543994764974	0.0759868803475664	0.256455048044577	0.820029300701752	0.167929150021439	0.120999848906769	0.114341024078073	0.214115835137875	0.292087447401001	0.225042507149685	430	0.83984375
0.481142508562531	0.240210911052585	0.457952308076073	0.309759517350445	0.491127189120563	0.336816718262494	0.430596399018024	0.130006109702512	0.22489175406079	0.172699810615862	0.335766987357422	0.0436127383505681	0.346539722558737	0.0958150955844014	0.263831965280973	0.0374950668240242	0.34742846413665	0.00203086094716815	0.66914478139952	0.408834801533271	0.938185083015813	0.16225735412299	0.022809245915072	0.0741488848644077	0.253941234343119	0.802213626227501	0.165783143861728	0.11993259639945	0.11259370741724	0.211919521999989	0.289649603598731	0.222552839024924	431	0.841796875
0.473625704558318	0.239193043835658	0.453897158779099	0.307961770211115	0.496857881156238	0.332628894453739	0.431470354127788	0.128012265957636	0.224170504689298	0.166445362409836	0.335165277027817	0.0455864314285502	0.341553998810528	0.0998412865265099	0.266603201829924	0.0383199292517086	0.341212248616763	0.00177435201089211	0.665706661207641	0.400472199727333	0.929990778825311	0.161820771347912	0.0217049477946583	0.0724051867606507	0.251285385540872	0.784410502003279	0.163683993020765	0.118976513024127	0.110673187352762	0.209813956279871	0.287175458285553	0.22002496803092	432	0.84375
0.465712725973796	0.238316042289102	0.44964031885371	0.306085651561298	0.502613992045332	0.328434582313118	0.432186627476519	0.125975238076889	0.223369620676842	0.160619011164529	0.334148616204263	0.0476708358403668	0.336601674085507	0.10385734060341	0.26919012724061	0.0390886900026655	0.335224494481312	0.00154397918737562	0.662054656362351	0.39223611095682	0.921260877865978	0.161293939449979	0.0207408064501131	0.0707557357644944	0.248489126765482	0.766646945531921	0.161629635575758	0.118127348374144	0.10858947787697	0.207801511864928	0.284663524697186	0.217459172603923	433	0.845703125
0.457386056847367	0.237570006040007	0.445156494538174	0.304123117935554	0.508380889242339	0.324228540544538	0.432729207182051	0.123897661933445	0.222482020160892	0.155246669557992	0.332689820990141	0.0498642936051549	0.331675273727617	0.107855659499977	0.271575063493651	0.0397929934392919	0.32947576348988	0.00133921498945586	0.658184089612475	0.38413282089414	0.911956942105845	0.160679624568264	0.0199241363450343	0.0692059647668747	0.245546123449655	0.748956815866984	0.159620123764272	0.117386302391271	0.10634508254518	0.205890280680381	0.28210990180693	0.21485045093467	434	0.84765625
0.448528708949781	0.236959334291941	0.440342876981474	0.302038771573019	0.514124174739582	0.319996459684921	0.43302609258288	0.121777338859145	0.221475326246457	0.150475685462605	0.330644147372332	0.0521831320558232	0.326764692753594	0.111815973633159	0.273676546917629	0.0404011517548997	0.324035156593556	0.00116431302007004	0.654044073999041	0.376202802132425	0.901876060046636	0.159968550551029	0.0193009754221995	0.0677881975001128	0.242411968742957	0.731432831965717	0.157663095064851	0.116777148098694	0.103916627889863	0.204117891854952	0.279497670224712	0.212168062679134	435	0.849609375
0.439314239791553	0.236420010819467	0.43528020297881	0.299864549618761	0.519824732448108	0.315739416381884	0.433140487712613	0.119633847443585	0.220383322492704	0.146124404665712	0.32819017841283	0.0545765637902551	0.321854711128789	0.115741055897625	0.275568942476543	0.0409353289778709	0.318803327322252	0.00100797132189444	0.649729887352007	0.368392389563249	0.891240461500348	0.159202924074067	0.018812183054964	0.0664628189000501	0.239145544913095	0.714069506284547	0.155737513855595	0.116252875337403	0.10137938180945	0.202444975860769	0.27684245853956	0.20945237504865	436	0.8515625
0.42975541395505	0.235939189032902	0.429961297676343	0.297598832923153	0.525467745042295	0.311453957757136	0.433068182703107	0.117470901635546	0.21920616508876	0.142187614145978	0.325334715278548	0.0570362350460109	0.316940348792961	0.119626970742272	0.277248229061838	0.0413927171735372	0.313773887898636	0.000868859929786243	0.645251602865517	0.36069960896752	0.880049607697102	0.158390805117011	0.0184559514616111	0.0652289110023089	0.23574869673712	0.696889590740746	0.153839799233786	0.115808559836137	0.0987460157168637	0.20087139228163	0.274143726851374	0.206705013920795	437	0.853515625
0.419865271393712	0.235504141629896	0.424379175895545	0.295240052475116	0.531038371355135	0.30713665762561	0.432805036071822	0.115292179653867	0.217944096685975	0.138659889289144	0.322084888252978	0.0595537475459602	0.312016748916063	0.123469875097516	0.278710467137332	0.0417705707332659	0.308940318420722	0.000745664892850461	0.640619379467336	0.35312245926134	0.868303200456146	0.157540277818263	0.0182304367629941	0.0640855194234015	0.232223279526647	0.679915659797979	0.151966325437208	0.115439262381478	0.0960292673316297	0.199396903966164	0.271400970823437	0.203927828424385	438	0.85546875
0.409530233391114	0.235104377254599	0.418395809916976	0.292741289334735	0.536461184430211	0.302763713583767	0.432251643145605	0.113099403711408	0.216559973875575	0.135713777660526	0.318282421039745	0.0621321589028244	0.307069208193018	0.127241444136289	0.279844878464215	0.0420254878961434	0.304373920293186	0.000642610773423603	0.63579009458556	0.345709361146867	0.855745694665252	0.156655779137103	0.0181911802938139	0.0630715853074076	0.228514296703464	0.66330251372684	0.150117543955888	0.115166384643296	0.0932263012471235	0.198064996135892	0.268592975585062	0.201084907998534	439	0.857421875
0.398925035450993	0.234709250695365	0.412133792362079	0.290146029100744	0.541755570220347	0.298347440932904	0.431495760444758	0.110902469723773	0.215096171866842	0.133146588915183	0.314127268050537	0.0647351973662386	0.302100466898826	0.130960905140406	0.280752214525805	0.0421939179347047	0.299973520315119	0.00055127958338731	0.630846808791683	0.338403586242374	0.842645610598337	0.155763151531795	0.018273963943415	0.0621424665607744	0.22468454467971	0.64697054284952	0.14827767550926	0.114949621842049	0.0903897205986975	0.196826199779776	0.26574089241518	0.19822056782601	440	0.859375
0.3880683862617	0.234309856726634	0.40559216622986	0.287453993322307	0.546907018148641	0.293885220840124	0.430535459616703	0.108703768334166	0.21355514303815	0.130948143567984	0.309633747184978	0.0673539128127726	0.297109013720185	0.134627396015235	0.281431251180657	0.0422749662789393	0.2957302482424	0.000470749579131401	0.625799805853064	0.331202873811649	0.829010478087884	0.154869949191189	0.0184760581978989	0.0612960585617173	0.220736375950553	0.630936780285255	0.146442419436288	0.114784033060211	0.0875326784730098	0.195677593779424	0.262845184859624	0.195337946345419	441	0.861328125
0.376979132008095	0.233897441843413	0.398770214730965	0.284664947221573	0.551901063486863	0.289374469156853	0.429368901981243	0.106505636440669	0.211939409716204	0.129108128317998	0.304816370540923	0.06997936259383	0.292093453168113	0.13824017098418	0.28188087750241	0.042267809490583	0.291635194844053	0.000400111643450728	0.620659301651423	0.324104966432958	0.814848146664077	0.153983664366608	0.0187947020527827	0.0605302115362072	0.216672170497863	0.61521803703441	0.144607471554076	0.114664690308936	0.0846682937465691	0.19461616242537	0.259906350464757	0.192440408598797	442	0.86328125
0.365611555077155	0.233447721222498	0.391555533845455	0.281739233010449	0.556637510341584	0.284789412987718	0.427908344018699	0.10431309457989	0.210225946225562	0.127745560854344	0.299582107454933	0.0725920254591034	0.287042681844078	0.141777575463686	0.282006115386666	0.0421354893544609	0.287726248121282	0.000341410793533116	0.615411072489528	0.317146596462023	0.799967654231485	0.153124705920384	0.0192703246585743	0.0598717955522919	0.21245067367201	0.599981759448027	0.142762085396175	0.114598527373264	0.0818257819171122	0.193668333080339	0.25690856254141	0.189503748746644	443	0.865234375
0.354076927151134	0.232957660343766	0.384053037032511	0.278711983470454	0.561153652281094	0.280144693523177	0.426226670787232	0.102127592537095	0.208446439960729	0.126716324408283	0.294070123264204	0.0751777427001225	0.281966506993622	0.145260844436326	0.281889737115858	0.0419100550419418	0.283938170690791	0.000290254853963741	0.610099642389482	0.310288553625298	0.784575175292845	0.1522987756993	0.0198570864269435	0.059288134317167	0.208116984085428	0.585133336497688	0.140900338707859	0.114562923788561	0.0790243362160078	0.192796566899109	0.2538686756846	0.186560271687299	444	0.8671875
0.342408318126635	0.232424105773279	0.376284802407717	0.275589754692019	0.565447405347779	0.275441848351197	0.424336718354698	0.0999498023796026	0.20660908583928	0.125987284404766	0.288316445589048	0.0777287540086368	0.276867878834025	0.14869535495232	0.281547258120316	0.041597784878298	0.280253936000075	0.000245547559013686	0.604737079801479	0.303522965888148	0.76871714793329	0.15151001782617	0.0205448290779706	0.0587714229649091	0.203680904778609	0.570663399893055	0.139018580573989	0.114551220301333	0.0762745920250126	0.191990756998089	0.250790500122692	0.183618657605149	445	0.869140625
0.330627191762688	0.231842484009557	0.368256759289402	0.27237343960156	0.569506048292424	0.270679366514965	0.422239156625445	0.0977805842161917	0.204718031187599	0.125545161923449	0.282339777097647	0.0802368360288373	0.271748355752064	0.152083422280174	0.280980789718597	0.0411998040080545	0.276664324004812	0.000206698421984873	0.599330805948348	0.296847789286252	0.752410385001466	0.150763586677445	0.0213299021220455	0.0583182984893618	0.199145728171687	0.556582459310178	0.13711276336232	0.114559000968001	0.0735879793263907	0.191245469375085	0.247675413292468	0.180683482871547	446	0.87109375
0.318742656185217	0.231187739810201	0.359894130570171	0.269032390954718	0.573219254083631	0.265833490219773	0.419863589273281	0.0956241394089113	0.202764259021359	0.125460297889895	0.276104881081507	0.0826691483397576	0.26660544532254	0.155415317296309	0.280117838940651	0.0406894275104834	0.273182417248513	0.000174592754953233	0.593879915003405	0.290290518130771	0.735539297104576	0.150084254200831	0.0222379130092763	0.057943017389667	0.194484528851081	0.543047941697537	0.135165712300266	0.114583575035748	0.071011013018377	0.190568699172839	0.244513913360875	0.177741148636325	447	0.873046875
0.306818257461412	0.230467525106394	0.351274945866997	0.265591290748592	0.576623282512607	0.260917086684777	0.417262623628873	0.0934785229770029	0.200768423759581	0.125640879176621	0.269698255327866	0.085023623844821	0.261449193243962	0.158708462342162	0.279018197817274	0.0400906960761628	0.269771419784157	0.000147111145806594	0.588402862528644	0.283826759217434	0.718247617792043	0.14946716954305	0.0232386690921189	0.0576237496344913	0.189727565681898	0.529979431366743	0.133177180725864	0.114613563800547	0.0685451374252585	0.189934897616252	0.241317813397647	0.174813359125659	448	0.875
0.294884132580996	0.229687136275131	0.342439811896609	0.262062706172392	0.579738005176983	0.255937186804745	0.414463296026978	0.0913423463687028	0.198740695669791	0.126041610670427	0.26316221402916	0.0873005495224795	0.256285132005448	0.161971959733759	0.277712682623019	0.0394161205971784	0.266414155801369	0.000123300902456531	0.582906847426128	0.277444558381931	0.700608946278311	0.148908243291252	0.0243169423064746	0.0573495050569812	0.184890233660639	0.517333931662277	0.131147745153214	0.114643793938404	0.0661891180496229	0.189331143187336	0.238093135041673	0.171911897470355	449	0.876953125
0.282961298413775	0.228845597290725	0.33340036803205	0.258448375258507	0.582553373246564	0.250893627982808	0.411468525473709	0.0892153162598044	0.196685756443512	0.126648312759166	0.256516541739424	0.0894937460732606	0.251116779377856	0.165210009450599	0.276206406730443	0.0386684746354914	0.263102928063916	0.0001028004564161	0.577395029592228	0.27114222405306	0.682647984683286	0.148409067545687	0.0254681626919161	0.0571160583024981	0.179977015172698	0.505115759281577	0.129074464297237	0.114670577051965	0.0639510910030959	0.188750468331865	0.234841871323171	0.169041803645046	450	0.87890625
0.271094548893035	0.227924283342214	0.324122013098963	0.254726869849307	0.584962401829978	0.245767999714483	0.408227553071527	0.0870991706711303	0.194604959838269	0.127493095765846	0.249768636464159	0.0915673136724739	0.245950519301309	0.168423943886869	0.274451763395342	0.0378324416670949	0.259836782772144	8.59345787323116e-05	0.571867201920419	0.26493998374251	0.664322518513349	0.147988717645474	0.0267041900319481	0.0569266712214597	0.174975153871973	0.493456716575945	0.126939163661665	0.114685788279252	0.0618804416051465	0.188185248252688	0.23156040090449	0.166197390813096	451	0.880859375
0.259322655576919	0.226931682052797	0.314657524651451	0.25091253402481	0.586983331481395	0.240569209541582	0.404771441722014	0.0849914285637268	0.192510583714102	0.128523412715957	0.24297070778354	0.0935218359670031	0.240795257694167	0.171625758948351	0.272485657965179	0.0369237094207918	0.25659751989405	7.17710100207361e-05	0.566326655947797	0.258825343457885	0.645727721503774	0.147638811376273	0.0280060859578264	0.0567674776211564	0.169904146180621	0.482308600972586	0.124742838158972	0.114683117371447	0.0599751722300096	0.187617821064112	0.228256327152344	0.163391802671599	452	0.8828125
0.247656286510731	0.22588023584701	0.305054890916121	0.247022262403849	0.588664506085807	0.235309777864334	0.401138332156327	0.0828897698365162	0.190410212902183	0.129693420776854	0.236155214699362	0.0953703938195286	0.235655031758153	0.174822858504569	0.270349285900969	0.0359581830806293	0.2533738905435	5.96026166758464e-05	0.560774693872596	0.252783229467869	0.62694312715333	0.147346337729005	0.0293568716212962	0.0566280113850844	0.164781732504305	0.47159396362814	0.122492621983184	0.114661093634747	0.0582165399148345	0.187038736439256	0.224936037185225	0.160636983395189	453	0.884765625
0.236113559495044	0.224771540583536	0.295329528794231	0.243058339717803	0.589998974405356	0.229991093009338	0.397332815355528	0.0807933784233533	0.188307820452781	0.130989849087588	0.229340525743185	0.0971098970513289	0.230534130922172	0.178019217112136	0.268049997185005	0.0349397165353038	0.250160918968056	4.92200492561779e-05	0.55521035542367	0.246812218273649	0.607998546448652	0.147108908842717	0.0307511131058134	0.05650385054341	0.159613594840356	0.461311434278039	0.120187268875066	0.114616678987803	0.0566084566996988	0.186440709510338	0.221601788624007	0.157937331864767	454	0.88671875
0.224754657738971	0.223595606541216	0.285480885376544	0.239007640535694	0.590893763390295	0.224602200444077	0.393322937234139	0.0787019898840265	0.186209600814716	0.132419296593197	0.22255882897478	0.0987102687456198	0.225444809930516	0.181221272939449	0.265563114862058	0.0338629610359255	0.246953208455957	4.07078536157681e-05	0.549627886262135	0.24092655974363	0.588910554972837	0.146933978952177	0.0321890941637773	0.0563907749936789	0.154399460256643	0.451558538774228	0.117812180342514	0.114539355115597	0.055191907701175	0.185806398920267	0.218254348051649	0.155291383521413	455	0.888671875
0.21361698279763	0.222358209143402	0.275547316987186	0.23487590114349	0.591336333231434	0.219148204143163	0.389120784289535	0.0766136964545654	0.184123047800287	0.133953020732708	0.215849764526704	0.100168387384452	0.220397020069026	0.184435938286222	0.262907489914518	0.0327375803904987	0.243742758391311	3.37032380561849e-05	0.544021325384389	0.23512311339252	0.569751492220201	0.146811608190935	0.033657313281207	0.0562789185387849	0.149153763693325	0.442326031564266	0.115366677306722	0.114422594185807	0.0539708119973491	0.185119533611825	0.214898977409717	0.152705602333579	456	0.890625
0.202679365394406	0.221075231722495	0.265569184785126	0.230682221596543	0.591406501557224	0.213645391774941	0.384770874141006	0.0745268630872796	0.182049690408796	0.135554445571356	0.209222473893199	0.101511064301016	0.215388789037961	0.187663656630108	0.26012736659073	0.0315789389065172	0.240526567668045	2.77344187947621e-05	0.538390477202354	0.229384319280293	0.550579940642301	0.146724069817013	0.0351414029857327	0.056162286013762	0.143891826550973	0.433506820420708	0.112864650685926	0.114270035780099	0.0529083144541136	0.184380591312444	0.211540369887709	0.150189549627374	457	0.892578125
0.191955434505626	0.219749740240733	0.255563260341347	0.226429169909157	0.591100438450259	0.208096724068049	0.380278794799007	0.072440852334887	0.179991745514713	0.137212453047342	0.202692198627384	0.102738721867426	0.21042409463257	0.190905719201131	0.257231219595823	0.0303912667557279	0.237302725183696	2.26865250231192e-05	0.532731732196643	0.223708872829019	0.531426944003446	0.146665490215469	0.0366353366354063	0.0560370640487624	0.138620203892927	0.425094571257618	0.110306771958622	0.114079050087851	0.0520039063965625	0.18358324508151	0.208180681140125	0.147745793999464	458	0.89453125
0.181503163777214	0.21837926101015	0.245550982786526	0.222110336457241	0.590346426359021	0.202499091704652	0.375628377494475	0.0703549178238313	0.177954933408114	0.138920156673349	0.196299132819194	0.103832502287413	0.205516692062935	0.19416583123252	0.254211988097154	0.0291760832828424	0.234067545214716	1.85581306720366e-05	0.527034132472098	0.218105920617007	0.512344295511674	0.146631098474152	0.0381313133023918	0.0558959764297114	0.133347606950788	0.41715014114271	0.107684664984993	0.113838794592559	0.0512837247312242	0.182707605838424	0.204823041855658	0.145373489943443	459	0.896484375
0.171377249603947	0.216967674811004	0.235572295600949	0.217725576086106	0.589093720159346	0.196856485588617	0.370818089466726	0.0682681867126795	0.17594425088609	0.140658333779129	0.190089794276789	0.104783850621417	0.200681008266903	0.197444153473997	0.251078379355594	0.0279408416854033	0.230818415559919	1.52333956228014e-05	0.521283647907171	0.212579580799741	0.493412965588997	0.146605932927929	0.0396145263962718	0.0557294106311953	0.128090491920687	0.409699866652537	0.104995655264463	0.113538188308739	0.0507602153241467	0.181732367945544	0.201472546299922	0.143073383418946	460	0.8984375
0.161518417022969	0.21552987207341	0.225644729108937	0.213294002491822	0.587453331219873	0.191185443330042	0.365893542318045	0.0661806692532031	0.173954412167605	0.142406030011866	0.184041164808787	0.105629729575831	0.19590570116058	0.200733038841622	0.247869641284966	0.0266963999015779	0.227558801593023	1.24226860195714e-05	0.515485732596577	0.207110472054846	0.474643905209289	0.146575834179295	0.041078338839611	0.0555387507094568	0.122855957269087	0.402616436694761	0.102258198409217	0.113187121430576	0.0503829417841278	0.180672659804966	0.1981304565944	0.140851537199203	461	0.900390625
0.151935116172533	0.214069461863296	0.215784037722025	0.208818278894018	0.585424373610289	0.185490280520608	0.360860747327901	0.0640924430062644	0.171985327593703	0.144154810847281	0.178164333754185	0.106373666518204	0.191193681548822	0.204029098987951	0.244594163233503	0.0254466849916686	0.22428934966718	1.00661732621222e-05	0.509636268438671	0.201697342425361	0.456065271151207	0.146532739537067	0.0425166767699468	0.0553214976389028	0.117650810337468	0.395889420414966	0.0994747255562314	0.112783169777987	0.0501474499040449	0.179524162729164	0.194798515237124	0.138707859542574	462	0.90234375
0.142670536147779	0.212588743560819	0.206019321079455	0.204296854647451	0.582960340337347	0.179774228845849	0.355715213228634	0.062003658500185	0.170038968504082	0.145893680979737	0.172494007562543	0.107008879778211	0.186556182537696	0.207327775667113	0.241255464270739	0.0241963573539813	0.221010097242558	8.14167637211657e-06	0.503723635405867	0.196345077127116	0.437737251929928	0.14646389582541	0.0439182855773136	0.0550713370213702	0.112487795178486	0.389545963258705	0.096643377315982	0.112316824277152	0.0500638126035826	0.17827087831384	0.191480219525177	0.136639809252299	463	0.904296875
0.13380766385471	0.211092712501711	0.196408401848921	0.199726935329517	0.579970445686974	0.174045098201913	0.350448720401468	0.0599154011162016	0.168117335537082	0.147601924206085	0.167096980909256	0.107524088381186	0.182014846976947	0.210615002765944	0.237860722951855	0.0229545661905833	0.217722647521575	6.62687369031133e-06	0.497725063891189	0.191063393640482	0.419778589005964	0.146342195149288	0.045260417962757	0.0547767530946717	0.107392874978682	0.383636414983059	0.0937618988518082	0.111768946062302	0.0501489877675621	0.17688245042191	0.18818227023551	0.134642164341425	464	0.90625
0.125249353187456	0.20959130635517	0.186934045846636	0.195125623548359	0.576593867779279	0.168314726635534	0.345102956925084	0.0578288270774817	0.166210990048906	0.149276733477661	0.161914623809156	0.107959118896313	0.17754771076858	0.213881276629022	0.234437238107421	0.0217246710397376	0.214432236392248	5.35603916821963e-06	0.491657703345703	0.185831945801127	0.402132362704209	0.146167165015823	0.0465492258162254	0.0544472735496481	0.102359112185156	0.378026160053296	0.0908491366021889	0.111157009011387	0.0503476255821142	0.175390152780508	0.184901517833687	0.132718475744672	465	0.908203125
0.116998972753549	0.208088001471463	0.177609109281425	0.190495589242261	0.572832481123605	0.162588340185807	0.33968399464483	0.0557449456204994	0.164317639938104	0.150912218995692	0.156953325519715	0.108319392502274	0.173156291464706	0.217117760471124	0.230992226260433	0.0205097797657209	0.211140941087525	4.29955954359375e-06	0.485518935159186	0.180649631390008	0.384820345907643	0.145930349361262	0.0477793607043665	0.0540821012108102	0.0973927892246331	0.372701694333282	0.0879088117610029	0.1104788106235	0.0506523340621477	0.173792279034871	0.181639091755366	0.130865932767599	466	0.91015625
0.10907818917332	0.206586745909403	0.168457212056844	0.185838283587169	0.568666082569168	0.156872378814511	0.334194668295704	0.0536651807875976	0.162435185287061	0.152499336139828	0.152233199527501	0.108606993313718	0.168846708806863	0.220311854465127	0.227532779739207	0.0193143492427958	0.207851226931719	3.4371195243513e-06	0.479301660671742	0.175518063339878	0.367887178667311	0.14561819928028	0.0489411696860068	0.0536783463539508	0.0925051925110161	0.367663722914559	0.084943768202427	0.109727887143133	0.0510604528719808	0.172080840694589	0.178397343136798	0.129080009052604	467	0.912109375
0.101600945314711	0.205096988633597	0.159566349951175	0.181151736551088	0.563967479495441	0.151184798208398	0.328627643965319	0.0515945264057082	0.160559269865313	0.154008541701755	0.147846549774594	0.108812953262171	0.164648829154475	0.223420525166395	0.224071473665367	0.0181520616236465	0.204569693329168	2.77454766634233e-06	0.472975321087213	0.170451532747156	0.351508714125911	0.145183998740172	0.049998984588535	0.053222839103389	0.0877382161129996	0.362969345572963	0.0819565919809476	0.108874526966522	0.0515845896203052	0.170216294179689	0.17518546984806	0.127348380405736	468	0.9140625
0.0944381048261121	0.20362084851951	0.150878249530405	0.176449232838718	0.558898628624402	0.145527133715492	0.323016273259056	0.0495331927511845	0.158681836589397	0.155454704105728	0.143701233937595	0.108971292046605	0.160531044841247	0.226446835251743	0.220619276133168	0.0170174116716296	0.201297997391716	2.22276426702079e-06	0.466570397983956	0.165429554531827	0.335551218069873	0.144649854777975	0.0509754728490624	0.0527314124343277	0.0830663603878702	0.358491727308638	0.0789612966572105	0.107945266260796	0.0521754722568693	0.168243700440345	0.171995908425224	0.125674989428634	469	0.916015625
0.0875886437959335	0.202161179710148	0.142401733283462	0.171733458068989	0.553464074889502	0.139904925211649	0.317366536729301	0.0474829871621206	0.156799111922831	0.156833878992197	0.139798722650107	0.109087600300644	0.156493554233484	0.22937739615475	0.217181416772064	0.0159124145384594	0.198038293467887	1.76782778989191e-06	0.460086980055389	0.160451420758679	0.320027879465076	0.14400878955989	0.0518668620696227	0.0522049196179133	0.0784946372690181	0.354215509675627	0.075962239249709	0.10693842128118	0.0528241279442803	0.166164021257534	0.168829116797175	0.124055096176405	470	0.91796875
0.0810513941939121	0.200720808328266	0.134145470601946	0.167007099159157	0.547668458109351	0.134323715075635	0.311684410878364	0.045445741273395	0.154907283045469	0.158142181316709	0.136140310263863	0.109167449752545	0.152536512123025	0.232198682238597	0.21376304585642	0.0148390446683095	0.194792720918837	1.3962185642091e-06	0.453525260532193	0.155516441581808	0.304951563346083	0.143253901609786	0.0526694471894071	0.0516442686565032	0.0740280044663198	0.35012528614525	0.0729637899682662	0.105852332743112	0.0535215474073752	0.163978310200532	0.1656855292623	0.122483738497624	471	0.919921875
0.074966742773024	0.199315847892965	0.126233279914093	0.162272693743916	0.541357122038899	0.128818068788328	0.305971149901596	0.0434331289166489	0.152990825352583	0.15933672497438	0.132840087483263	0.109208173927689	0.14869722321892	0.23481901797227	0.210385528495197	0.0138166497566603	0.191573166205413	1.11797387087741e-06	0.446851549971598	0.150643547487076	0.29056013207347	0.142314801157214	0.0533330379265403	0.0510371321455964	0.0697281788502405	0.346264996395036	0.0699785030027468	0.104645858414433	0.0542651771029978	0.1616417511725	0.162576707167639	0.120940201183622	472	0.921875
0.0691833994843655	0.197939113449719	0.118566102792808	0.157537982890976	0.534707076045148	0.123373983264676	0.300247862780433	0.0414412982355914	0.151049773051385	0.160448135095998	0.129779975329054	0.109231148887847	0.144937043003123	0.237274099283999	0.207042583948292	0.0128312718967276	0.188374189744677	8.87879931457567e-07	0.440105550315566	0.145812356135181	0.276647531833271	0.141240845446881	0.0538978102435895	0.0504016477020532	0.0655490099368638	0.34253117434621	0.0670104633084392	0.103355521706571	0.055022860606079	0.159207414466379	0.159491603770394	0.119432517669519	473	0.923828125
0.0636970020974361	0.196592421887128	0.111148389736176	0.152805738644009	0.527725506950655	0.117996673568165	0.294520412096454	0.0394724583731238	0.149079992110172	0.161473652461429	0.126956631857978	0.109240379383897	0.141255196739639	0.239548469420128	0.203736993718158	0.0118838095245611	0.185196879101898	6.9969039407444e-07	0.433290147323512	0.141022843886807	0.263217803664319	0.140028048876006	0.0543622865179133	0.0497398487976443	0.0614937024617207	0.33890802363598	0.0640639725506313	0.101980645395468	0.0557855405506743	0.156678476002702	0.156430088234159	0.117955296566714	474	0.92578125
0.0585030975543466	0.195277543417146	0.103984440284948	0.148078738009017	0.520419694410537	0.112691328953139	0.288794656032004	0.0375288209144746	0.14707736480431	0.162410543749354	0.124366553383486	0.109239779427421	0.137650885548875	0.241626677791732	0.200471447968425	0.0109751245038514	0.182042266123052	5.47321625568496e-07	0.426408308966178	0.136275017100573	0.250274678784114	0.138672556672902	0.0547250824748307	0.049053794253714	0.0575653896307959	0.335379768653788	0.061143315399821	0.100520600297745	0.0565441913027266	0.154058172801835	0.153392012884559	0.11650316121997	475	0.927734375
0.0537091241112697	0.194011083239606	0.0971865053532563	0.143366209496693	0.512676260856922	0.107500087903988	0.283085906930943	0.0356263630034238	0.145018358898984	0.163215975776032	0.12209374908055	0.109233302683862	0.134153545840476	0.243389297737	0.197267353445803	0.0101226127725885	0.178921167880161	4.33521764504083e-07	0.419441779204049	0.131586658648886	0.238021667150663	0.137108563974535	0.05494272977094	0.0483391726715453	0.053822790887986	0.331946307094128	0.058269541677692	0.0989397023676382	0.0572751383377349	0.151318235164903	0.150386320849467	0.115053428700957	476	0.9296875
0.0492033561207958	0.192782808174634	0.0906666604994809	0.138670269630654	0.504622295659783	0.102403816058094	0.277401471876805	0.0337591905688244	0.142909630581533	0.163918113949282	0.120046539683129	0.109226949277907	0.130734109627222	0.244885292950379	0.194111633056429	0.00931275803413186	0.175825300298393	3.41362472677791e-07	0.412420212268478	0.126943963392852	0.226283482916871	0.135385050157268	0.055051970950093	0.0476079410440266	0.0502232918527344	0.328553417931105	0.0554388090634146	0.0972686294935809	0.0579686143330223	0.148496938732931	0.147404095318211	0.113614136971515	477	0.931640625
0.0449626274569152	0.191591080478009	0.0844100777387682	0.133993242653174	0.496285759396664	0.0974020811734733	0.271746364947979	0.0319276979594498	0.140750232733741	0.164520231809133	0.118204090508388	0.10922212048993	0.127386817293005	0.246113751368363	0.191001982338664	0.00854317356057645	0.172752701399446	2.66572513805329e-07	0.405351901180756	0.122345308822941	0.215027288467808	0.133510534721568	0.0550600527446852	0.0468637669184873	0.0467603367122228	0.325182455407274	0.0526528150501359	0.0955132203366877	0.0586180430364143	0.145603853255658	0.144443462551094	0.11218282682422	478	0.93359375
0.0409803994748555	0.190436216171432	0.078417061881618	0.129338061854868	0.487676459419585	0.0924991583549099	0.266126300569855	0.0301339759179448	0.138536933881698	0.165020132740944	0.116558667819152	0.109219852373331	0.124110361517271	0.247060784032285	0.187938575561925	0.00781378881226255	0.169702746961559	2.06540463466134e-07	0.398241627791599	0.117791582525715	0.204248782090611	0.13148499023292	0.0549682693717007	0.046109116334311	0.0434350381081484	0.321818814988936	0.049915172235629	0.0936743408988546	0.0592157814444977	0.142643582095546	0.141503892733481	0.110754866928759	479	0.935546875
0.0373323791945486	0.189330997209923	0.0727793152494628	0.124719146958249	0.478721577844844	0.0877388967859109	0.260566422094593	0.028395845159674	0.136244268364496	0.165376959806325	0.115160301696455	0.109221559707204	0.120926646863946	0.247597822668615	0.184936782082308	0.00713819616142113	0.166681074732234	1.61775519778227e-07	0.391085916855396	0.11330115346623	0.19410299855934	0.129257268714059	0.0547458115873434	0.0453458188457744	0.0402973680270416	0.318433317418453	0.0472505614382733	0.0917254305267986	0.0597275290169367	0.139603254697501	0.138591492783629	0.109308731971725	480	0.9375
0.0339452046896029	0.188265375755619	0.0674315981514839	0.120136579207976	0.469504687741895	0.0831040094807318	0.25506805571457	0.0267074828446177	0.133881208373644	0.165611286530127	0.113945544503048	0.109224815194593	0.117816543661667	0.247772027567717	0.181983468773348	0.00650602328809806	0.163679496156321	1.26318530815482e-07	0.383903606249559	0.108865959734726	0.184463103725431	0.126867162448876	0.0544213351349825	0.0445803485365035	0.0373146933363688	0.315001752781327	0.044652698294652	0.0896895086399232	0.0601548410456914	0.136507295796199	0.135700194655928	0.107851086863252	481	0.939453125
0.030782323808781	0.187233639700926	0.0623402240053782	0.115590283562166	0.460067766924793	0.0785851102896818	0.249631430749372	0.0250656252046336	0.13145314824267	0.165733601674414	0.11288211009422	0.109227201124852	0.114770545517808	0.247609871901592	0.179071317432622	0.00591188413197513	0.16069345541533	9.77600996913478e-08	0.376703818409394	0.104482214854372	0.175264091858583	0.124335892100864	0.0540099883672654	0.0438156063027024	0.0344699843120683	0.311513928993568	0.0421178250380507	0.0875786603482657	0.0604998988030286	0.133367730249204	0.132826975905956	0.106384050637876	482	0.94140625
0.027836255077729	0.186234322368467	0.057502329939308	0.111083339260678	0.450422793440295	0.0741851614321746	0.244261989890831	0.0234718100188243	0.128958669445938	0.165741962913307	0.111959150804797	0.109226551875317	0.111787217174754	0.24710247361378	0.176198315956129	0.00535506029144071	0.157720831504781	7.50304197307588e-08	0.369491673026573	0.100151656849805	0.166495889764239	0.121667203118988	0.053515625983589	0.0430537016051748	0.031762475551094	0.307957904792874	0.0396484872802141	0.0853954600004446	0.0607575245061345	0.13018960016945	0.129971183756252	0.104904425766214	483	0.943359375
0.0251555435542304	0.185273187044974	0.0529855794662171	0.106633560273894	0.440533484731581	0.0699444834347706	0.238990278083099	0.0219429484675177	0.126376309959467	0.165599049949779	0.11119515956164	0.109216323485985	0.108882113558585	0.246133256676522	0.173371124037875	0.00484487481912751	0.154760801291078	5.80923469639984e-08	0.362273627491712	0.0958937455183389	0.158263092013527	0.118829701255129	0.0529225854257721	0.0422994060327203	0.0292302510208787	0.304291053019073	0.0372685674945956	0.0831245360276769	0.0608928256897066	0.126971692339993	0.127136640660594	0.1033943880286	484	0.9453125
0.022699199246284	0.184341228151601	0.0487515532254747	0.102242669661899	0.430450691441505	0.0658534132631164	0.233818961133971	0.020475636513788	0.123713544592188	0.165314629794811	0.110549260640539	0.10918921310413	0.106045010794759	0.244732818189575	0.170579059934631	0.00437499278539829	0.151806331751175	4.49879766772893e-08	0.355060695151986	0.0917065393095079	0.150490237665381	0.115850927358518	0.0522509831974039	0.0415557453943935	0.0268537712157922	0.300501239637307	0.0349741393778441	0.0807815268684028	0.0609089662712699	0.123728590262149	0.124320054030759	0.101857775285365	485	0.947265625
0.0204235223464917	0.183429933068173	0.0447514843448848	0.0979059771738695	0.420221181546116	0.0618917450618113	0.228739648072172	0.0190617817091304	0.120983113362497	0.164907703629232	0.109987406664784	0.10914184775253	0.103263898346875	0.242962358244908	0.167812366938437	0.00393798852662456	0.148852820353965	3.45094183607953e-08	0.347857837060253	0.0875824444858162	0.143091233427917	0.112760571137991	0.0515200639902135	0.0408229238384126	0.0246069225978735	0.296595347059304	0.0327543643558177	0.0783824733398458	0.0608203914762532	0.120470428768056	0.121517993772989	0.100301734366262	486	0.94921875
0.0183210375929834	0.182535936212497	0.0409803782778655	0.0936265760349991	0.409858406026898	0.0580609368673391	0.223757234712916	0.0177021157941707	0.118185853152419	0.16437667448876	0.109497278029491	0.109069528999648	0.100537441375491	0.240820427910785	0.165067529921671	0.0035327982711669	0.145897412017749	2.62382832346657e-08	0.340669120051998	0.083523770529563	0.136053038447253	0.109565341618179	0.0507356366016951	0.0401021347866666	0.0224874702339722	0.292565331470265	0.0306105535136974	0.0759314825209392	0.0606249827448428	0.117201872151268	0.118729944219849	0.0987246797564892	487	0.951171875
0.0164192878582022	0.181656714870044	0.0374826930140961	0.08942343455706	0.39935532578617	0.054393893629617	0.218903021622407	0.0164104198488309	0.115308263276014	0.163689652127624	0.109073614325396	0.108957400947335	0.0978761694457328	0.238219631931838	0.162343085987528	0.00316494563979578	0.142934501898247	2.00728599911738e-08	0.333504616770883	0.0795501439706292	0.129436801585828	0.106253280572832	0.0498959517029399	0.0393979906482745	0.0205210203576895	0.288369034465557	0.0285625236065044	0.0734240771534311	0.0602948330706836	0.11392856849831	0.115958363974745	0.0971138658316413	488	0.953125
0.0147014583614157	0.180782342280007	0.0342451777166525	0.0853035896944285	0.38874422684445	0.0508922473637111	0.214187469217049	0.015187394876781	0.112354920148959	0.162843596854227	0.108687588097652	0.108792682647293	0.0952771652196873	0.235166190018423	0.159629853771616	0.00283177388810219	0.139957463379835	1.54202497816174e-08	0.326371779010523	0.0756672451544509	0.123210983359415	0.102842439714851	0.0490160510415361	0.0387119664303974	0.0187010993806511	0.283992976636481	0.0266119021589908	0.0708712081020978	0.0598286785761073	0.110660444834869	0.113202397673364	0.0954695734450582	489	0.955078125
0.0131224703801397	0.179905011989414	0.0312096389822954	0.0812554003928819	0.378065800862044	0.0475248206038669	0.209590168587502	0.0140200036504915	0.109344062888551	0.161867283337665	0.108314561089622	0.108577097764459	0.0927268432841789	0.231753982017114	0.156919834194104	0.00252500912959427	0.136965125604192	1.17256185140254e-08	0.319268278402818	0.0718613197225035	0.117281761748918	0.0993634693335475	0.0481132726139088	0.0380409923377215	0.016995406060197	0.279465267676993	0.0247405984596249	0.0682887175574734	0.059253061894225	0.107402195225407	0.110458715583902	0.0938032159838276	490	0.95703125
0.0116755336029002	0.179019710810138	0.028369983115577	0.0772817228825074	0.367333956313958	0.0442915866773356	0.205115067124759	0.0129081323832243	0.106278674972129	0.160759828975111	0.107942697728262	0.108304861451769	0.0902240391671765	0.227989731067563	0.154208960568238	0.00224349873611349	0.13395496868204	8.83273180522287e-09	0.312196320591289	0.0681347827542886	0.111635820991741	0.0958247307033481	0.0471943892316113	0.037385134122698	0.0154007861130073	0.274782530965446	0.022948734851622	0.0656816878387717	0.0585689444155808	0.104157557985262	0.107727146121873	0.0921146233628197	491	0.958984375
0.0103735065431263	0.178116856928227	0.0257510757814763	0.073400100392373	0.356561060457085	0.04121586751438	0.200789659990522	0.0118612201137505	0.103154247297208	0.159496917418904	0.10755396214768	0.107956847946723	0.087775348999113	0.22382363871764	0.151490693863954	0.00198989400701575	0.130920088282633	6.67362673456545e-09	0.305164482426392	0.0645053987446825	0.106302457820299	0.0922290027240326	0.0462672741695508	0.0367469134055967	0.0139317492955705	0.269913200685867	0.0212502731260154	0.0630538986323427	0.0577593400842633	0.100934555246476	0.105009651314551	0.0903962845168509	492	0.9609375
0.00921541738932451	0.177181057382213	0.0233595869778362	0.0696262007385228	0.345776581859931	0.0383117992732199	0.196637125486997	0.010884614722586	0.0999742032792181	0.158062033881572	0.107119857664854	0.107511525429913	0.0853835149158453	0.21924062199562	0.148754580784473	0.00176422350579112	0.127853078766926	5.08672509669219e-09	0.298179924267942	0.0609884818032937	0.10128185508085	0.0885917133287273	0.0453478156819117	0.0361270482869104	0.0125925580801275	0.264835893632747	0.0196536504131607	0.0604161849837586	0.0568172053798748	0.0977432100924436	0.102307719005777	0.0886452279888902	493	0.962890625
0.00815927298725863	0.17621069509201	0.0211339708829119	0.0659393562934821	0.335004075043552	0.03553871404023	0.192622668475693	0.00996126513360505	0.0967578620288068	0.156494267523164	0.106634947366045	0.106982589650044	0.0830339834262038	0.214354851216497	0.145998820105504	0.00155843577900409	0.124758831437043	3.83484410472427e-09	0.29123298409184	0.0575617912974425	0.0964841697251179	0.0849357477204236	0.0444447209075966	0.0355202320314478	0.0113482784821061	0.259598558856311	0.0181346716421217	0.0577790546641587	0.0557774044123019	0.0945807471938838	0.0996180990446884	0.0868755146997429	494	0.96484375
0.00719936019126617	0.175199805036495	0.0190679129722542	0.062341870205803	0.324256718010156	0.0328952988673738	0.18874883586159	0.00909035195611013	0.0935097784741922	0.154793916409655	0.106089779766814	0.106364941697209	0.0807257304563737	0.209180118362305	0.143219855758809	0.00137146737097813	0.121636158451066	2.8622764915795e-09	0.284324006353237	0.0542273247423411	0.0918978684749413	0.0812696480188254	0.0435645431997205	0.0349255615786609	0.0101953962492213	0.254202644015218	0.0166924785062191	0.0551477695344969	0.0546434584472095	0.0914497602790358	0.0969410787369951	0.0850880114732283	495	0.966796875
0.00633936863840397	0.174135394463549	0.0171715754069709	0.0588472994187332	0.313555285167154	0.0303948460583172	0.185035417101739	0.00827683602660024	0.0902326187633956	0.152945991049547	0.105464814071325	0.105641394067411	0.0784622303748612	0.203702163381459	0.140410243209559	0.00120410092042094	0.118480340213032	2.13477842137649e-09	0.277457687308062	0.05099856720291	0.0875324256913424	0.0776038240237108	0.0427188194913575	0.0343431138122168	0.00913984462040861	0.248632159637556	0.0153348068818666	0.0525301755734598	0.0534094239586987	0.0883573264765587	0.0942786031715134	0.083279672114235	496	0.96875
0.00558705368530813	0.172990677518316	0.0154648368931439	0.0554823555556597	0.302941431216647	0.0280629184373761	0.18152084010866	0.00753011028199537	0.0869330027746725	0.150921788094197	0.104722897392898	0.104778635406875	0.0762504019485707	0.197898367811703	0.137555763268546	0.00105792744896984	0.11528335873679	1.61481259004229e-09	0.270642302537831	0.0479020662364784	0.0834078318753795	0.0739593260280609	0.041930414249641	0.0337723926167871	0.00819311215928059	0.242859059663448	0.0140764024425928	0.0499421643098023	0.0520653852657409	0.0853169558552615	0.0916349927145148	0.0814455071550819	497	0.970703125
0.00490632178124612	0.171776604947155	0.013888156633184	0.0522160439247518	0.2924121110062	0.0258520955265237	0.178155287939802	0.00683076226716748	0.083625440032769	0.148769684121415	0.103883378618326	0.103807082857838	0.0740751811634191	0.191882889560348	0.134663889752865	0.000925868077662367	0.112056336799843	1.20715896117554e-09	0.263863530556565	0.0449056416548586	0.0794455893606509	0.0703436164805697	0.0411937630183003	0.0332080749989903	0.00732101953941548	0.236944166031132	0.0128890324594375	0.0473841200872998	0.0506481492705953	0.0823180170120697	0.0890063952229186	0.0796002496907503	498	0.97265625
0.00429267588809797	0.170487335181906	0.0124356431861962	0.0490498199733951	0.281978633549157	0.0237600998172773	0.174939512247424	0.00617751143668036	0.0803152065039442	0.146491525890895	0.102940617454365	0.102723888192529	0.0719356385082303	0.185674021175546	0.131732533334327	0.000807044210874296	0.108800014852879	8.92852916180224e-10	0.257120569258072	0.0420104394228667	0.0756370860939267	0.0667641188512234	0.0405140481827458	0.0326487246469459	0.00652015723846929	0.230893247690862	0.0117711583212246	0.0448606687676231	0.0491628845414643	0.0793620349420696	0.086393562008469	0.0777454227796422	499	0.974609375
0.00374487425196473	0.169111625425779	0.0111077220357186	0.0459912037824888	0.271659749142255	0.0217911734620387	0.171883045947472	0.005571533558593	0.0770083807230833	0.144082209622003	0.101882260052761	0.101519365653628	0.0698327862665548	0.179282175963046	0.128757064415308	0.000701218100172827	0.105513711820761	6.56984794008491e-10	0.250414520478293	0.0392236789814954	0.0719814987573665	0.0632315649883826	0.0399005644291245	0.0320929177625984	0.00579072609198461	0.224705422805611	0.0107250120237529	0.0423792083991779	0.0476117717292723	0.0764532482117748	0.0837983411846482	0.0758811855438527	500	0.9765625
0.00327413364399963	0.167606095599868	0.00993097211320855	0.0430789023477248	0.261521182797364	0.0199795216103654	0.169038920299658	0.0050248808377023	0.0737202739955654	0.141504696012766	0.100659314878481	0.100148613470577	0.0677764668270426	0.172697557860476	0.125719255967655	0.000610601626796672	0.102191537461906	4.93317624124351e-10	0.243755102827836	0.0365834681062955	0.0685101718924569	0.0597795194527002	0.0393870733036685	0.0315378333423847	0.00514780215583287	0.218354270406194	0.00976991788916847	0.0399649166274102	0.0459876078678683	0.0736105070931206	0.081229037293647	0.0740023834344172	501	0.978515625
0.0028514886656412	0.165999722584405	0.00885181414703622	0.0402715335470144	0.251527099456187	0.0182744052963495	0.166343989533739	0.00451767826953178	0.0704547440815996	0.138813457271942	0.0993153810116579	0.098658991202214	0.0657515721723729	0.166011103015897	0.122636162435032	0.000529467887863332	0.0988478103626859	3.65743009110944e-10	0.23712699860543	0.0340477395651932	0.0651580776901885	0.0563952642203611	0.0389508626684931	0.0309806189126928	0.00456058217388649	0.211902050139454	0.00887606870766801	0.0376049108440037	0.044321817714601	0.0708161781040438	0.078679919688431	0.072122531117775	502	0.98046875
0.00247360809848368	0.16428802942028	0.00786517182052434	0.0375695185367611	0.241686076456607	0.0166729610255378	0.16379698387262	0.00404845097424866	0.0672168906465935	0.136012010407314	0.0978492606247607	0.0970508187195243	0.0637572714668268	0.159242319983634	0.119507785924563	0.00045715164460821	0.0954852233709645	2.68098403326122e-10	0.230529348706921	0.0316165529872744	0.0619197344965724	0.0530842155580643	0.0385948343240971	0.0304198498137399	0.00402607540875819	0.205357762622124	0.00804156725398495	0.0353025541568778	0.0426201385449895	0.068070984128188	0.076152105042118	0.0702435445797394	503	0.982421875
0.00213720059829032	0.162466604417255	0.00696600137874912	0.0349732402027938	0.23200658502727	0.0151723095941807	0.161396560111758	0.00361572054409306	0.0640117956785308	0.133103931334974	0.0962599159366787	0.095324534914758	0.0617927380167069	0.152410715289678	0.116334208113559	0.000392995259889608	0.0921065348074291	1.94509131024026e-10	0.223961307363548	0.0292899278964913	0.0587897689394885	0.0498517099522182	0.0383217991131667	0.0298541090516621	0.00354130906118442	0.198730505406644	0.0072645076884496	0.0330611583898531	0.0408883133579617	0.0653756238128401	0.0736467210484871	0.0683674188554586	504	0.984375
0.00185358703671343	0.16047350551915	0.00618231420095181	0.0325325590824356	0.222585400921709	0.0138115997949138	0.159206142363713	0.00323253181650671	0.0608683356689467	0.130050386953105	0.094490381946901	0.0934287561576254	0.0598698095453036	0.145539946537569	0.113096405906149	0.000339196515692686	0.0887133057790822	1.45021980535449e-10	0.217435093544933	0.0271161265003646	0.0558068021275374	0.0467474375081917	0.0381762039104761	0.029277450414025	0.00312192319828879	0.192008490358489	0.00656649427904952	0.0309172439400727	0.0391279614359273	0.0627549798977445	0.0711776791002197	0.0664909606799359	505	0.986328125
0.00160090584414895	0.158358182525091	0.00546881461663621	0.0301971076943749	0.213352050789631	0.0125402937655819	0.157153536560484	0.00288024646955989	0.057775365695829	0.126906543547184	0.0926015506489268	0.0914225486036377	0.0579738009351354	0.138677503646633	0.109817821395569	0.000291444438888803	0.0853172707486399	1.06652615611098e-10	0.210936771286877	0.0250449435960845	0.0529169667010992	0.0437375586783271	0.0381192237248888	0.0286912216088671	0.00274206755548902	0.185241612586256	0.00591850284468443	0.0288439788953048	0.0373586763172304	0.0601858345637064	0.068735744879714	0.0646249004743022	506	0.98828125
0.00137682616290546	0.156118623242949	0.00482140974384989	0.0279662490012882	0.20431195332785	0.0113553132740015	0.155235480962953	0.002557420848159	0.0547370641621276	0.123677399261232	0.090596385021711	0.0893094573873437	0.056104052486787	0.131840965119595	0.106500680686289	0.000249271510431279	0.0819225540330671	7.74904395701081e-11	0.204466456010975	0.0230753570971341	0.0501174032951522	0.0408251066742347	0.0381509696148411	0.0280944852667426	0.00239932587693784	0.17844061423553	0.00531856324610861	0.0268431552599396	0.0355857612400142	0.057668436471267	0.0663222246866302	0.0627714243939694	507	0.990234375
0.00117904785459414	0.153752922252236	0.00423604249305169	0.0258393108015318	0.195470413329185	0.0102535802956544	0.153448648865877	0.00226261644108644	0.051757563777673	0.120367995113491	0.0884779745207388	0.0870931286661214	0.0542599131872845	0.125047779554276	0.103147282525695	0.000212216436562349	0.078533311347593	5.56924527538726e-11	0.198024315501171	0.0212063104443239	0.047405325873879	0.0380130298479958	0.0382714496967213	0.0274863292704086	0.00209130357514193	0.171616260730077	0.00476470827796287	0.0249165080245666	0.033814484615287	0.0552030244622863	0.0639384265946055	0.0609328029626309	508	0.9921875
0.00101324479536526	0.151206500424645	0.00372879392364524	0.0238566907477641	0.186920216725251	0.00926165214993259	0.151837419679606	0.00200386429528369	0.0488705316255659	0.116958795739995	0.0862099822816907	0.0847422323991385	0.0524504684754719	0.118356982442742	0.0997499253359685	0.000181353806325388	0.0751628571628729	4.1022642774305e-11	0.191623423590436	0.01947585848424	0.0448112380097986	0.0353483550945711	0.0385151550346722	0.0268602691984976	0.00182672198553524	0.164786421733618	0.00427103557265501	0.0230977901512056	0.0320580445043217	0.0528114068736391	0.0615999077428492	0.0591107279320783	509	0.994140625
0.000867821615187494	0.148524454291527	0.00327322695171222	0.0219798100149506	0.178595309330498	0.00834598806489426	0.150349118431794	0.00176947479430156	0.0460594875921475	0.113486174023084	0.0838400149902472	0.0823009344958738	0.0506660613732591	0.111773053282005	0.0963265499555153	0.000154415922782342	0.0718156767769349	2.99322195817058e-11	0.185255672868029	0.0178461232950009	0.0423023630898961	0.0327972946662606	0.0388478250371175	0.0262198554165751	0.00159066576567399	0.157974453455629	0.00381870355700269	0.0213615796496768	0.0303219555816373	0.0504753297323098	0.0592979798017152	0.0573110654093614	510	0.99609375
0.000739901733910668	0.145715423018103	0.00286297554920301	0.0202011040720806	0.170485869164821	0.00749903276257239	0.148971499778015	0.0015566843432371	0.0433233691572501	0.109960293191674	0.0813803603541158	0.0797808689201767	0.0489048664972775	0.105305062403447	0.0928830450403557	0.000130837442016918	0.0684956714878333	2.15593317609221e-11	0.17892104636388	0.0163094375473512	0.0398726545037267	0.0303544595838143	0.039261620021478	0.025565658387679	0.00137950774730305	0.151191440251068	0.00340337572809113	0.0197036316247117	0.0286097340773244	0.0481917692267893	0.0570320400000289	0.0555364993471167	511	0.998046875
0.000627961577351239	0.142780631613016	0.00249496031128821	0.0185189977585169	0.162594117147137	0.00671781784231402	0.147699594814833	0.0013642408800674	0.0406649102634587	0.106387172246516	0.0788371326271095	0.077188109670968	0.0471665173279018	0.0989661499036029	0.089423507042431	0.000110315285906479	0.0652075125311781	1.53507131248816e-11	0.172621306352126	0.014863888727634	0.0375210106546882	0.0280205352370995	0.0397537474215142	0.0248975318936112	0.00119145035821988	0.144448189621749	0.00302323311046938	0.0181241523835928	0.0269254580024568	0.045960775412752	0.0548033642678287	0.0537895083259695	512	1
