# Supplementary material for: Mitochondrial dysfunction alters early endosome trafficking via microtubule reorganization
Source: Life Sci Alliance. 2025 Oct 13;9(1):e202403020. doi: 10.26508/lsa.202403020 (PMC12521748; doi:10.26508/lsa.202403020)
Supplement: Supplementary file 3 [file LSA-2024-03020_SdataFS1.1.csv]

wt1	wt10	wt11	wt12	wt13	wt14	wt15	wt16	wt17	wt18	wt19	wt2	wt20	wt21	wt22	wt23	wt24	wt25	wt26	wt27	wt28	wt29	wt3	wt30	wt4	wt5	wt6	wt7	wt8	wt9	Mean	SD	Nb	x
2.95054153830286	3.50271248247569	4.60042612219707	0.829786988959723	1.10831743786314	1.46277860154853	1.94478293726186	1.09193969476554	0.549560606910464	0.396364356296527	0.410719753355981	1.95791078943336	1.86937947375022	0.893099685318865	2.91701806672286	2.30644322755091	1.81986522784847	0.917693300858819	1.77049096413296	1.30976540907255	1.63694510536025	0.977046370958797	0.25677494592528	0.578727304853797	1.49222749254103	0.620790166696197	2.67836829700898	1.76247244820527	1.07179029358016	1.26252908519036	1.56490893916488	0.982475318198887	1	0.001953125
2.97086625319515	3.57038623395206	4.62583887251327	0.852392013366898	1.11971969768272	1.49451126589384	1.93608480468578	1.11650928995335	0.572361751978385	0.424615743930141	0.422020723492996	1.9650436851424	1.89597149438711	0.889282757562013	2.96807072198378	2.32050182382565	1.8266703289585	0.920203375305157	1.79282359425816	1.33506926932681	1.65378625168746	0.99277619564676	0.271961954322104	0.60742508958156	1.51748166485243	0.653704547163081	2.74478476345726	1.77352086596205	1.1094255874036	1.26540794152125	1.58697395209972	0.988914788584814	2	0.00390625
2.99204151349753	3.63762134096331	4.64800684556192	0.876400473627631	1.13155486780097	1.52558614470829	1.92688383559344	1.14119300192753	0.595669119149738	0.453979672406534	0.434115995268006	1.97156597550924	1.92138726866212	0.885042876177673	3.01919876755465	2.33492078774897	1.83294439189112	0.922801225043085	1.81476989029998	1.36023316380762	1.66999464031385	1.00933011619504	0.287575071996722	0.637307693802926	1.54348183646105	0.687431782728659	2.80999008773304	1.78437475214292	1.14705770435476	1.268703585342	1.60903881427568	0.994988174704515	3	0.005859375
3.01414603719601	3.70438463167081	4.66690343116678	0.901802443670246	1.14388928175179	1.55596261210862	1.91716173410322	1.16597124878001	0.619501925674721	0.484453072258661	0.447021486253367	1.97753122468642	1.94562371104474	0.880423537834771	3.07035213565679	2.34968149245468	1.83871859204132	0.925508561809509	1.83632344631459	1.38521900478292	1.6855352557854	1.0267024305366	0.303606128862667	0.668357748004483	1.57025254559915	0.721954787577442	2.87390683538291	1.79508766633994	1.18462869774415	1.27242749310029	1.6311013066731	1.00069198663968	4	0.0078125
3.03732504712066	3.77060757315469	4.68230669091754	0.92866502162855	1.15683052261607	1.58555192666266	1.90686599475678	1.19082651923828	0.643914545565411	0.516096667765996	0.460803828419916	1.98296933056299	1.96860955593855	0.875454275428859	3.12147187930231	2.36478032639627	1.84400055813354	0.928357259762045	1.85745270547398	1.40997085224579	1.70032905259043	1.04493327656798	0.320069705634082	0.700621683154811	1.59786701961337	0.757299429641613	2.93636928661422	1.80571416322654	1.2220660160731	1.27661742382992	1.6531582712679	1.00598567183624	5	0.009765625
3.06211551466595	3.83599815040477	4.69300482197146	0.957408515194005	1.17075693692324	1.61398579596446	1.89575393751661	1.21573216385338	0.669162125293435	0.549280576890499	0.47580135100455	1.98784040799563	1.98994114893653	0.870141541579308	3.17239500485975	2.38025868014091	1.84871276376042	0.931451179344261	1.87798732985037	1.43430280688037	1.71405308541285	1.06427709045448	0.337083360516758	0.734435916678928	1.62665857907053	0.793683142793308	2.99670244635955	1.81636427356155	1.25916226685886	1.28144771670055	1.67519662104791	1.01063533603033	6	0.01171875
3.08814546360367	3.90071088507925	4.7003522748224	0.987418287808469	1.18549569127632	1.64153257345526	1.88402910443741	1.24063879357466	0.695047987621973	0.583535739753816	0.491692506535141	1.99239470523254	2.01012116887528	0.864670372391266	3.22306851309204	2.39594727612163	1.85308014558868	0.93475626641787	1.89807493512315	1.45826355326562	1.72698159239916	1.0843789151264	0.354466348816481	0.76929164286719	1.65631037646419	0.830759015632314	3.05541051017124	1.8271200464169	1.29590516206806	1.28673807624745	1.69721126434286	1.01489995208366	7	0.013671875
3.11545781634878	3.96468917897001	4.70434613831562	1.0186466852061	1.20110872594758	1.66815492172848	1.87167252478188	1.2655270789898	0.721601116185702	0.618847767384722	0.508496840817334	1.99667645828086	2.0291664535252	0.85908945865217	3.27342617161437	2.41180804337879	1.85713593885605	0.938293583214627	1.91769779522703	1.48181140458512	1.73909939305059	1.10521711373245	0.37220601233736	0.805151901500006	1.68683283510524	0.868499177420943	3.11243311898334	1.83802913994287	1.33223088166198	1.29248916556359	1.71919476137695	1.01877898270367	8	0.015625
3.14409396772594	4.02787556425844	4.70498439449878	1.05104473950623	1.2176576723393	1.69381566325501	1.85866528581417	1.29037771411378	0.748850823242061	0.655201864500437	0.526234030996942	2.00072946558167	2.04709452586001	0.85344761099471	3.32340122770959	2.42780227129077	1.86091340188645	0.942084190217654	1.93683778376974	1.50490465111932	1.75039206545558	1.12676947819783	0.390289538321562	0.841979094503429	1.71823582011117	0.906875356712089	3.16771058470742	1.84913891622298	1.36807548664864	1.29870127522671	1.74113948215961	1.02227269989763	9	0.017578125
3.1747491293932	4.08971627329805	4.70070541867739	1.08499563715418	1.23574324581139	1.7179640404741	1.84465207715702	1.31512020703925	0.777213761207791	0.693037264435359	0.54540047371692	2.00455515402226	2.06344460975293	0.84785344241327	3.37261665036303	2.44387067862841	1.86437345655369	0.94630632708746	1.95520783577907	1.52721534328992	1.76045074257969	1.14929642253228	0.408839465656346	0.880109730608067	1.75094624088849	0.946098089951594	3.22027359416282	1.86066638718599	1.4030342499179	1.30558332949042	1.76300130930761	1.02506250254914	10	0.01953125
3.20679466106175	4.15050482006277	4.69311069605637	1.11986901640126	1.25497320325305	1.74102139496448	1.82992514189443	1.33975401952019	0.806398460467065	0.731838463462591	0.565579051748224	2.00829103727346	2.078776247397	0.842385391970421	3.42117477615933	2.45989769232367	1.86767913138008	0.95086282839523	1.97300775586521	1.54891928082226	1.76966966509428	1.17242549484378	0.427677473537622	0.919038034136634	1.78454365890899	0.98582908324348	3.27090263176888	1.87255415882549	1.43727055950749	1.31290987489082	1.78478612350788	1.02745984568192	11	0.021484375
3.24022192557437	4.21016182214538	4.68222366780287	1.15558477038482	1.27539412134668	1.76295722247962	1.81447151692721	1.36426101388463	0.836441047694673	0.771580050641528	0.586791200720539	2.01196614344109	2.09312343848058	0.837092847224122	3.46899808247175	2.47583064620654	1.87086205286417	0.955775963327304	1.99021016137846	1.56997936796446	1.77805547928307	1.1961200599266	0.446787009383532	0.958713673102493	1.81902119623089	1.02602893482483	3.31955785081393	1.88483840479483	1.47072239243266	1.32067231477071	1.80648147928414	1.02946697409473	12	0.0234375
3.27502021471842	4.2686072326449	4.66806873754448	1.19206187083015	1.29705179293159	1.78374136221139	1.79827862941764	1.38862311145761	0.867377793480634	0.812236246327546	0.609058296711236	2.01560890088966	2.10652069935815	0.832025131609983	3.51600877923662	2.49161649782131	1.8739537077641	0.96106808471108	2.00678742049037	1.59035886813608	1.78561558343574	1.22034301496051	0.466151402924178	0.999086046915275	1.8543713205356	1.06665783550999	3.3662001724491	1.89755478755387	1.50332800392374	1.32886177700713	1.82807477745027	1.03108690818728	13	0.025390625
3.31168560898969	4.3251279168914	4.64938087159027	1.22939194774914	1.32055466215401	1.80283078776755	1.78101835762324	1.41273645949193	0.899670802421872	0.854111549172093	0.632867183714868	2.0192652973141	2.11867388542485	0.827397326505465	3.5616716550021	2.50705399425552	1.87699273554268	0.966953026386484	2.02240776638606	1.60969254962934	1.79204364665814	1.24520942250873	0.485831393463226	1.04030965569258	1.89092128884328	1.10778435891703	3.40991809379694	1.9109604875987	1.53458956871859	1.33762629612601	1.84948928654453	1.03203148535026	14	0.02734375
3.34965868331573	4.38002443012038	4.62737469970329	1.26717100088726	1.34550463903594	1.82060144031113	1.76294717393184	1.43662919695976	0.933057199613391	0.896837393603276	0.657871513370967	2.02296841152782	2.12997963534437	0.823195267313503	3.6061602056765	2.5221127328683	1.88004985450852	0.973330297603053	2.03724781660497	1.6281821280671	1.79766236217259	1.270469155365	0.505710968403192	1.08206340381413	1.92833379365416	1.14919085060895	3.45139070266847	1.92493643824784	1.56473098970936	1.34679553584549	1.87073959736188	1.03254466154259	15	0.029296875
3.38879412356824	4.43328250665474	4.60228915431009	1.30526195610777	1.37184682676591	1.83710450237675	1.74410989522622	1.46029535601298	0.967518550473892	0.940327765845778	0.684024042827747	2.02673009891164	2.14053663577236	0.81944719628271	3.64944753037807	2.53674629002847	1.88315392842498	0.980199977863453	2.05131497152808	1.64584649797889	1.80254537388152	1.29604709594701	0.525757511312069	1.12425729817032	1.9665336861831	1.19080619271115	3.49072148754994	1.93947474029748	1.59375711324965	1.35633009955295	1.89181694687313	1.03267189397681	16	0.03125
3.42902237411076	4.4848075732833	4.57417517131953	1.34356300530174	1.39960211718282	1.85232108338812	1.7245075617936	1.4837186799096	1.00309276293045	0.984547158620477	0.711341280645733	2.03056226107805	2.15039201746445	0.816199491007406	3.69145056790961	2.55089367222784	1.88633135309279	0.98758691599042	2.06457679631962	1.66266162394691	1.8067196961598	1.32189468797011	0.545951495133285	1.16683700893715	2.00549519912379	1.23257967853349	3.52789282673232	1.95459558319724	1.62161747465715	1.36621439768241	1.91270505052167	1.03241822275881	17	0.033203125
3.47053948445748	4.53377057840143	4.54209304664244	1.38191170640606	1.42930013191995	1.86576229906078	1.70388237068635	1.50677794794059	1.0402567457974	1.02966789924724	0.740265645849487	2.03450789456325	2.15940982826871	0.813730741636829	3.73152768686458	2.56424358871701	1.8896637002173	0.99573097424878	2.07667528495216	1.67828276696999	1.81000560642303	1.34799274557167	0.5662997306722	1.2098174373133	2.04541909103885	1.27444726813803	3.56211469967503	1.97054051535186	1.64779615453953	1.37653380356811	1.93329891250465	1.03152724925303	18	0.03515625
3.51290587754435	4.58041170545864	4.50687023517593	1.42007318352125	1.4606114512487	1.87771449186865	1.68243673015134	1.52950464092053	1.07880948676045	1.07544820526733	0.7705375030343	2.03855453734577	2.1678455570585	0.811997308640588	3.76983744300014	2.57680291885595	1.89317098188313	1.00455518574891	2.08774446709282	1.69288745861469	1.81263357191414	1.37418599757264	0.586731921288133	1.25301900385355	2.08606284619406	1.31627438667651	3.59388791498027	1.98718795261164	1.67250080280006	1.38717408340829	1.95361259501638	1.03016849881658	19	0.037109375
3.55588692333582	4.62485728792508	4.46892577811552	1.45793501143306	1.49335896487591	1.88832776047801	1.66027934160116	1.55191616893723	1.11864556935958	1.12176652499212	0.802019570295028	2.04269072076382	2.17582635785339	0.810972536510958	3.80646443108531	2.58857890808708	1.89685867972634	1.01401982271383	2.09785453310649	1.70657260742977	1.81472175649938	1.40039779735591	0.607213602739292	1.29635810008424	2.12730098269025	1.35799384164255	3.6234710144106	2.00446946788369	1.69584592633332	1.39807776353492	1.97365359172665	1.0284336279995	20	0.0390625
3.59935871330625	4.66701147979474	4.42833428287934	1.49538936539204	1.52753335778045	1.89759849900049	1.63743081635584	1.57399836128014	1.15979726951311	1.16857949862607	0.834713284938192	2.0469145617668	2.18340654768711	0.81069720317651	3.84132602531043	2.5995097406375	1.90074537802183	1.02415085757499	2.10697489701511	1.71933202655637	1.8163112572017	1.42657330922609	0.627723737718616	1.33978655505342	2.16909128272444	1.39954649577289	3.65086669337043	2.02238762380602	1.71780078489201	1.40922516588547	1.99340383574215	1.02632887719027	21	0.041015625
3.64319568447506	4.70601046006083	4.38447643883369	1.53210048485539	1.56352205494015	1.90513194376874	1.61373877008651	1.59562674380234	1.20271215821891	1.21594245522843	0.868968674989928	2.05124322407426	2.19057930827678	0.811470834512917	3.87373816366952	2.60922379009305	1.90492312518771	1.03519616819015	2.11475545055555	1.73088930434972	1.81734249224009	1.45259017006568	0.648228063985162	1.38323847263555	2.21150492503628	1.44076152064231	3.67544527418457	2.04112695774521	1.73790475017118	1.4206471956318	2.01274116868358	1.02363170141324	22	0.04296875
3.68703700129145	4.74194005562086	4.33783847348822	1.56790302996225	1.60110239110745	1.91109881779913	1.58935207349416	1.61681359832051	1.24728777747811	1.26370165628434	0.904618883385754	2.05565096091385	2.19750549154067	0.813279889687453	3.90374532305547	2.61769981046781	1.90939562140717	1.04712795514854	2.12125878993435	1.74136302356171	1.81796773024628	1.47833876568882	0.668679971717406	1.42661961880244	2.25437534409076	1.48153179887105	3.69749101988367	2.06059671930634	1.75628698155765	1.43227248329681	2.03166270191368	1.02042974484177	23	0.044921875
3.73067054442182	4.77514727699393	4.28895811126193	1.60279885003904	1.63998807873522	1.91574957088723	1.56442790025235	1.63760865969096	1.29330314694123	1.31173322787243	0.941427556555961	2.06011296891891	2.20429620958396	0.81601449832999	3.93160435181223	2.62504775955367	1.91413245179936	1.05984436351627	2.12664555502997	1.75092948790691	1.81831087229326	1.50378531529068	0.689059236133828	1.46989199867553	2.29756333320171	1.52184006859862	3.71740819556181	2.08066984340309	1.77319360231277	1.44404217146859	2.05020684023478	1.01686489908727	24	0.046875
3.77393385024153	4.80555012156159	4.23792790744352	1.63668952532149	1.6801393667851	1.91909841766403	1.53900914898156	1.65799984753293	1.34077681585905	1.35998822747442	0.979369842921926	2.06461874524429	2.21100668383362	0.81970740473932	3.95723859844202	2.63121227159671	1.91914248393062	1.07336770234098	2.13089439061235	1.75960165423041	1.81841948434548	1.52887471484525	0.709344939605534	1.51302159154705	2.34101457220295	1.5616231916235	3.7352173982243	2.1013306210677	1.78861939494048	1.45593490441752	2.06835579398591	1.01294428771865	25	0.048828125
3.81644130198716	4.83234920971022	4.18441168255298	1.66916830987901	1.72177398233366	1.92087022639776	1.51306305557435	1.6778712252474	1.39007932888495	1.40843052682996	1.01865808749433	2.06915807209821	2.2177157344738	0.824639532344893	3.97999065238131	2.63581932202138	1.92450252089524	1.08792535034981	2.13370357359976	1.767198083137	1.81832395766292	1.55342552379295	0.729478074372751	1.55591953285033	2.38469117286286	1.60064459367983	3.75046460961956	2.12268353231715	1.8022152849863	1.46794135191732	2.08598524707517	1.00848330985915	26	0.05078125
3.85778855795524	4.85538114337808	4.12863997904402	1.70002829139409	1.7647672296053	1.92111939407346	1.48671488123833	1.6971969385651	1.44123139705296	1.4569415434897	1.05919559892317	2.0737013603741	2.22454744886096	0.830875681733716	3.99969350756299	2.63875313899345	1.93022100423836	1.10355905878066	2.13503999817523	1.77376966608656	1.81813586351612	1.57731393441697	0.749411485979323	1.5985271286064	2.42845732748205	1.63875718341681	3.76321626370987	2.14467111898218	1.81400104236517	1.48001151298386	2.10305562269947	1.0034805472101	27	0.052734375
3.89794177284451	4.87527579257301	4.07118923592618	1.72946113993419	1.80877191228063	1.92017779947127	1.46012792884405	1.716065813811	1.49388317524809	1.50543358600022	1.10066783123596	2.07822867271107	2.23155191777218	0.838202378150941	4.01683056979767	2.64026741673845	1.93622993821599	1.12008396695009	2.13517161492344	1.7795504973073	1.8179404991181	1.60059251224006	0.769155060024888	1.6408719952364	2.47220966423722	1.67604442367716	3.77399549866244	2.16712897419955	1.82434635723326	1.49210261215225	2.11965001858392	0.998133261593467	28	0.0546875
3.93672443033442	4.89197817153278	4.01216218687732	1.75739102939364	1.85372303988095	1.91807740977832	1.43336539879824	1.7344677254571	1.54803203352916	1.55385471119128	1.1430151068872	2.08272669820957	2.23877828052036	0.846641614796928	4.03133710741372	2.64032004580582	1.94252762566597	1.13751131558995	2.13409307507336	1.78457003182372	1.81778373135254	1.62321176472689	0.788689807645223	1.68293828679987	2.51588796011287	1.71244518462058	3.78283778024463	2.19002405296442	1.83327321642965	1.50419365749466	2.13575274936504	0.992450210160419	29	0.056640625
3.97361766342156	4.90484586181723	3.95144317429124	1.78343999774886	1.89968093767181	1.9146676320043	1.4064994180159	1.75230480545928	1.60393260731864	1.60211055415508	1.18628988404389	2.08716935049145	2.24634062476707	0.856421491397358	4.04265075215635	2.63859067619934	1.94915998804961	1.15601463220869	2.13158664390256	1.78874330743089	1.81774309172887	1.64497954365315	0.807949723610978	1.72465615580431	2.55938409528025	1.74770830780952	3.7894599094746	2.21337801485356	1.84057174956479	1.51625198716006	2.15125308604971	0.986291180944279	30	0.05859375
4.00800782579213	4.91339918674203	3.88911886655089	1.80726805144652	1.94656601129564	1.90991376127539	1.37969224904919	1.76949791253089	1.66172488714152	1.6500564889994	1.23039644469069	2.09151956655126	2.25437991768812	0.867715233094071	4.05031294324273	2.63481801276025	1.95614449501358	1.17571000884736	2.12751896025474	1.79207228759062	1.81793428629689	1.66570022465235	0.826864576569465	1.76597270682638	2.60253138829346	1.78157824087497	3.79374084037294	2.23713819703488	1.84616211080284	1.52822482369574	2.1660560168659	0.979560877843829	31	0.060546875
4.04020261673123	4.91857549664411	3.82571724144529	1.82929938310473	1.99404575060607	1.90418955560974	1.35304643592346	1.78617988182242	1.72094301362612	1.69768158144141	1.27500725156969	2.09577964748231	2.26284894628273	0.880196632886712	4.05507488212431	2.62942337297351	1.9633859308038	1.19632203910649	2.12226159504334	1.79480903985831	1.81836592134059	1.6855470182585	0.845487580912123	1.80697615399132	2.64531547515175	1.81428616990889	3.79628249986833	2.26114248560504	1.85049721733559	1.54010121242529	2.18029973432944	0.972516887406387	32	0.0625
4.07003996795211	4.92035496786564	3.76134275426588	1.84948938871587	2.04203967294126	1.89754154911015	1.32663834872784	1.80234239927463	1.78155790213495	1.74493380843574	1.32002563553333	2.09993839054552	2.27178350101827	0.893873942514673	4.05689081820081	2.62238357467987	1.97087250452975	1.21784318338086	2.11583010186774	1.79699395761586	1.81907487636009	1.70448091224843	0.863803503610742	1.84766788191801	2.68767692929202	1.84577965909836	3.79713193768961	2.28534328943872	1.85362331498603	1.55186219574365	2.19397202898988	0.96517159209023	33	0.064453125
4.09702513046703	4.91831631572972	3.69602335167946	1.8675654194459	2.09049683417319	1.88992642750024	1.3006015456202	1.81791325456318	1.8436900569307	1.79169843390144	1.36536227987143	2.10396913285555	2.28128482045543	0.90889692630204	4.05535496303269	2.61347647900041	1.97861556262185	1.24036691613085	2.1081108671769	1.79861846143877	1.8201424305297	1.72234300714688	0.881756073305631	1.88801536968122	2.72948538083686	1.8758459093051	3.79615581129015	2.30969685640522	1.85546451944175	1.56346869332282	2.20698957433874	0.957436763638777	34	0.06640625
4.12018034605926	4.91164587502254	3.62982290841448	1.88300573196934	2.13930122188126	1.88127133765552	1.27521568994533	1.83274856840313	1.90755358082806	1.83774218890702	1.41080014912476	2.10782124781436	2.29154383243116	0.925552808215456	4.04967165877691	2.60227371269511	1.98662915805781	1.26405998193203	2.09889746568577	1.79967466324119	1.82172406320445	1.73882216643635	0.899235263850865	1.92796498105703	2.77047794169094	1.90406481022821	3.79310010252014	2.33410116682131	1.85589031497393	1.5748430139241	2.21918786505893	0.949123891984152	35	0.068359375
4.14028212134046	4.90156530420019	3.5631391116996	1.89646625834904	2.1882218903361	1.8719371801129	1.25044274900315	1.84702856745819	1.972612881634	1.88316981143388	1.45611169039531	2.11152878946712	2.30239852904774	0.943409297335415	4.04087915651216	2.58936354039536	1.99481241241366	1.28857542308055	2.08863421901599	1.80038447473632	1.82372988575644	1.75423088266526	0.916345663462613	1.96763875942512	2.81077561996013	1.93084850589569	3.78859643170379	2.3584505749127	1.85537010584504	1.58601812601151	2.23076559878685	0.940552940203615	36	0.0703125
4.15720962437812	4.88809160338822	3.4960705185633	1.90793645460976	2.23717511727661	1.86197915199534	1.22636087967098	1.86074670712169	2.03881058851259	1.9279324627356	1.50116990148848	2.11508568940499	2.31386470591033	0.962458332252106	4.02895894625731	2.57474554776123	2.00314540780109	1.31388191365035	2.07735956581689	1.80079241474285	1.82618243998255	1.76854382079136	0.933077422133776	2.00704977997948	2.85032534697516	1.95615938294101	3.78269988826771	2.38268788201279	1.85396737969743	1.59697841909026	2.24171490984031	0.931742702138391	37	0.072265625
4.170638258415	4.87104819555996	3.42870971957249	1.9172896761466	2.28606448808285	1.8514259749893	1.2031023762935	1.87386238776504	2.10614381430887	1.97193395618559	1.54580834381005	2.11847643720671	2.32599503483439	0.982759143105848	4.01370785876315	2.55832078705884	2.01161293624087	1.33998705551065	2.06506115462376	1.80093320990494	1.82913318297321	1.78166793715059	0.949397179864862	2.0461986834031	2.88902137459656	1.9798679827079	3.7753938931753	2.4067386119328	1.85170605371466	1.60769321050921	2.25198996394689	0.922662946556011	38	0.07421875
4.17913819439618	4.8493267906565	3.36121161545593	1.92382661405702	2.33465086904711	1.84023038519175	1.18114249915287	1.88615925193254	2.174809416852	2.01479611589215	1.58952653265995	2.1216357329101	2.33902829848326	1.00468934453274	3.99400086989153	2.53951116842852	2.02020042527988	1.36704781725133	2.05152367765425	1.80083610811136	1.83279084101388	1.79315488703199	0.965147902474701	2.08503942806561	2.92644693580395	2.00135889051407	3.76636117860809	2.43038270323672	1.84848066991805	1.61804325799988	2.2613499474168	0.913041088400136	39	0.076171875
4.18400685615631	4.82436465697906	3.29377769908895	1.92839071039042	2.38288282878125	1.82868098715838	1.16022921212521	1.89786684902152	2.24428287623211	2.05677218089957	1.63234462733731	2.12462788005738	2.35269842551606	1.02773732362429	3.97114844324625	2.51904227622039	2.02883067145931	1.39469913508772	2.03720465676982	1.80064781023252	1.8369677387055	1.80345601327959	0.980486218473322	2.12369097262607	2.96288998708745	2.02123584129949	3.75620921123165	2.45363229277408	1.84469689899093	1.6281124701989	2.27005379170169	0.903255212404849	40	0.078125
4.18518434730785	4.79621129333263	3.22649506553701	1.93100268045167	2.4306853805604	1.81683428040645	1.14042899960223	1.90898053133571	2.31448082439522	2.09781993918339	1.67412100716998	2.1274527020103	2.36699649518351	1.05187772503241	3.94516766066701	2.49693787985148	2.0374790130022	1.42288612671892	2.0221638559785	1.80041052449677	1.84166923436743	1.81256084851571	0.995408836537148	2.16216957161517	2.99830692794043	2.03948039056425	3.74499704558707	2.47642765341245	1.84042578275591	1.63788948814891	2.27809840372227	0.893333026318763	41	0.080078125
4.18261313611708	4.76491726343231	3.15945034510877	1.93168428025621	2.47798399424742	1.80474670886613	1.12180774583114	1.9194957221596	2.38531902845427	2.13789746158858	1.71471380383673	2.13011022528424	2.38191266256777	1.07708458153675	3.91607697804128	2.47322261048559	2.04612067364821	1.45155312043048	2.00646175081205	1.80016629900221	1.84690005475419	1.82045945659989	1.00991271065061	2.2004914667613	3.03265451533921	2.05607481814387	3.73278381677239	2.49870907802414	1.83573849026039	1.64736311329696	2.28548086374366	0.88330335544123	42	0.08203125
4.17443083811032	4.72916922043161	3.09298370115417	1.92961145016401	2.52434846243784	1.79245826103496	1.10508461319018	1.92911993500817	2.45684505791893	2.17643970094323	1.7531723770768	2.13252644346679	2.39768695842626	1.10377285990449	3.88250031877059	2.44722795232929	2.05468209364549	1.48075357604326	1.98997136222017	1.80002324220413	1.85290660914722	1.82656963217238	1.02379858935522	2.23862504502651	3.06531836595842	2.07021194561107	3.71926330060016	2.5200718751492	1.83063697972561	1.65636358591576	2.29188581177141	0.872828088440723	43	0.083984375
4.16240884714077	4.69051901682044	3.02705647564575	1.92573763412969	2.56995736743477	1.78013383110706	1.08974899713154	1.93813225736388	2.52865433848953	2.21387023000062	1.78991701133743	2.13478453958291	2.41399423056176	1.13139995033562	3.84595815590668	2.41975809836725	2.06314087084349	1.51018914844228	1.9730799798255	1.80002016925558	1.85942822542656	1.83146235188277	1.03726703675333	2.27665544931988	3.09676763965541	2.08267002784748	3.704965327437	2.54070307753911	1.8253863327512	1.66502680595215	2.29762644747625	0.862330240429217	44	0.0859375
4.14655700081432	4.64904042058729	2.96174131620171	1.92010782497774	2.61475337462068	1.76782412364774	1.07584314230921	1.94653025954506	2.60064378263085	2.25015668378715	1.82481388565997	2.13688886085273	2.43079939628187	1.15992496383709	3.80650931227178	2.39085966509473	2.07147191823252	1.53978784117354	1.95586348426938	1.8001919679014	1.86645285774172	1.835141265231	1.05032180458782	2.31459300456866	3.12696847594996	2.09345151677599	3.68994803680425	2.56054902276673	1.82005461524196	1.67334607023468	2.30270452981998	0.851847075275003	45	0.087890625
4.12688760758281	4.6048078411951	2.89711032770628	1.91276767382746	2.65867990255652	1.75557949776941	1.0634081922182	1.95431160213086	2.67270980845605	2.28526711300461	1.85773004899576	2.13884385165054	2.44806648034185	1.18930655952173	3.76421416329869	2.36058000224265	2.07965024061793	1.56947730239197	1.93839814613078	1.80057317712536	1.8739678793747	1.83761047854153	1.06296689204375	2.35244763435061	3.15588732631689	2.10255959904137	3.67426940385447	2.57955647787045	1.81470954899877	1.68131484140224	2.30712198735198	0.841416905741835	46	0.08984375
4.1019092388793	4.5568869185419	2.83361529948391	1.90314071509441	2.7012520447005	1.74354620711596	1.05313096607294	1.96121830727144	2.74461405356886	2.31864543187817	1.88753369983268	2.14060112816994	2.46587747255061	1.2197846168539	3.71808340538971	2.32848392898121	2.08755206169729	1.59910618271781	1.92078075435142	1.80132970831449	1.88213186184484	1.83839135842365	1.07504861262143	2.39020204065183	3.18291837754601	2.10932797475745	3.65779931716124	2.59725520090863	1.80950869685904	1.68877572047842	2.31061504342397	0.830789919807498	47	0.091796875
4.07305618804722	4.50636843856291	2.77109797939202	1.89191045257562	2.74272126403877	1.73175947378774	1.04451543272068	1.96746753810365	2.81617508239018	2.3506753349409	1.91477172280075	2.14222160774639	2.48399496883966	1.25098824267184	3.66924928827846	2.29514416681924	2.0952005102384	1.6285355229164	1.90321318595457	1.80242437806653	1.89073817406042	1.83792919038522	1.08672407923181	2.42788616962601	3.20847662749152	2.11437251785807	3.64084478593378	2.61388227564106	1.80453788871391	1.69584817973788	2.31342435558572	0.820282515952801	48	0.09375
4.04062572560416	4.4534947556189	2.70956850389695	1.8792325860421	2.78310821516007	1.72025015325263	1.03748099606732	1.97309602311299	2.88728612907219	2.38140891502386	1.93947240490637	2.14371943249129	2.50233779466182	1.28282035919038	3.61797334261473	2.2607018348806	2.10258595573224	1.6576903092733	1.88578537359282	1.80386579873715	1.89973252637013	1.83630986113271	1.09802718584678	2.46550131189443	3.23261485329264	2.11781299967987	3.62349035498254	2.62945337342624	1.79984664059142	1.70255120197075	2.31559483060398	0.809981531847284	49	0.095703125
4.00469583318707	4.39835478599239	2.64908381487301	1.8651677887273	2.82237786251616	1.70905741136759	1.03203566006537	1.97810416504664	2.95783367968188	2.41082657990268	1.96153626862247	2.14510043426331	2.5208468177465	1.31522945462578	3.5643586526077	2.22522283711413	2.10968750955455	1.68649327948644	1.86858083547141	1.8056777694612	1.90908726017229	1.83354923497982	1.10896855233602	2.50304396210385	3.25530738213822	2.11967230767939	3.60578715432764	2.64393041922665	1.79548976834413	1.70888275179349	2.3171330077805	0.799930875562136	50	0.09765625
3.9642401870789	4.34035449026968	2.59013264301411	1.84936896045252	2.86006886949353	1.69837394200075	1.02873825265128	1.9822756702359	3.0273608080743	2.4384271686044	1.97983476378289	2.14633608819916	2.53943630644231	1.34829969827831	3.50783491053414	2.18849843126742	2.11636140427547	1.71464783612861	1.85186739136582	1.80803795864661	1.91885998488959	1.8292859456146	1.11944783026947	2.5404715305735	3.27598977054158	2.11945412998694	3.58772155689881	2.65685249549109	1.79169902006826	1.71470950800456	2.31783291843782	0.789959187687978	51	0.099609375
3.92027713831911	4.28018879930691	2.53255065315866	1.83227601913821	2.89640680836513	1.68817777266456	1.02718900447066	1.98576075827079	3.09580326850681	2.46450144456706	1.99487351225329	2.14746218314149	2.55794556052139	1.38180211197805	3.44917238380909	2.15090110862793	2.12264609034296	1.74211054544598	1.83573500136738	1.81088641263882	1.92890520319162	1.82382628728534	1.12957469602733	2.57777664276787	3.29496489580144	2.11758893847295	3.56945079005963	2.66843469979095	1.78846916732232	1.72011990481384	2.31785926008092	0.78028005574152	52	0.1015625
3.87332797399734	4.21820191099209	2.47624730842316	1.81410730263752	2.93151311740415	1.67845075298947	1.02717484155378	1.98863578902471	3.16313659601418	2.48920076152563	2.00693226659068	2.14849504662594	2.57629258561947	1.41562508649808	3.38876262593879	2.11261717110157	2.12856482816087	1.76886855387886	1.82022166402838	1.81418713303939	1.93914830307495	1.81732540790221	1.13940515040878	2.61494958000021	3.31238758356623	2.11429618199108	3.55104548704046	2.67879516833807	1.78578681360477	1.72515962407483	2.31729542053485	0.771011186196105	53	0.103515625
3.82352133192061	4.15448927588935	2.42126492755463	1.7949303362945	2.96537242497303	1.66921853163492	1.02866833412384	1.99090451753452	3.22924807353368	2.51251893735855	2.01596592256291	2.1494381218839	2.59440223362283	1.44971480450654	3.326744986093	2.07372473731769	2.13410401988484	1.79485349819469	1.80540746903696	1.81795129357389	1.94955086699213	1.80980797804928	1.14895511885436	2.65197002282355	3.3282380367918	2.1096150492392	3.53254409011421	2.6879177781165	1.78368689366828	1.72983056167991	2.31615200579414	0.76219289170018	54	0.10546875
3.77029265707052	4.08873678874453	2.36807107772414	1.77458587827454	2.99759427665873	1.6606723538491	1.03204297378965	1.99239777329873	3.29355430901772	2.53404308967388	2.02102112797734	2.15026999970328	2.61204877244529	1.48404250479041	3.26293991610803	2.03420559586685	2.13912824928817	1.81970738495017	1.79165507363271	1.82233195821863	1.96007907805178	1.80102776781608	1.15817600809937	2.68874488253445	3.34201625320814	2.103222073681	3.51398896570824	2.69541652763365	1.7824013296337	1.73402959303956	2.31428147468295	0.753708209936716	55	0.107421875
3.71428020404989	4.02134451286805	2.31658035547638	1.75333272056295	3.02831178724022	1.65279074056772	1.03702751890155	1.99319893273651	3.35597919663886	2.55393833226018	2.02243669964841	2.15100231251288	2.62909700685958	1.51847211579936	3.1978514278391	1.99429814501671	2.14366415876877	1.84340310858368	1.77903170140372	1.82728189403196	1.97062814959165	1.79116230402441	1.1671377024638	2.72523155892502	3.3538729239183	2.09537540592407	3.49545071787978	2.7014327664526	1.78190626822258	1.73780787011475	2.31177761797612	0.745673339975259	56	0.109375
3.65610803951596	3.95268725402941	2.26657758275523	1.73139884942126	3.05774633945386	1.64549301517525	1.04330760735319	1.99342127500696	3.41666635365791	2.57245565807417	2.02077418342574	2.15164808493458	2.64552876248379	1.55292322570806	3.1318851347613	1.95417074273151	2.14777651600422	1.86604639265775	1.76745894484293	1.83271510366195	1.98113720709939	1.78041436345652	1.17590425946049	2.76142778544631	3.36407608007643	2.08635925683937	3.47695836246372	2.7061959376451	1.78210296614843	1.7412347761357	2.30875333534755	0.738214186695256	57	0.111328125
3.59593330096518	3.88286150384113	2.21809096070157	1.70885291248338	3.08589608353118	1.63879169001289	1.05082477462775	1.9930724985835	3.4755140879644	2.58960179321035	2.01605517048689	2.15220482177867	2.66126311987062	1.58734853638721	3.06520271072849	1.91390601425394	2.15146012224758	1.88758994008139	1.75700208125595	1.83862915062323	1.99156264626024	1.76881461996682	1.18449484670755	2.7972974758675	3.37261146660472	2.07622457423598	3.45853279305756	2.70971489942539	1.78300284914684	1.74431542544898	2.3052224290119	0.731354451486059	58	0.11328125
3.53357022347159	3.81176419006163	2.17152305125142	1.68567313037522	3.11245842560238	1.6328455313451	1.0597572872841	1.99203329719196	3.53191315433691	2.60506997290972	2.00762107045494	2.15264475129818	2.67599164554943	1.62166103043114	2.99792825365973	1.87361916962607	2.15460740928674	1.90769885689554	1.74803360899577	1.84512840618448	2.00180632990289	1.75621890289902	1.19290289382731	2.83269502473624	3.37906322878995	2.06480204711603	3.44022083349141	2.71172063901806	1.78478406846489	1.74697838991973	2.30109116081259	0.725000491783588	59	0.115234375
3.46939800967127	3.73961865139929	2.12692304381669	1.66201823459704	3.13743809203204	1.62767010232089	1.06994030466307	1.99032661917026	3.58564649874394	2.6188895317667	1.99560268828712	2.15295287201843	2.68952851156442	1.65576468171691	2.93044916900815	1.83350136704994	2.15721530354783	1.92629457209111	1.74067943126471	1.85219097991289	2.01176557198279	1.74270389798258	1.20117481836504	2.86752157102924	3.38340611226572	2.05222031427304	3.422048154307	2.7122622092305	1.78744528145789	1.74923884309985	2.29639451462121	0.719173330025656	60	0.1171875
3.40399612330304	3.66676156597021	2.08393976686917	1.638076098117	3.16114142099993	1.62312335398835	1.08102470636151	1.98809584705834	3.63709700028343	2.63139759643092	1.980794836452	2.15314102546633	2.70198918789844	1.68964679986215	2.86304404281703	1.79363645488882	2.1593877829568	1.94363030565918	1.73469754112395	1.85968959991617	2.02143182467647	1.72849387705088	1.2093654251447	2.90182015732532	3.38603006993309	2.03878280155632	3.40399469346407	2.71165934891959	1.79080719650932	1.7511840506443	2.29126268338823	0.71399099263525	61	0.119140625
3.33752591159719	3.59328718695026	2.04258692273665	1.61391375819659	3.18357210165822	1.61920686841876	1.09293103756405	1.98535301603997	3.68618219206677	2.64261190628137	1.96328655038564	2.15319845682161	2.71329846302648	1.72327400718348	2.79587743945573	1.75410344306402	2.16112673360118	1.95968718268363	1.73012799089736	1.86760800223265	2.03076231426949	1.71362346032509	1.21749460910903	2.93554397809214	3.38692872744912	2.02454762624752	3.38606132422439	2.70994402712947	1.79485772530219	1.75282179645798	2.28571149198227	0.709449471308267	62	0.12109375
3.27005036842202	3.51923367006264	2.00317036244968	1.58959703968985	3.204511729145	1.61603220296457	1.10567637437541	1.9820276319231	3.73236030963543	2.65233416736958	1.94275529389441	2.1530832551949	2.72313766645495	1.75655266130475	2.72924793611687	1.71508317007756	2.1623599016325	1.97421664367921	1.72727622032217	1.87599169659693	2.03963151161103	1.69803114128911	1.22558261743254	2.96851654327062	3.38578981990059	2.00946633761761	3.36826608603176	2.70697470354902	1.79969439811095	1.75411059437039	2.27969206848317	0.705454047543516	63	0.123046875
3.20185010718319	3.44476912512368	1.96589977028459	1.56527196471755	3.22382047440406	1.61366725216562	1.11913699605294	1.97809585770732	3.77516562570865	2.66046888682934	1.9191857932655	2.15274189439641	2.73119121541598	1.789385828939	2.66359773060293	1.67680969079549	2.16304696376373	1.98705385745803	1.72637652185052	1.8848322294148	2.04789424494807	1.68173279469946	1.23367269596893	3.00054204835487	3.38240639339437	1.99360124436054	3.35060243687319	2.70272570236086	1.80534178935674	1.75503738603945	2.27319748408119	0.701928158676223	64	0.125
3.13332246361586	3.37012842383204	1.93028960847631	1.5410421612744	3.24187372460519	1.61192009120485	1.13301526239756	1.97371957114982	3.81526587437624	2.66741497586021	1.8934784984625	2.15219844662189	2.7377664485143	1.8218442262078	2.5989410206361	1.63922351505351	2.16332024220143	1.99859036484506	1.72700811027198	1.89398437238074	2.05562881854396	1.66494627168985	1.24179342444018	3.03175793607512	3.37729307261029	1.97722536048482	3.33301817057043	2.6975590782192	1.81157142220216	1.75569956780637	2.26636135082101	0.69898427782812	65	0.126953125
3.06461158976058	3.29540132387912	1.89633771405038	1.51697262064254	3.25867369557685	1.61078414178616	1.14722404024854	1.9689151355836	3.85260311765395	2.67319840100278	1.86577872765258	2.15143363970758	2.74280440443857	1.85391204607758	2.53542418619412	1.60239244466903	2.16318545177264	2.00883660381264	1.72917812655057	1.90341890664541	2.06279877155161	1.64770900790095	1.24996284639494	3.06211435553725	3.37045592035874	1.96040004390013	3.31549524331508	2.69152327818233	1.81835103767879	1.75610739138944	2.25920014046382	0.696588871401949	66	0.12890625
2.99588915858682	3.22069946600172	1.86423378713164	1.49317069904573	3.27407540522203	1.61032130024471	1.16168298409898	1.96365514436597	3.8867769658298	2.67771885268028	1.83605765215966	2.15039394125059	2.74604665958524	1.88552435467783	2.4733773078031	1.56649584102014	2.16260269057373	2.01765911885915	1.73307215359444	1.91312736305818	2.06928910652705	1.63001948267398	1.25821090681748	3.09144220666287	3.36170257695761	1.94315648573021	3.29801369055039	2.68458404478045	1.82569865745342	1.75624529848092	2.2516981100808	0.694641016237796	67	0.130859375
2.92748985862217	3.14625084016554	1.83434267184091	1.46985685805527	3.2877850265528	1.6106493600867	1.17622416093253	1.95788991253667	3.91700243777414	2.68078349976889	1.80430821550232	2.14896418808501	2.74698871503053	1.91656380555519	2.41344941421005	1.53188643086445	2.16149341323928	2.02481379100621	1.73903198716574	1.92308015130505	2.07487383280637	1.61188081987071	1.2665964548363	3.11940063128045	3.35066262642838	1.92556449373022	3.28051863414596	2.67668587430793	1.83363350513968	1.75608541006895	2.24382523403048	0.692961539604537	68	0.1328125
2.85953141765489	3.0721307177709	1.8060618674961	1.44700988977016	3.30024133721829	1.61154332795065	1.19068608048691	1.95178336546402	3.94424642764315	2.68282239018193	1.77135040516153	2.14720552426516	2.74616138630217	1.94717433863204	2.35528877702471	1.49832050103396	2.1600049654855	2.0307845412275	1.74648532612175	1.93315117096767	2.07974086942806	1.59347555363576	1.27510889051163	3.14626908670413	3.337963629898	1.90781779094485	3.26296498661715	2.66816978633149	1.84192963185572	1.75572566810836	2.23570498839647	0.691681383179693	69	0.134765625
2.79212604201085	2.99842181986792	1.77937172226033	1.42469301511895	3.31144131617191	1.61299067656053	1.20498746974607	1.9453556150523	3.96847785877543	2.68386668058134	1.73736501901541	2.14509240092459	2.74352970097477	1.97735615616667	2.29900540765658	1.46584840002459	2.15814291956987	2.03560580215615	1.75540303986209	1.94330078909285	2.08386410874294	1.57484345662406	1.28376214445878	3.17200306269326	3.32362895900137	1.88997778431913	3.24532087994595	2.65909082574451	1.85054056097356	1.75517888268137	2.22735308389247	0.690747031491625	70	0.13671875
2.7254352446871	2.92524495649081	1.75434117037327	1.40301164253181	3.32130702366817	1.61500877453654	1.2190241947718	1.93861170967234	3.98948524460473	2.68389485375515	1.70250642842997	2.14257351227969	2.73894858463557	2.00708545502495	2.24483558948692	1.43459205805885	2.15589171222238	2.03925219137533	1.76583394013152	1.95348625726007	2.08717005396944	1.55601816274115	1.29258047588196	3.19648418635586	3.30759148647508	1.872111131575	3.22754259301398	2.6494808184533	1.85942918358209	1.7544493425478	2.21877426595309	0.690066709095097	71	0.138671875
2.65995711311118	2.85298835997108	1.73145196587069	1.38234407660421	3.32937986262928	1.61774918507767	1.23250579222858	1.93150305628901	4.00613941987323	2.68265469240556	1.66698460507883	2.13944184310585	2.731703476694	2.03622460950816	2.19372965463225	1.4050693314635	2.15313384599833	2.04144262494097	1.77816733613049	1.96360587382991	2.08932927321785	1.53704354501863	1.30165046117086	3.2191871583622	3.28936646741215	1.85437069102721	3.20949149667058	2.63930876034287	1.86855441884178	1.75351307016419	2.20993306892237	0.689353385623149	72	0.140625
2.59548901676639	2.781518080608	1.71002152759408	1.36250413104088	3.33617081555225	1.62097270637926	1.24546932096579	1.92417531258222	4.01968906546353	2.68057507752455	1.63133136213437	2.13582745987978	2.72254428698412	2.06495963371937	2.14493001225561	1.37683708033369	2.15002324409565	2.04268331843834	1.79175211305096	1.97359989950419	2.09064539143202	1.51803644015857	1.31091637283559	3.24056621943399	3.2696586496251	1.83682573268621	3.19118170697452	2.62883322468512	1.877754566568	1.7524565113806	2.20093160935509	0.688791807489318	73	0.142578125
2.53210478002204	2.71090630833647	1.69001209998723	1.34355244715006	3.34167213303376	1.62466194960534	1.25785025007102	1.91665112394761	4.03012990240068	2.67768959341016	1.59573666127757	2.13170312498477	2.71146390494003	2.0932999795409	2.09849876461394	1.34992393755419	2.1465622021037	2.04302303974792	1.80652498674948	1.9834228977592	2.09110469245371	1.49903855864723	1.32038636485918	3.26058934463603	3.24851124996205	1.81953476314198	3.17257588095178	2.61810520335466	1.88697642468624	1.75129512318026	2.19178358977031	0.68832368542538	74	0.14453125
2.46987683363005	2.64122480251139	1.67138528768644	1.32554954667054	3.34587593635003	1.62879935814166	1.26958476101955	1.90895320508336	4.0374585937893	2.67403187746954	1.56039041773905	2.12704161759102	2.69845623578014	2.12125530379393	2.05449621130748	1.32435772073592	2.14275287030092	2.04251091791748	1.82242152804888	1.99302930339737	2.09069391381736	1.48009167200634	1.33006836794141	3.2792250331162	3.22596819659083	1.80255614342457	3.15363660994548	2.60717540771011	1.89616665799905	1.75004445607167	2.1825026262529	0.687891443385383	75	0.146484375
2.40951617333158	2.57309868141913	1.65466957989686	1.30910610127367	3.34814782347193	1.63354287853893	1.28021093227318	1.90106411102936	4.04022439488736	2.6693326516869	1.52592810393102	2.1215167667308	2.68262270803958	2.14867331090975	2.01418694369003	1.30082866220154	2.13843341548619	2.04088826825197	1.83976530513873	2.00218930712758	2.08897808059504	1.46133707074475	1.34007834060205	3.29574721254244	3.20151187077896	1.78619435316884	3.13410428218338	2.59608020693927	1.90516117116719	1.74870793579277	2.17306155479436	0.687097552224512	76	0.1484375
2.35051611795982	2.50614863644271	1.63916034274927	1.29383124181505	3.34908957384377	1.63865967201905	1.28999031417774	1.89308919593644	4.03991210428712	2.66398926843312	1.49240821266244	2.11535773326791	2.66489024490486	2.17574481314279	1.97644071971837	1.27870883088887	2.13376581076479	2.0386087933997	1.85793777944898	2.01095928124916	2.08636501993523	1.44279360650236	1.35031823959306	3.31079283522204	3.17586000670554	1.7703552304981	3.11410158863965	2.58495384013608	1.91392191760535	1.74734535006018	2.16353387740032	0.686210623267004	77	0.150390625
2.29291335883017	2.44043217743191	1.62480337594813	1.27977985649229	3.34869298598978	1.64412761099314	1.29888135546517	1.88505187368092	4.03654265153565	2.65803548123234	1.46000290567926	2.10854173892292	2.64527956150279	2.20247821920903	1.94126866904272	1.25800328999432	2.12874805221716	2.03572427875225	1.87684948243673	2.0192944595578	2.08285343890444	1.4245040107763	1.36078950605702	3.32434676652433	3.1490735887863	1.75509095456361	3.09359543999545	2.57383446320704	1.92239678363909	1.74597447069483	2.15393036026876	0.685181011484462	78	0.15234375
2.23674339866613	2.3760061944964	1.61154398607477	1.2670065024449	3.34694998812709	1.64992439463279	1.3068433752104	1.87697553667836	4.03013781280107	2.65150500433814	1.4288831264722	2.10104632065071	2.62381230512263	2.22888163434104	1.90868018201512	1.23871626485877	2.12337800652139	2.03228635848046	1.89641030024293	2.02715027444941	2.07844245953304	1.40651101392132	1.37149333263564	3.33639451680199	3.12121408412637	1.74045337970489	3.07255311683914	2.56275963146758	1.93053386827979	1.74461313041236	2.14426165001156	0.683961576114164	79	0.154296875
2.18266145332605	2.31353239974911	1.59968694567387	1.25616770844045	3.34328852157212	1.6561259804805	1.31340920910853	1.86890239951089	4.01951937600109	2.64424420496269	1.399982783998	2.09254166723028	2.59979705134934	2.2548334289925	1.87972772452462	1.22142563215837	2.1175026618481	2.02819371504941	1.9166483903871	2.03422147262218	2.07276786961939	1.38904396675933	1.38252348316549	3.34629247794939	3.09200359550695	1.72682418182142	3.0506791492784	2.55182988460676	1.93806809416384	1.74331123636066	2.13452522220723	0.682185759927325	80	0.15625
2.13017774485021	2.2526147443439	1.58875668556933	1.24687632806349	3.33817783227996	1.66258067468287	1.31887596992728	1.86087727213782	4.00581255501472	2.63650139752567	1.37304309204654	2.08324717940512	2.57394496830671	2.28045022288093	1.85346346141265	1.20561259249382	2.11124017745357	2.02370613983669	1.93719529798389	2.04062335885442	2.06615755445581	1.37205636924256	1.39379231534554	3.35457101154972	3.06191728527999	1.71404295552939	3.02813019164707	2.54106291675669	1.94505496140031	1.7420913660375	2.12475515407714	0.680082800667026	81	0.158203125
2.07921139460134	2.19321095964389	1.57862875914353	1.23909510856223	3.33169546592951	1.66924465996413	1.32328421528287	1.85292211631298	3.98923669494868	2.62833909233296	1.34810281917625	2.07319300475111	2.54640765227533	2.3057473472985	1.82970099708448	1.19117620050291	2.10460686721138	2.01889532152885	1.9579202760127	2.04635186288127	2.05867387246114	1.35556827379224	1.40528074279322	3.36132244004445	3.03108266937526	1.702109164835	3.0049206124475	2.53047302502549	1.95147555043939	1.74097000398381	2.11496157235475	0.677665365942365	82	0.16015625
2.02976773205569	2.13535937316433	1.56923696863386	1.23286674053434	3.32383945063235	1.67609082965481	1.32661708043231	1.84505890719979	3.96983629787585	2.61978925248175	1.3252911578922	2.06236781653265	2.51723125335162	2.33072059217557	1.8084041374181	1.17809797704492	2.09759801005121	2.01380512500193	1.97872088202447	2.05137074311546	2.05032685562105	1.33962153414976	1.41698303945059	3.36655009087271	2.99957094950861	1.69106373342702	2.98103078148249	2.5200798749045	1.95728630263534	1.73996608795797	2.10515165257611	0.674903989911977	83	0.162109375
1.98238205431303	2.07968289797518	1.56068763635611	1.22882645576238	3.31412603250788	1.68311978415574	1.3284695163763	1.83736814176765	3.94672673876525	2.61078562959743	1.3056212479562	2.05048209765565	2.48595360720668	2.35523622392391	1.7903390062973	1.16680370596041	2.09007004690949	2.00842868831081	1.99939114529928	2.05535482517614	2.04083990901012	1.32450028368757	1.42895796972288	3.36973320181333	2.96730550373717	1.68130464584625	2.95618571887649	2.50998666611415	1.96218036577935	1.7391637761165	2.09533378409922	0.671492028924011	84	0.1640625
1.93667942848395	2.02585954368403	1.55268723143209	1.22666267933006	3.30288704917342	1.69023722869044	1.32908915587868	1.82986254591689	3.9206719184345	2.60147094725578	1.28875347895831	2.03771481318943	2.4530626866012	2.37934224897894	1.77482168012779	1.15691952643252	2.08210340613672	2.00289159954742	2.01973763189329	2.05842388267969	2.03044375383691	1.31014589289547	1.44113801258243	3.37125413096283	2.93456878773949	1.67267666369695	2.93053095518221	2.50016028576142	1.96624036161039	1.73856747037999	2.08552016658244	0.667602106419141	85	0.166015625
1.89246526061928	1.97371862494226	1.54509202965189	1.22620950719209	3.29029329017602	1.69739620186782	1.32860749262641	1.82254579667943	3.89205821461527	2.59191338428425	1.27448905553437	2.02416232301234	2.41880645020446	2.40305515685383	1.7615008876136	1.14825298581926	2.07373938531733	1.99724812532601	2.03967249097527	2.06064570890342	2.01925620280063	1.29652515849084	1.45348745475433	3.3713091590769	2.90149599681697	1.66509356771141	2.90414702996331	2.49057667019176	1.96951531567643	1.73817769071966	2.0757152206139	0.663316021104122	86	0.16796875
1.84972351871434	1.92327784883893	1.53783179872495	1.22749029015917	3.27635461781048	1.70456557876576	1.32702774489492	1.81543635988486	3.86095004313629	2.58214146377133	1.2628999806848	2.00982947520243	2.38325060292326	2.42635079956557	1.7503057020144	1.14076628755895	2.06497437352782	1.99152690005551	2.05909741531925	2.06199883874282	2.00729617893689	1.28367640081427	1.46599409668622	3.36991716355344	2.86815613568141	1.65858019981162	2.87703208413886	2.48123731130393	1.97197516968283	1.73801232689585	2.0659225569267	0.658624960584252	87	0.169921875
1.80884786690723	1.87506388363842	1.53086401586077	1.23105186523823	3.26070141754158	1.71168446168058	1.32404069805772	1.8086304089241	3.826751251466	2.57214766701212	1.25489117840269	1.99450429280793	2.34615230900803	2.44904832959588	1.74170663953193	1.13472319600849	2.05568469712887	1.98575493052192	2.07767038586574	2.06219210589113	1.99437794312235	1.27190156416861	1.47867701897187	3.36669634223098	2.83460545196622	1.65349301810844	2.8489753406855	2.47220980515168	1.97332637606569	1.73817227838382	2.05615155799815	0.653301372388122	88	0.171875
1.76961520791697	1.82888891550722	1.52400906289651	1.23670913801819	3.24352883700435	1.7186853206483	1.3197999714657	1.80213554433138	3.78990677871097	2.56200992634412	1.25022196325964	1.97830962989256	2.30781621530589	2.47112217191221	1.73528042175679	1.12989007759876	2.04591529246607	1.97997831333256	2.09527036887692	2.06130480996675	1.98063953808117	1.26118123674692	1.49148617225637	3.36186982877451	2.80100208750638	1.64973390376878	2.82007994224355	2.46345006933281	1.97362197198458	1.73866390009287	2.04640422059999	0.647452484253746	89	0.173828125
1.73174206616991	1.78444720591159	1.5171610526738	1.24414918089005	3.22509488654279	1.72554214103162	1.31451438280814	1.79592380022192	3.75091863522502	2.55178212651569	1.2484147799155	1.9614035417116	2.26853221076477	2.49260875097458	1.73058071753169	1.12601858135734	2.03573919476956	1.97421422930352	2.11193448154919	2.05949156390171	1.96623742654388	1.25140105952373	1.50437995069681	3.35571705833948	2.76742972553253	1.64711318509511	2.79048948284917	2.45490254615521	1.97299887742627	1.73945697359795	2.036677993851	0.641223939341415	90	0.17578125
1.69519932657993	1.74173604650799	1.51025462313159	1.25336884489788	3.20542431148633	1.73222216672981	1.30820098002868	1.79000832891081	3.70986775466224	2.54148761942544	1.24947808152543	1.94380940779029	2.22838006489374	2.51346238542857	1.72751515529346	1.1230570730219	2.02515830221276	1.9684722044936	2.12758518114821	2.05674953432322	1.95119757850852	1.2425927134621	1.51734066293861	3.34826822672265	2.73394214936184	1.64563472010806	2.76021952218174	2.44655395752	1.97144348014704	1.74056530929398	2.02697319042455	0.634627657782943	91	0.177734375
1.66024507440538	1.70115156664936	1.50316243533341	1.26477183514051	3.18427512993229	1.73862542447998	1.30065163020544	1.78448036797204	3.66641780393576	2.53115044044022	1.25408209875133	1.92541297231452	2.1873014233652	2.53344631447722	1.72629880623871	1.12112420567004	2.01408318964335	1.96276809984919	2.14185475801354	2.0528613071051	1.93541826643567	1.23503875704756	1.53035095676451	3.33927506696391	2.70064846658495	1.64556680740796	2.72914287643564	2.43842355177791	1.96871759954358	1.74208585799826	2.01729443636275	0.627521784370685	92	0.1796875
1.62680181874767	1.66266528909645	1.49574511652124	1.27831534190867	3.16172240849637	1.74467682643462	1.29191658354369	1.77936319925727	3.6207733806274	2.52081758357099	1.26217350550557	1.90629002559296	2.14549423411831	2.55243253097677	1.72670235093759	1.12008902160761	2.00252802843521	1.95710106340239	2.15459868511333	2.04784274300993	1.91896704585749	1.22880272331142	1.54336430807079	3.32881715545546	2.667646887475	1.64689084906411	2.69731247444139	2.43046758324075	1.96480957768074	1.74404311450283	2.00763904853347	0.619952772354941	93	0.181640625
1.59453106837178	1.62585171652096	1.48798515847959	1.29355039093785	3.13808634255528	1.75039841491002	1.28225572336674	1.77458981833306	3.57348440295555	2.51051401091701	1.27302733061024	1.88663376748853	2.10322343620991	2.57052511273839	1.72827230670248	1.11969676596681	1.99059751637357	1.95145455448286	2.16603488545306	2.04192757970477	1.90201622461207	1.22366817626039	1.5563495832705	3.3172254277988	2.63493000722544	1.64931878640926	2.66490988512126	2.42262186249033	1.95994532058289	1.74636524072441	1.99799969391913	0.612113460871715	94	0.18359375
1.56339695084358	1.59069000094364	1.47983059678128	1.31044266901785	3.11340574428516	1.75575993135976	1.27169343505961	1.77016673836453	3.52464391089658	2.50025622179747	1.28659148060729	1.86648494261733	2.0605774707351	2.58766263079204	1.73090785356425	1.11988883335064	1.97830268468492	1.94581870676347	2.17612000136515	2.03513170806914	1.8845973788797	1.21965708886789	1.56928506419933	3.304536615134	2.60252605240636	1.65283031800859	2.6319629668261	2.41486379990268	1.95412833684258	1.7490584133069	1.98837395154243	0.604034096995199	95	0.185546875
1.53354279330379	1.55743523066833	1.47113408634872	1.32922358701465	3.08755995297694	1.76065147353231	1.26010992591799	1.76616440073203	3.47412619668356	2.49007648021234	1.30324990120762	1.84582404743628	2.01763023561328	2.60357778048417	1.73463828219875	1.12067564097416	1.96559886870687	1.94017577983887	2.18455632469178	2.0273285610723	1.86667856354958	1.21699970302403	1.58212718398484	3.29061570544569	2.57052803906298	1.65757926099058	2.59842131001118	2.40717198232623	1.9471997651958	1.75219569522658	1.97875989194774	0.595651706792905	96	0.1875
1.50500489652206	1.5262092699612	1.46173518740331	1.34996166050745	3.06054012172484	1.76495904941989	1.24746676819111	1.76263255846628	3.4220003061564	2.48001403340136	1.32312391199049	1.82471587529779	1.97457341467186	2.61798939852824	1.73932626073264	1.12197138067924	1.95248426871501	1.93448081413114	2.19111879188349	2.01847501229511	1.84829227481022	1.21587187549086	1.59481041422522	3.27543318465051	2.53901184046101	1.66361170400424	2.56430124851739	2.39949193159878	1.93907567110661	1.7558250516461	1.96915027257299	0.586968021284789	97	0.189453125
1.47742472276089	1.49650015425848	1.45173616212586	1.37211976711856	3.03268598526963	1.7687769747765	1.23404632232557	1.75946542095323	3.36878517573425	2.4700581170457	1.34533925280777	1.80334182471753	1.93157442345503	2.63113728758175	1.74459903828659	1.12356857600211	1.93908265507585	1.92870946798005	2.1962160615466	2.00885360019633	1.82959927620244	1.21594540992427	1.60733418017186	3.25933634010714	2.50787520635664	1.67057450542376	2.52978403412441	2.39178065043147	1.93005287587099	1.75983111989022	1.95953781961738	0.578197640210236	98	0.19140625
1.45076385036598	1.46827241834948	1.44110477213555	1.39563208004337	3.00404581388855	1.77208274862532	1.2198755326668	1.75666209317881	3.3145801555011	2.46021714873878	1.36979470517743	1.78175519144348	1.88872508016431	2.64295672030114	1.75035833796024	1.12540896590238	1.92541594221554	1.92283541395512	2.19984616829877	1.99849511112106	1.81063536103351	1.21722993509016	1.61967465588101	3.2423642774404	2.47711638714145	1.67842324270008	2.49490174053147	2.38401194271699	1.92015067820608	1.76420894406006	1.94991818049448	0.569383628232025	99	0.193359375
1.42507778134886	1.44165000972494	1.42972575496854	1.42056357022236	2.97459402773088	1.7747868751025	1.20490309761875	1.7542630417749	3.25940498554613	2.45051492110882	1.39660939583224	1.76000515584201	1.84616855520741	2.65320352590374	1.75652813835752	1.12744209506205	1.91148449262982	1.91680850413143	2.20184003754294	1.98735667570918	1.79141805973445	1.21987911853791	1.63177756590183	3.22446756865478	2.44677306198165	1.68719809642861	2.45965527259798	2.37614308090231	1.90929413653883	1.76899365427922	1.94028434189742	0.560522853681011	100	0.1953125
1.40047297893634	1.41686716101546	1.41738370747649	1.44701311196827	2.94428828365461	1.77671773930579	1.18902992040114	1.752342730687	3.20331100024363	2.44099292605552	1.42598025995905	1.73820173443102	1.80420069379594	2.66138970501292	1.76295322849269	1.12956530092765	1.89730044663559	1.91051513017661	2.2018942406745	1.97536427359575	1.77198875364642	1.22418972717704	1.64353139739081	3.20555163249594	2.41689650132156	1.69695656886872	2.42404802026093	2.36808581206705	1.89734697598243	1.77424381355677	1.93062079254045	0.551591778765414	101	0.197265625
1.37660319617317	1.39337074709686	1.40430425342432	1.47444030659025	2.91343600610754	1.7780549304158	1.17253661274913	1.75076523722325	3.14670375299859	2.43160769764202	1.45702917183317	1.71645517736926	1.76281919230437	2.66795832816667	1.7694156652184	1.13166579651947	1.88297947166998	1.90396619054161	2.2005632305606	1.96280347496394	1.75246560008772	1.2297267455634	1.65498733676248	3.18594714390956	2.38732707104044	1.7073419501066	2.3882236767939	2.35984623685709	1.88464263579809	1.77981278632426	1.92092665409373	0.542797311817512	102	0.19921875
1.35343020684921	1.3711145105115	1.3904777292455	1.50275269073913	2.88208772382284	1.77878886064181	1.15545065890197	1.74952204866995	3.08968174208654	2.42235935228238	1.48962368670606	1.69482352348821	1.72211362145358	2.67285774087039	1.77582806388038	1.13369239465043	1.86855382448407	1.89712453828454	2.19788562826119	1.94971316872154	1.73288657730797	1.23648546858692	1.6661217713654	3.16569257765415	2.35803608115441	1.71828989028112	2.35221020384046	2.35139914585685	1.87121333634439	1.78568179753901	1.91119661881606	0.534185862022867	103	0.201171875
1.33095012099813	1.35011620468169	1.3758507358142	1.53189159357091	2.85027361723079	1.77887400498701	1.13776956631589	1.74862217897532	3.03233610738354	2.41325540178951	1.52369700050165	1.67338189505432	1.6822287206182	2.67593067706196	1.7820858261221	1.13558133022051	1.85405610141669	1.88992858766129	2.19383086884526	1.93610836612788	1.71329316899688	1.24453096697776	1.67688811506985	3.14479482418171	2.32900415143586	1.72975633617406	2.31602877261879	2.34270288251964	1.85705530140288	1.79184518248886	1.9014222869081	0.525786887160344	104	0.203125
1.30929370950385	1.33066307072686	1.36015417811211	1.56186435015618	2.81796983147889	1.77808495938968	1.11936892464538	1.7481495423299	2.9748151414193	2.40433621536581	1.5593712059047	1.65234675979614	1.64367015006712	2.67645618154811	1.7879202544394	1.13716162172225	1.83955755114068	1.8821550806894	2.18808026569779	1.92192409733374	1.69378204750422	1.25426359784748	1.68710274508435	3.12313988520141	2.30021900897728	1.74172698564206	2.27968889679641	2.33361051920251	1.8420224444078	1.7983354638156	1.89157448953155	0.517563339814574	105	0.205078125
1.28815532165943	1.31221238629727	1.34371080111127	1.5922396666562	2.78540328770487	1.77668015606325	1.10050859484434	1.74795502637556	2.91733546263973	2.39553870769589	1.59592739692654	1.6316986176906	1.60620065702282	2.67511981814467	1.79331977597399	1.13844709819259	1.82512627255938	1.87390085493366	2.18123991007039	1.90740018268919	1.67439614821852	1.26516328812733	1.6968876539938	3.10101395149759	2.2715334367535	1.75392364875211	2.24327449572088	2.32419732998187	1.82643952711086	1.80500502479064	1.88166515000663	0.509688449153935	106	0.20703125
1.2674990385452	1.29471068583314	1.32653249172072	1.62290826073423	2.75261885898163	1.77466646784986	1.08121722053513	1.74802284038678	2.85998677277624	2.38685590893679	1.63322353447017	1.61149078412	1.56990116975999	2.6718991878156	1.79821366028295	1.1393988419224	1.81080225687185	1.86512568140759	2.17338018163204	1.89257563897627	1.65517237794423	1.27720976056542	1.70622204114516	3.07845283453483	2.24290160226918	1.76627037317488	2.20680351722913	2.31444198905285	1.81034783817839	1.81182025292329	1.8716890690192	0.502199262359003	107	0.208984375
1.24728905068259	1.27810429264982	1.30863186413077	1.65376041459297	2.71966111437211	1.77205138340537	1.0615235106973	1.74833694264473	2.80285835095282	2.37828062459455	1.67111754184392	1.59177627369896	1.53485221429079	2.66677313019134	1.80253183098733	1.13997842774939	1.79662572293714	1.8557893380274	2.16457241976452	1.87748938129062	1.6361475504192	1.29038217149446	1.71508524264105	3.05549222763963	2.21427723409727	1.7786909326572	2.17029350141073	2.30432333532059	1.79378893323598	1.81874700953317	1.86164106559846	0.495130071356674	108	0.2109375
1.22763921538821	1.26266111916938	1.28972090619647	1.6845707594695	2.68656277227276	1.76858824444127	1.04132016728354	1.74896266556184	2.74628907329826	2.36983864145488	1.70950156751839	1.57292426788292	1.50185381552501	2.65882049257512	1.80582601092221	1.13991713432857	1.78278227823981	1.84551879573972	2.15458820956269	1.86212174361476	1.617513895551	1.30513822758407	1.7232023119847	3.03203986219767	2.18552844377519	1.7910048157501	2.13376415004487	2.29361609116076	1.776663806482	1.82573023460126	1.85147365731923	0.488426624881506	109	0.212890625
1.20830752843785	1.24790235997867	1.27016862502803	1.71513872087637	2.65343890505545	1.76458360103531	1.02082807955742	1.74976203852605	2.69024985147375	2.36146776666832	1.74796207047351	1.55474323551168	1.47038393438326	2.64895425543335	1.80831555176701	1.13936575530144	1.76924651834878	1.83454259644882	2.14396208967995	1.84662874840813	1.59920985485263	1.32091242553089	1.73077918810483	3.00831554168848	2.15660118176783	1.80309976350728	2.09724027789237	2.28247488689419	1.75923867378411	1.83267056631257	1.84121648642428	0.482215768439589	110	0.21484375
1.18926236507774	1.23377076608934	1.25000409465605	1.74535150044595	2.62032206274057	1.76006142070453	1.00007915814689	1.75071290046782	2.6348139618107	2.35315660115786	1.78636944485794	1.53727242889641	1.44050767281653	2.63719287958925	1.80994979946417	1.13830063575698	1.75606207313007	1.82282636340494	2.13278123211417	1.83104241946916	1.58126676404636	1.33766859446837	1.73780053618293	2.98435073541483	2.12744633540746	1.81489954869144	2.06072804107212	2.27088362778972	1.74155960344032	1.83952100415852	1.83086548571564	0.476513824697846	111	0.216796875
1.17047230022065	1.22020903969771	1.22925685515328	1.77509652099443	2.58724424455097	1.75504623034422	0.979105482024209	1.75179289558905	2.58005393919699	2.34489367035844	1.82459500498321	1.52055040776099	1.41228939057197	2.62355641977874	1.81067885754562	1.13669869165519	1.74327258708078	1.81033614384744	2.12113298806068	1.81539440425705	1.56371563979031	1.35537001032657	1.74425127613421	2.96017671449125	2.09801502193304	1.8263282293783	2.02423321494521	2.25882641784817	1.72367273195989	1.84623415837952	1.8204166496286	0.471332620244194	112	0.21875
1.15196751261012	1.20730704573861	1.20777046465095	1.80390307023285	2.55429077186931	1.74940781496	0.957898397150775	1.75299517786188	2.52641524315237	2.33666852103129	1.86225938573595	1.50496836681784	1.38655841307494	2.60735511932539	1.810019981733	1.13429240337098	1.73115052334601	1.79667653571241	2.10904773663644	1.79973117515742	1.54678931949878	1.37430261475541	1.7498637182687	2.93578183676547	2.06807533196526	1.83704812713221	1.98776981862596	2.24607548934509	1.70560965733581	1.85262674587002	1.80982087732438	0.466613664942712	113	0.220703125
1.1336210014533	1.1947844211898	1.18580319229027	1.8317911307833	2.52147525068768	1.74336918354609	0.936586459164679	1.75423820019281	2.4737363289465	2.32844696607643	1.89928036015758	1.49029356716399	1.36279490664873	2.58932459286816	1.80824622286372	1.13125604403176	1.71961574210614	1.782088152533	2.09681176826319	1.78410629465798	1.53038175422443	1.39406665320974	1.75482640521201	2.91127669883625	2.03766722581786	1.84709679184375	1.95132940681131	2.23277926635559	1.68750816227302	1.85867201911014	1.79910913897731	0.462417039945946	114	0.22265625
1.11539544496496	1.18255642386664	1.16342560931907	1.8586979775804	2.48880882923659	1.73699440219675	0.915216465933826	1.75548985243104	2.42202137068701	2.32021516353275	1.93558296605167	1.47649638876274	1.34093719110124	2.56963459826688	1.80538605453264	1.12761528645589	1.70868273486077	1.76659997292718	2.08452946989325	1.76854081769346	1.51448767898508	1.4145597149461	1.75916679376036	2.88669572910251	2.0067736130133	1.85643954954487	1.91490758341098	2.21895615879067	1.66942219704225	1.86432735722103	1.78828544653706	0.458745344477966	115	0.224609375
1.0972656844977	1.17056595184249	1.14067762605804	1.88452263683528	2.45630722496728	1.73032187218776	0.893825691688449	1.75672301592534	2.37132034182174	2.3119609384561	1.97107044134625	1.46359379817466	1.3210261745351	2.54834945902766	1.80141086019253	1.12336280758772	1.69839357312458	1.75019302547181	2.07228639384427	1.75305468852643	1.49912733297047	1.43573023673314	1.76287775781704	2.86206385500165	1.97535700241028	1.86501300881723	1.87850111471703	2.20459587192526	1.65139825596546	1.86953669638495	1.77734777796179	0.455587667695757	116	0.2265625
1.07921288145175	1.15876963757521	1.11752198169533	1.90866654831804	2.42405447258261	1.72333903644673	0.87249399911731	1.7578679908532	2.32208979741637	2.30364973740492	2.00525958770889	1.45192607781347	1.30382575536323	2.52507492416064	1.79587442279331	1.11827467677987	1.68906772007528	1.73251120351275	2.06028250739608	1.7377136032463	1.48452715151012	1.45769343407586	1.76572621312521	2.83741501710851	1.94315861508944	1.87241357709614	1.84210476271801	2.18948876485089	1.63356196594727	1.87401352887516	1.76625265307026	0.452868250284199	117	0.228515625
1.06117957511937	1.14701756825035	1.09411970613009	1.93123523123337	2.39202014013893	1.71619204185067	0.851296398543725	1.75887903805182	2.2741491259146	2.29526823602537	2.03822264504932	1.44128442515378	1.28891666710815	2.50034152735622	1.78901286570002	1.11249842856469	1.68061962196443	1.71376091396328	2.04863881862666	1.72251880713035	1.47058063891848	1.48018702438616	1.76785844083273	2.81279507974177	1.91025942264907	1.87873685391567	1.80570412074863	2.17374975233148	1.61597568673063	1.87776292365973	1.75502605752632	0.450606227144392	118	0.23046875
1.04314136246108	1.13524019857717	1.07054958709246	1.95229703125907	2.36018232895816	1.70895372290011	0.83027006696368	1.75973409341051	2.22739593784481	2.28681174765948	2.07001773629421	1.43155432074191	1.27607584484027	2.47442356019326	1.78095296418139	1.1061130505706	1.67300113316827	1.69405477019718	2.03740297821812	1.70746522434945	1.45722775274039	1.50307877143169	1.76935160743146	2.78822226770025	1.87671065569887	1.88404344832007	1.76929161525153	2.15743888495579	1.59866643280216	1.88079089653565	1.7436819997583	0.448799961240554	119	0.232421875
1.02508085292233	1.12338526552166	1.04685479516989	1.97177544490375	2.3285403044573	1.70166982795393	0.809457407155559	1.76040344305766	2.18185480789785	2.2782708416377	2.10059185761838	1.42272774493052	1.26531470200893	2.44742308316155	1.77168634444927	1.09912523495257	1.66624739676551	1.67339546667424	2.02664221731376	1.69255999846726	1.44447392508523	1.52630513678184	1.77020826604718	2.76371293095066	1.84249658816649	1.88829313967512	1.73286072123152	2.14055147295361	1.58167727403117	1.88304011122179	1.73222088677214	0.447426608648793	120	0.234375
1.0069600893002	1.11132807705932	1.02308536148197	1.98906381978857	2.29714361452512	1.69442023305658	0.789008381587619	1.76077214029947	2.1379206561496	2.26960355037755	2.12949948035022	1.41504346141773	1.25725412221805	2.41924038683379	1.76084938984754	1.09137661917893	1.66067922483085	1.65151846332136	2.01662042333566	1.67785590011123	1.43249928305326	1.54983250365357	1.77025078319054	2.73931442380563	1.80740081424464	1.89110606971496	1.69639306017925	2.12291092086196	1.56518678433347	1.8841676767416	1.72061019049501	0.446403904754034	121	0.236328125
0.988756026752331	1.0989813321101	0.999342023612215	2.00422912955832	2.26595112955631	1.68730463993702	0.768988224875701	1.76080071899874	2.0954719274244	2.26080595043642	2.15683048878443	1.40835043408283	1.25163538658132	2.3902423402091	1.74858799879888	1.08296520329805	1.65625392804326	1.62856954696746	2.00738648386223	1.66333665710166	1.42122550129777	1.57348220999339	1.76957120011605	2.71504088844087	1.77149939515609	1.89255783065704	1.65987944634566	2.10458195916525	1.54923837996917	1.88415471927966	1.70886737004706	0.445728231891039	122	0.23828125
0.970467795178393	1.08632987713657	0.975675406027232	2.01752552253238	2.23491561235986	1.68036324401959	0.749392260712702	1.76050039793154	2.05429019511761	2.25189063006883	2.1828043601898	1.4024617513569	1.24807008223685	2.36071507121697	1.73512484733143	1.07401202548319	1.65283344403553	1.60474119854368	1.99887807825892	1.64897137335496	1.41053586522894	1.59714267255405	1.76829313746964	2.69088341807894	1.73492211112204	1.89283284709249	1.62332118610562	2.08566803086631	1.5338009500401	1.88310406446182	1.69701558187043	0.445411632116055	123	0.240234375
0.952086631565165	1.07333162876612	0.952125568188001	2.02890996171786	2.20402309296554	1.67364036454773	0.730265220217506	1.75984155887446	2.01437549327204	2.24285316597353	2.20741473669933	1.39734569131635	1.24653687550038	2.33078323592298	1.72046887886099	1.06453455963073	1.65044067667907	1.58006067723099	1.99113221430878	1.63475639886422	1.40041937753587	1.62074347316923	1.76642955555183	2.66684777352988	1.6976794007066	1.89192083567651	1.58671499151951	2.06617008597226	1.51891101477187	1.88096638949307	1.68505765096761	0.445433102678862	124	0.2421875
0.933577845421409	1.05983404019532	0.928789582385724	2.03786737457842	2.17327891175927	1.66726448360573	0.711797231760954	1.75868751173959	1.97601874507912	2.23365869957744	2.23034373340275	1.39312063278854	1.24746528788797	2.30057805355557	1.70436026293371	1.05444343367785	1.64935357465599	1.55438389185057	1.9843834507753	1.62071774585557	1.39098612592827	1.64414382399571	1.76386911377715	2.6429692890449	1.65964165694485	1.88953425011113	1.55004572894221	2.04595421909699	1.50476003695602	1.87740208132899	1.67297436065377	0.445722628276962	125	0.244140625
0.914931292045884	1.04575532375259	0.905752939490048	2.04434043596264	2.1426395825563	1.66132938759481	0.694091186382691	1.75697176915148	1.9391946959535	2.22430341101368	2.25162678424278	1.38968925662122	1.25076727693652	2.27039976667849	1.68683665813003	1.04378876551277	1.64960710980472	1.52780221969818	1.97867727687555	1.60683756966573	1.38219217531226	1.66717723566871	1.76065396329468	2.61924803031294	1.62086298321406	1.88568622089526	1.51331426505949	2.02502932752847	1.49142344214388	1.872313594705	1.66077479820681	0.446262955804266	126	0.24609375
0.896171008741817	1.0311630521803	0.883007551473198	2.04878429375794	2.11205519324794	1.6558035081334	0.677063794046897	1.75476182480656	1.90358689528651	2.21481806301992	2.27161722476893	1.38683244038336	1.25592154267539	2.24042837500159	1.66819667168555	1.03271185255436	1.65095931751946	1.50055478456473	1.97382654187773	1.59307187686459	1.37388193961787	1.6898113060892	1.75693942191568	2.59564872562437	1.58152891073513	1.88067786043117	1.47653723161449	2.00353865746653	1.47878847641836	1.86593970023056	1.64848760142445	0.447090949166451	127	0.248046875
0.87729701726128	1.01603050380581	0.860585570784717	2.05119309187856	2.08150424946282	1.65072045492004	0.660756767465829	1.7520311493577	1.86917537168838	2.2052036331121	2.290348715895	1.38450071372091	1.26287479639711	2.21079047134173	1.64846239958169	1.02123711448784	1.65341606843065	1.47269136976608	1.96983276934107	1.57941033014146	1.36602973082069	1.71197600715591	1.75274832459544	2.57216566307351	1.54167399339134	1.87453035929687	1.4397197428196	1.98148892039315	1.46688269993912	1.85824858589723	1.63611755287412	0.448195312071058	128	0.25
0.858291227724937	1.00022434646117	0.838592343659572	2.05120685911794	2.05095797484345	1.64620775587414	0.645361280109614	1.74864725588079	1.83613613502734	2.19543998928155	2.3076595361263	1.38270608750046	1.27185415521899	2.18174151452059	1.6274778523481	1.00933379630723	1.6571772206641	1.44418583419924	1.96684155286347	1.56585411605784	1.35867322356612	1.73347965448911	1.7480344538831	2.54880785357473	1.50126530605356	1.86708276697363	1.40286494349752	1.95879328882812	1.45587580285302	1.84896276373616	1.62365789637473	0.449529584430162	129	0.251953125
0.8391502209615	0.983632665934562	0.817137734793809	2.04861335880368	2.02036119125169	1.64238577722637	0.63106169271075	1.74448589770625	1.80454048802138	2.18551978203134	2.32352459692496	1.38136845608485	1.28289924141516	2.15363432711739	1.60518335013818	0.997023626896577	1.66236505766178	1.41511633248557	1.96491694602829	1.55238480310395	1.35178614710443	1.7540922411676	1.74281126146328	2.5255613346256	1.46035416461859	1.85829029153356	1.36599352743859	1.93541019162926	1.44591336549893	1.83787149837046	1.61111298569161	0.451064883881097	130	0.25390625
0.819915085667599	0.966415380425407	0.796136394087837	2.04404000334819	1.98969006363499	1.63912810785773	0.617662926514732	1.73968949281157	1.77401260050643	2.17548523680277	2.33835857127941	1.38029537353445	1.29542391512715	2.12643060204887	1.58192229097699	0.984441620333889	1.66863958429484	1.38570889644195	1.96377683683439	1.53896360310677	1.34520913505901	1.77391706947409	1.73724018935541	2.50237885594666	1.41913060833144	1.84852629539469	1.32913027877649	1.91151342748513	1.43678798165396	1.82536553895503	1.59851119886893	0.452860946601418	131	0.255859375
0.800594202682974	0.948564816072763	0.775609663242694	2.03751630208894	1.95892239525467	1.63644985439265	0.60519694038241	1.73423757294611	1.74451991112098	2.16534122150559	2.35222048239585	1.37942920562341	1.30934823277557	2.10023710153101	1.55772552786332	0.97161554036363	1.67598599474797	1.35602884192197	1.96338902817122	1.52557833480106	1.3389069331909	1.79289315268776	1.7313520625163	2.47924431919131	1.37764612986041	1.83783955121449	1.29229101974302	1.88711551912976	1.42851648102936	1.81143822980715	1.58585848560851	0.454915642168256	132	0.2578125
0.78119010881933	0.929998916699864	0.755640834754414	2.0288579652992	1.92801685249799	1.63443671428893	0.59381525203976	1.72802612972834	1.71613845118791	2.15508191503895	2.3650791090088	1.37871509644069	1.32472427335789	2.07531427400049	1.53252613897144	0.958554879182728	1.6845069704169	1.32613496270039	1.96379348509089	1.51221662487844	1.33286276491525	1.81083923681096	1.72515268124423	2.45614001952959	1.3359422402159	1.82619170796558	1.25550176878427	1.86217545911739	1.42122064535212	1.79591731228106	1.57315709302066	0.457205176791286	133	0.259765625
0.761715263278738	0.910569558157774	0.736388967577261	2.01772546563606	1.89689194996323	1.63324298364775	0.583812074048003	1.72085164559437	1.68901179112875	2.14469776264322	2.37688760424048	1.3780373088286	1.34163062944182	2.05216599666863	1.50619856601393	0.945282588772379	1.69438761179982	1.29615853352541	1.96504282606908	1.4988537228991	1.32703582603886	1.82739915386528	1.71866187161171	2.4330220258568	1.29411562804617	1.8135295353047	1.21882495919363	1.83661736109742	1.41513610899312	1.77848151252162	1.56041256108212	0.459686465861145	134	0.26171875
0.742211637609069	0.890514342282254	0.717687732774003	2.00485104321384	1.86557407074637	1.63265165747182	0.574861831548171	1.71294166773867	1.66275211182037	2.1342313864113	2.38802937569346	1.37729226360554	1.35951115562055	2.03046216623923	1.4790954837855	0.931901201527257	1.70522057078121	1.2662381514249	1.96682864415606	1.48547210430889	1.32130669787552	1.8428534822451	1.71201379076684	2.40985755167245	1.25229479389228	1.80022476114211	1.18227024687838	1.81063037309384	1.40996010755549	1.75965539436381	1.54764652660814	0.462431591881924	135	0.263671875
0.722695093230999	0.869845558045845	0.699546560381016	1.9902931289456	1.83404670431498	1.63265483003544	0.56698035825217	1.70428438138329	1.63732312517767	2.12368878172192	2.3985695352667	1.37642545022053	1.3782684671519	2.01027145432783	1.45125291792753	0.918439014415472	1.71696861567259	1.23644406380808	1.96909270409734	1.47206205720614	1.31563806994212	1.85715877814024	1.70524416437629	2.38662353002547	1.21053835139623	1.78634540793292	1.14586315916578	1.78423259102793	1.40569747120948	1.73946134664442	1.53486518904813	0.465441543075227	136	0.265625
0.703184119847347	0.848543210471289	0.682008483479482	1.97402356963568	1.80227877404992	1.63327616826905	0.560247608577519	1.69482273208593	1.61273100358676	2.11307250557355	2.4085491065887	1.3753662318621	1.39783848527864	1.9917599531378	1.42267009069424	0.90492453214898	1.72963987725148	1.20686634715286	1.97179279921285	1.4586108161347	1.30998972054272	1.870198080345	1.69838815735252	2.36328831157971	1.1689192882379	1.77193896393675	1.10964312940551	1.75742159145576	1.40240656587758	1.71784772045207	1.52207493147415	0.468706633233223	137	0.267578125
0.683729836272629	0.826448552017163	0.665287288733174	1.95565156466899	1.77015566097372	1.63467576722507	0.555068359659225	1.68426763263533	1.58916030068877	2.10237300947928	2.41794712971978	1.37391621620642	1.41822217058672	1.97562143293336	1.39319997805887	0.891414881634331	1.74341945429685	1.17776118469059	1.97489949419738	1.44508368027866	1.30427261968333	1.88145696931859	1.69151469312134	2.33975296105406	1.12764002514236	1.75702374546776	1.07374841755768	1.73011332542741	1.40041093393454	1.69443151399712	1.50928895998868	0.472162508312232	138	0.26953125
0.664352013585512	0.803837553408962	0.649146654642204	1.93592103080712	1.73776406785364	1.63658278567524	0.550992291822714	1.67293012520074	1.56625322449322	2.09162342951032	2.42703560243192	1.37210808911023	1.4389992726255	1.96122460786871	1.36316951001143	0.877957532750692	1.75788998404804	1.14910912333229	1.97816975194877	1.4314920106582	1.29844672607221	1.89140706373225	1.68469445660571	2.31603167572243	1.08670403380734	1.74188187476322	1.03813803169705	1.70249140403099	1.39932515395188	1.66981460823281	1.49651645634671	0.475883927532164	139	0.271484375
0.645072641464881	0.780739968481613	0.633584507737136	1.91490997356209	1.70509778151365	1.63896627449318	0.548014903568166	1.66080893962292	1.54397829458349	2.08082795691095	2.43586647799185	1.36990102558857	1.46006652215277	1.94858902177604	1.33261774320783	0.864579450187216	1.77299263236426	1.12097356630341	1.98153079584757	1.41783150868153	1.29248080816703	1.9000288813672	1.67796418679322	2.292099844236	1.04616732572696	1.72658970060471	1.00284346271716	1.6745788227907	1.39914118344731	1.64404738371131	1.48376305285336	0.479867909967316	140	0.2734375
0.625913905561539	0.757186114670737	0.61859837925424	1.89269695904894	1.67215099986492	1.6417944990106	0.546130934908171	1.64790320109091	1.5223043056772	2.06999068361001	2.44449100526259	1.3672548137068	1.48132060359687	1.93773238410353	1.30158382540371	0.851307532404655	1.78866782753045	1.09341751897509	1.98490950226929	1.4040980960472	1.28634395582801	1.90730385642016	1.67136060302042	2.26793288485271	1.00608570117238	1.71122371250314	0.967896348559232	1.64639873936385	1.39985051134866	1.61718116577732	1.47103435236144	0.48411056052194	141	0.275390625
0.606998516873717	0.733057912249435	0.604443075363387	1.86894563362485	1.63878642972952	1.64517039326921	0.545821187523155	1.63385142510266	1.50143610206652	2.05910024595046	2.45293267129241	1.3638685559474	1.5025647129924	1.92949478374902	1.26995169047452	0.83826449257824	1.80500222304267	1.06687584127768	1.98810612619444	1.39025198547975	1.27987985398055	1.91257022822781	1.6650436437331	2.24335450551744	0.966820899755502	1.69596186575956	0.933550211469845	1.61789331441708	1.40183802797819	1.58886313719284	1.45835665642711	0.488513069475071	142	0.27734375
0.588295926268869	0.708612024490835	0.590835668103835	1.84430966853352	1.60514171226592	1.64883526372263	0.546546079584096	1.61903260285473	1.48106982250827	2.04817693012319	2.46131485467754	1.35992802405639	1.52361220880856	1.92300900786895	1.23798947525503	0.825425044195948	1.8216497866099	1.04112369050578	1.9910366156566	1.37632963031347	1.27314957411184	1.91646798679206	1.6589878804466	2.21845481850651	0.928205600259692	1.68091343877906	0.899674320425816	1.58921519815626	1.40466247491001	1.55968292237835	1.44572294170568	0.493152255983179	143	0.279296875
0.569832230807719	0.683890077628052	0.577764179810229	1.81887640713428	1.57122294316132	1.65273985246577	0.548280025152059	1.60345695894058	1.46118525781554	2.03722111183158	2.46966187263243	1.35541355132511	1.54436571365895	1.91824365485443	1.2057384812893	0.81281368506902	1.83853390004314	1.01620752955462	1.99362647582805	1.36233343706463	1.2661347215962	1.9190042025743	1.65322698896918	2.19321414853036	0.890285720556073	1.66615175630651	0.866300906541317	1.56039114092217	1.40830248441952	1.5297128082879	1.43313774082568	0.498016525303571	144	0.28125
0.551633610018718	0.658933948920174	0.565216335119888	1.79273329412356	1.53703665419143	1.65683443921355	0.550996740204553	1.5871351311547	1.4417626952149	2.02623301143111	2.47799685841194	1.35030631914662	1.56472831224106	1.91516563421384	1.17324008553809	0.800454805122116	1.85557745785745	0.992173046525627	1.99580144366808	1.34826605424279	1.25881746855662	1.9201868683805	1.64779444571801	2.16761315041466	0.853106699460523	1.65174978752018	0.833462098558364	1.5314479918154	1.41273621276613	1.49902564025406	1.42060554133349	0.503092894394341	145	0.283203125
0.533876573602072	0.633757354465526	0.553370965938371	1.76580954139426	1.50249783956644	1.6610631864069	0.555020910363844	1.56979486252027	1.42295286287015	2.01519677019626	2.48634914547291	1.34433204764036	1.58430508266351	1.91435276910365	1.14049777898479	0.788511414105778	1.87264280983494	0.969482396801447	1.99720894940662	1.33410967457917	1.25103993207896	1.91949721971095	1.64290546868612	2.14146152935152	0.817078020240231	1.63803164893063	0.801456609689251	1.50240608192614	1.4182261041933	1.4675201996369	1.40815852501204	0.508267411055373	146	0.28515625
0.516505218927047	0.608506074472871	0.542018361955347	1.73847680384195	1.46772219683004	1.66527944112175	0.559950284872354	1.55172597880979	1.40458040399144	2.0041196194307	2.49471981332334	1.33769888564999	1.60311623574712	1.91511728275806	1.10765781881173	0.776924590705341	1.88955534990642	0.947863760062738	1.99790252941665	1.31989995047733	1.24290131524569	1.91744989231529	1.63848365157023	2.114870700967	0.781986051601469	1.62495834012322	0.770135848924725	1.47334680586162	1.42444833627726	1.4355634187026	1.39578283209004	0.513591305644774	147	0.287109375
0.499528438731166	0.583235325209334	0.531109902496623	1.71085489848879	1.43274211662372	1.66941879829549	0.565686856897908	1.53299249001903	1.38661393005134	1.99299971454002	2.50309870329093	1.3304471444387	1.62111296955825	1.91728978331973	1.07477369764394	0.765698237524596	1.90622661953913	0.927284675766849	1.99784978355134	1.30564954003829	1.23441895741405	1.91415435453983	1.63453337013029	2.08785509088796	0.747814463686676	1.61256179217078	0.739492835410854	1.44430321485787	1.43132438894941	1.40327351060732	1.38347818682267	0.519056794699107	148	0.2890625
0.482973441578068	0.557991028134593	0.520626080666854	1.6830308462869	1.39757562658363	1.67342247490367	0.57218666309039	1.51361633807883	1.36904808751496	1.98183308883977	2.51147524502043	1.32258179853907	1.63821455378553	1.92079417049415	1.04188879863056	0.754853423301337	1.9225689894891	0.907767806520164	1.99698702529723	1.291367591172	1.22559162654541	1.90964272611483	1.63108131761242	2.06040675144452	0.714594295814394	1.60090170628299	0.709555003436493	1.41530425945859	1.43881931277648	1.37073460441892	1.37124782272774	0.52464174828685	149	0.291015625
0.467049821335127	0.532885760669559	0.510669731732448	1.65512664336845	1.36220324789738	1.67710850388213	0.579611917542868	1.49342620475348	1.35202031293133	1.97059224771936	2.51980625495319	1.31391043328692	1.65393463393397	1.92590906211055	1.00910163851934	0.744570170222801	1.93826581495378	0.889725551144851	1.99489399415967	1.27706693743607	1.21630439058747	1.90356992281756	1.62835877172481	2.0323631594269	0.682722657760267	1.59036254251224	0.680629003460949	1.38643154811977	1.44706563497807	1.33805092239243	1.35912458121112	0.530213266199703	150	0.29296875
0.451702988627322	0.507990005222663	0.501102157326021	1.62733228009531	1.32671022352611	1.6804072717378	0.587693283529235	1.47262250428761	1.33544263102351	1.95927768551394	2.52803915717826	1.30461048651567	1.66836913089415	1.93215478422223	0.976488638079622	0.734790495731679	1.95324024891546	0.872920429682463	1.99167172940753	1.26277698545283	1.20665487174562	1.89629857535536	1.62628456242249	2.00382931451332	0.652011944840965	1.58085243602369	0.652587252549594	1.35772503176903	1.45584406260942	1.30542765258257	1.34709529404605	0.535797646011618	151	0.294921875
0.436902704754295	0.48333447536192	0.491853999377189	1.59973447233215	1.29114091563971	1.6832891082983	0.596295292336378	1.45130762080315	1.31927588774916	1.947889016886	2.53613839744029	1.29477745255935	1.68157916531931	1.93928721563948	0.944085887460921	0.725482620976595	1.96745943445092	0.857224221185666	1.98738205212337	1.2485137087248	1.19669759504466	1.88801363608037	1.62481310070834	1.97486423303704	0.622361124936991	1.57231425481333	0.625361035774857	1.32920293600287	1.46504279353497	1.27296116330549	1.33515285075526	0.541400938631197	152	0.296875
0.422673345888752	0.458961570486126	0.482901780016328	1.57241244779034	1.25552192052246	1.68569728108536	0.605362910008308	1.42951341145756	1.30352802122358	1.93641939725639	2.54406389452675	1.28443719789371	1.69350668844253	1.9472020546968	0.911937933429098	0.716663402082072	1.9808348235946	0.842636269242025	1.98198075438452	1.23429157559833	1.18644752374282	1.87876451865454	1.62396184528371	1.94547583945036	0.593785926540423	1.56478742074082	0.598969219113249	1.30089437772469	1.47461504445003	1.24073467711755	1.32329943574813	0.546995133099303	153	0.298828125
0.409229653320215	0.435036652468621	0.474284418463052	1.54560205334719	1.21989494457135	1.68738187708479	0.614919462110453	1.40716677888989	1.28834307921589	1.92483051369325	2.55167362708813	1.27350014376751	1.70366835838653	1.95591157035395	0.880209468754174	0.708508426921364	1.99294220393962	0.829471967103577	1.97506182278129	1.22015373517603	1.17585491758782	1.86837240048578	1.62394401193714	1.91556307573545	0.566627958470027	1.55863884068637	0.573690892440959	1.27292034009526	1.48457192194912	1.2089829856702	1.31156527008317	0.552435382252697	154	0.30078125
0.396547142123832	0.411603331331881	0.465917784362466	1.5194186144978	1.18432652746601	1.68829505411505	0.624792409291565	1.3843984349226	1.27369975046317	1.91311658474656	2.55888230351309	1.26209692160185	1.71212577789155	1.96509439031679	0.848960941027462	0.700988794730452	2.00370887079685	0.817576285804355	1.96669338052463	1.2061295855292	1.16500030699923	1.85706324409559	1.62471047356922	1.8852121511721	0.540776035376263	1.55380273427998	0.549454566031029	1.24531339169973	1.49476258703434	1.17783597992511	1.29994347850799	0.557717263598015	155	0.302734375
0.384536342105924	0.388633947538278	0.457732229013679	1.49385923142888	1.1488489774373	1.6884908326642	0.634857060478269	1.36132282465719	1.25953798351952	1.90128639138835	2.56567574794515	1.25034836931791	1.71908630248005	1.97452752368378	0.818178759051882	0.694025712818945	2.01322858758462	0.806736193452981	1.95706183440016	1.19222573777074	1.15395737151002	1.84505024001343	1.62615511200797	1.85451950866026	0.516039006351963	1.55010732995366	0.526117224281203	1.21805518998491	1.50507884018317	1.14730034621795	1.28841935859675	0.562876596985795	156	0.3046875
0.373214435465049	0.36616137740153	0.449703949990793	1.46899010858055	1.11349345687711	1.68792552655331	0.645055768588016	1.33797914065176	1.24587445495468	1.88933257323273	2.57199704162461	1.23829391602878	1.7245174139552	1.98409701426025	0.787906295318327	0.687630712056853	2.02142320711516	0.796932556053916	1.94614763254136	1.17846033366692	1.14275317668158	1.83239043383614	1.62828509392917	1.82351066786116	0.492418604547512	1.54756785040877	0.503687312030875	1.19117281050354	1.51546482780133	1.11744651409843	1.27699447355385	0.567884801828216	157	0.306640625
0.362771166489551	0.344357424639021	0.441827989374825	1.44508698712363	1.07834504788724	1.68634786849184	0.655317833264843	1.31437602568539	1.23285790143655	1.87721317982647	2.57763092411861	1.22593471482901	1.72800946533007	1.99363170225997	0.758339921244076	0.68195613590025	2.02784676757484	0.78837046526936	1.93362236836528	1.16489919583119	1.13140093064035	1.81903413668644	1.63127116796798	1.79216229692956	0.470176568328343	1.54647540635431	0.482390023521624	1.1648019560057	1.52583505599572	1.08855474933112	1.2656948458901	0.572600686763997	158	0.30859375
0.353234651516041	0.323284352557038	0.434051528690744	1.42228599735815	1.04347829834208	1.68367896064871	0.665513043933579	1.29061053677125	1.22053192242655	1.86491264775908	2.5824395102374	1.21337046920723	1.72951654448904	2.00287049736818	0.729576302799151	0.67702164975925	2.03233903171213	0.780990468037554	1.91947089913642	1.15158742674507	1.11997253950095	1.80511459815486	1.63511813103403	1.76055365956708	0.449302600333879	1.54683595910131	0.462232823274952	1.13900142157495	1.53605217638941	1.06076587332463	1.25452381739169	0.576979295248581	159	0.310546875
0.344444058399497	0.302835296303509	0.426324703019732	1.40045359999021	1.00888565672603	1.68008841839948	0.675576878661277	1.26677508598922	1.20879236583858	1.8524569797941	2.58649642373748	1.20070293615514	1.72939996689177	2.01171367357523	0.701519626306642	0.672695339728241	2.0351797908905	0.774526617591513	1.90400569718081	1.13850617930874	1.10852901006375	1.79081965065472	1.6396604082836	1.72879062506529	0.429524584568884	1.54836466956563	0.442998525740105	1.11369673614513	1.54605861757969	1.03394598002403	1.24345893673928	0.581103093315466	160	0.3125
0.33640530844856	0.28303021289966	0.4186269812493	1.37963951192509	0.974598814756913	1.67555414458044	0.685457560590409	1.24291252277044	1.19765792402375	1.83984085087166	2.5897455614414	1.18797531715711	1.72765247390526	2.02005624738086	0.674208068879112	0.668982215321818	2.0363129668626	0.768949711127462	1.88723320987104	1.12567546365272	1.09710286306915	1.77620379643429	1.64489521673696	1.69691469170902	0.410832715126449	1.55105147020723	0.424685428734774	1.08891055098751	1.55579402472115	1.0081431954348	1.23250163402923	0.584948923526147	161	0.314453125
0.329257475250026	0.264010988424128	0.41093238531469	1.36009744549634	0.940721170719314	1.66988042991539	0.695043693519456	1.21908563348547	1.18726436805669	1.82702829336412	2.59195857433288	1.17524451628271	1.72398033527695	2.02764905779773	0.647831315890231	0.665996762952657	2.03535540013674	0.764369247265653	1.86893858194473	1.11317109847663	1.0857485885018	1.76129431494798	1.65093829651188	1.66497420015721	0.393400995999302	1.55507932169298	0.407451313381935	1.06476864406132	1.56511550789918	0.983606721422006	1.22167315594927	0.58839870672166	162	0.31640625
0.32308882366146	0.245889462277757	0.403197304006279	1.34205546308846	0.907368886021199	1.66292806384067	0.704191755026424	1.19540335547407	1.17772799041287	1.81399066713341	2.59291040776846	1.16261204307502	1.71820033909326	2.03418384513963	0.622566276801175	0.663815759120812	2.03199457918296	0.760809832756859	1.84901375871523	1.10107526258323	1.07455301907835	1.7461850166564	1.65785343125415	1.63307880508219	0.377320600670336	1.56052966763215	0.391389779394674	1.04138386374712	1.57383385889311	0.960550282509227	1.21099007333656	0.591358863041192	163	0.318359375
0.317669114595469	0.228476043774082	0.395406302185615	1.32522731590284	0.874468834805109	1.65498474062944	0.712935442388167	1.17189914664295	1.16887787472472	1.80077549917674	2.59282090500895	1.15011674544906	1.71080869531941	2.03976578483867	0.598207916334736	0.662255135876361	2.02672762893475	0.757992081023949	1.8278692089895	1.08932650932244	1.06352927017333	1.73099375301944	1.66542746775103	1.60129731140758	0.362258038704392	1.56703376726365	0.376221296158094	1.01861140037283	1.58199343231887	0.938678650030264	1.20042184377075	0.593970148030982	164	0.3203125
0.312990248830952	0.211777228474311	0.387545111894642	1.30964397274483	0.842049898612623	1.64605425853091	0.721235609779088	1.14861499183955	1.16072769650573	1.7873814356041	2.59165266398575	1.13779585434107	1.70182102243507	2.04431434276516	0.574784156349376	0.661312437762458	2.01953071435915	0.755886373811926	1.80553544116947	1.07794483344595	1.05270783723688	1.71576415081863	1.67364917855341	1.56968225530424	0.348194748901804	1.57455747892572	0.36193599592778	0.996467110608195	1.58953571274195	0.918012012969082	1.18997015917433	0.596220142113749	165	0.322265625
0.30912616886236	0.195884060285204	0.379587057565646	1.29549132844978	0.810207540273841	1.63602954086497	0.728988787272194	1.12563368625035	1.15337733019478	1.77378624736796	2.58923146191655	1.12571930580095	1.69107402410576	2.04760232864666	0.552441250435267	0.661055874473243	2.01014948747342	0.754536574087493	1.78191750976003	1.06700060279049	1.04215341210869	1.70054928576369	1.68257832346436	1.53832615456827	0.335221839466226	1.58317075452057	0.348623286670004	0.975045416655144	1.59630888966254	0.898715438250904	1.17965109893358	0.598031000907347	166	0.32421875
0.306211533225314	0.180969095742677	0.37148375977995	1.28312799729407	0.779131931018918	1.62471855038633	0.735997029521899	1.10312163860015	1.14702008436792	1.75994931159891	2.58522963384992	1.11402103004951	1.67825974001204	2.04919394407267	0.531463047892536	0.661615073357199	1.99810421615054	0.754032477313776	1.75684642815154	1.05663548572154	1.03199270822269	1.68544756322375	1.69232754311604	1.50742445566567	0.323513939906877	1.59299141893588	0.336455909386014	0.954529899684263	1.60200913001513	0.88109682656218	1.1694973800942	0.599260670462303	167	0.326171875
0.303966791402324	0.166772951352169	0.363259286741058	1.27211377662481	0.748665019449957	1.61249527367882	0.742409666458521	1.08102004674887	1.14140725369939	1.74593743326315	2.58003572158637	1.10264863517801	1.66396836645691	2.04943958139022	0.511521930136596	0.662763372413474	1.98409801005098	0.75411299848899	1.73077776378646	1.04672953832368	1.02216410796994	1.67048299775957	1.70265606101026	1.4769519827652	0.312702157445137	1.60362066202981	0.325111552179205	0.934699853332813	1.60682920066022	0.864715582310266	1.15946925248977	0.600108812202109	168	0.328125
0.302369294806624	0.153290502757514	0.354907470867548	1.26245947652426	0.718830503130344	1.59938868972866	0.7482039929167	1.05936513657668	1.13654204053388	1.73175407424504	2.57364440788747	1.09162602443954	1.64823488243726	2.0482932518466	0.492630742327873	0.664490529711538	1.96814580699586	0.75475659315274	1.70376181325701	1.03730069848576	1.01268959968828	1.65568355242236	1.7135465032664	1.44696471411421	0.302761947871659	1.61500336012833	0.314575113481947	0.915562317373854	1.61071999247011	0.849562922704953	1.14956886520503	0.60057703380742	169	0.330078125
0.301429285759838	0.140556827983013	0.3464142797977	1.25425608410403	0.689692962276049	1.58538292101587	0.753318369576707	1.03822514941798	1.13247117490983	1.71739362954454	2.56598201356855	1.08100059416774	1.63101710090637	2.04562209488977	0.474864948791861	0.666817897920762	1.95015408960705	0.755971956395155	1.67580350722445	1.02839788614275	1.00361498446919	1.64109044124677	1.72501105834664	1.41755703444892	0.293715297887185	1.62711736250195	0.304876020679241	0.897165512216764	1.61357013163319	0.835698410576905	1.13980630093356	0.600636578727202	170	0.33203125
0.301291425017274	0.128797896569051	0.337725098738602	1.24799442610404	0.66154129603574	1.57027871130951	0.757483637712935	1.01785892237055	1.12945469193737	1.70281129154117	2.55664952800273	1.07095140182043	1.61193098798017	2.04083503081001	0.458615544726289	0.669910319538392	1.92952510475586	0.757905124906681	1.64673973129386	1.02024054382953	0.995119958459519	1.62682952309194	1.73719020751912	1.38906871802674	0.285790311667274	1.64004060144619	0.29624983906782	0.8797648584184	1.61491720232345	0.823499474991306	1.13023371366707	0.600109427810633	171	0.333984375
0.3016650878479	0.117709024351138	0.328896926903704	1.24310113573951	0.634121786934076	1.55447458795878	0.760957960194749	0.998092829070653	1.127174356433	1.68808383327607	2.54617218221167	1.06133175596905	1.59160389580286	2.0345160377614	0.443440297359412	0.673517038449066	1.9071055148983	0.760324962994498	1.61700150330482	1.01263809270728	0.987059085452873	1.61283259750429	1.74983971084541	1.36132585980664	0.278611613181924	1.65341738947316	0.288353448297369	0.863069708306904	1.61513263092511	0.812431200731659	1.12080006848978	0.599240362308464	172	0.3359375
0.302515288316582	0.107276777412566	0.319932006650059	1.2395663895896	0.607451423053392	1.53801935249393	0.763735509631048	0.978952749554437	1.12562036815956	1.67321922935113	2.53458211805932	1.05214879075506	1.57008608254513	2.02665740186383	0.429333860147064	0.677620565800639	1.88294988465317	0.763223416329297	1.58665330197512	1.00560413812038	0.979441824593184	1.59911131836734	1.76293872698869	1.33437889549952	0.272151483602026	1.66717642215688	0.281169534724541	0.847077085679176	1.61418442049495	0.802459295222336	1.11150792205966	0.598045130275393	173	0.337890625
0.303806651490674	0.097487475848279	0.310832872198107	1.23737963043249	0.581546937364564	1.5209624118042	0.765811042269737	0.96046413883897	1.12478245467986	1.65822560363529	2.52191281475457	1.04340902894934	1.54742829334134	2.01725277666474	0.416290214887881	0.682203168351959	1.85711415284931	0.766592954903134	1.55576003068981	0.999152098196223	0.972277157293802	1.58567677909228	1.77646632780403	1.30827793884932	0.266382130001771	1.68124589562278	0.274680743088665	0.831783649585867	1.61204128320063	0.79354863321048	1.10235984299667	0.596541009794306	174	0.33984375
0.305640229345596	0.0886006328657337	0.301550309796192	1.2371278157672	0.556808585001014	1.50317042927546	0.766853445931506	0.942992656368515	1.12495753964494	1.6430681815547	2.5077815161479	1.03532418389838	1.5232458879656	2.00559039168221	0.404775949128623	0.687435346410341	1.82899558165227	0.770647775547208	1.52425429972954	0.993587706077387	0.96579087949561	1.57268163510901	1.79056465935056	1.28354973840509	0.261550434271125	1.69556185885741	0.269165619497687	0.81750007896085	1.60807355801563	0.786082352475364	1.09343097594095	0.594537998759276	175	0.341796875
0.307765530901116	0.0802954893573345	0.292156841311151	1.23814756600521	0.532885630682714	1.4849871862756	0.767201534957657	0.926244524771612	1.12578678450414	1.62781903464921	2.49276151328514	1.02767710212108	1.49813643353334	1.99242524811539	0.394267586098081	0.693068339391181	1.79947285271368	0.775172565289021	1.49246546283055	0.988644468536643	0.959766437496762	1.55998921597696	1.80501013875124	1.2598336636478	0.257303110591299	1.70989681259802	0.264279712515614	0.803884708131677	1.60283372330627	0.779508081959939	1.08465624334352	0.592298701627955	176	0.34375
0.310140054022992	0.0725540641736133	0.282661854530381	1.2404093785093	0.509787411279896	1.46647267420098	0.766863860267336	0.910231803425872	1.12724818684862	1.61248947491884	2.4769183501683	1.02045898716589	1.47216090068602	1.97778546201928	0.384741336077011	0.699078825942478	1.76863407719484	0.780174057885059	1.46046599172636	0.984329249264447	0.954199923628234	1.54759780156435	1.81978108756328	1.23716589744335	0.253612266843781	1.72416980701601	0.260005866334114	0.790924675377841	1.59631326895624	0.773773133557595	1.07603832428641	0.58984935710706	177	0.345703125
0.312721179809413	0.0653582981730922	0.273074937568167	1.24388310684306	0.487522975894507	1.44768704730721	0.765849388459523	0.894966008151329	1.12931938119347	1.59709089587693	2.46031850284574	1.0136605628193	1.4453805219422	1.96170027218943	0.376172806576281	0.705443323422175	1.73656829026415	0.785659466848903	1.42832849160487	0.980648616646759	0.949086991135989	1.5355053094753	1.83485585199501	1.21558193832486	0.250450079989939	1.73829973540556	0.256326967317435	0.778606799589634	1.58850462689505	0.768824378255298	1.06757989176069	0.587216924503522	178	0.34765625
0.315484670349273	0.0588859836875402	0.263386323356849	1.24897918705061	0.466452580893061	1.42867291542609	0.763910288972526	0.880772685408861	1.13218803538203	1.58162510995058	2.4428359513441	1.00742172851682	1.4176228298642	1.94367043889471	0.368883030065569	0.712245425757632	1.70301226535715	0.791855789136122	1.39618103132852	0.977874427180615	0.944594683183398	1.52382232527264	1.85030568078065	1.19560341382713	0.247965788924338	1.75202097644978	0.253445888599136	0.767156003506096	1.5788772873182	0.764843346508967	1.05935320307644	0.584293397789645	179	0.349609375
0.318297181590112	0.0529181395527412	0.25364683435592	1.25521062741487	0.446285951915391	1.4096111563923	0.761308800738681	0.867388087546151	1.13559858241666	1.56613412219729	2.42485290831712	1.00156882475112	1.38926238169236	1.92427691427808	0.362483905367162	0.719323749651946	1.66854495958187	0.798615160445725	1.36417450705788	0.975782752818953	0.940544863606554	1.51243114307359	1.86599472317845	1.17687549251453	0.24593728259869	1.76526996655026	0.251130556834484	0.756318789624544	1.56790330908142	0.761468899239206	1.05130535247947	0.581259242112512	180	0.3515625
0.321107704538573	0.0474054728074872	0.243874732197048	1.26246364485127	0.42697450845246	1.39057249329312	0.758102037325698	0.85476416815058	1.13948708250126	1.55063375289821	2.40649258735834	0.996058155604246	1.36040633470678	1.90365715557019	0.356882991192352	0.726632988409702	1.6333372889905	0.805926589064896	1.33238337282188	0.974333785953414	0.936896585224832	1.50130470911539	1.8818869445812	1.15934649258028	0.244311414819875	1.77798135999279	0.249331990524259	0.746038083358615	1.55567697964807	0.758598988442685	1.04342901316587	0.578165970075409	181	0.353515625
0.323873039978767	0.0423288834243898	0.234084100612189	1.27069162823868	0.408519126116059	1.37161784213314	0.754308778015082	0.842897029456846	1.14382267477932	1.53513702423508	2.38784157262985	0.990869139343923	1.33112111828986	1.88186824408406	0.352040770932284	0.734146016335072	1.59749822964668	0.813808929205241	1.30088149878834	0.973525118069146	0.933634500320988	1.49043292994059	1.89796202763549	1.14303073963098	0.243063496198477	1.79007305080416	0.248034509068292	0.736292759263366	1.54221778204387	0.756171906015144	1.03572648217451	0.575042932281607	182	0.35546875
0.326481864319846	0.0377995290060742	0.224301672556014	1.28012588995307	0.391219260348334	1.35291142458626	0.749768288211722	0.832036361344434	1.14869033501275	1.51967493229477	2.36899815989084	0.986064534788356	1.30140604415385	1.85863851777149	0.348129188400567	0.741872324584302	1.56105631690236	0.822510883774205	1.2699360846905	0.973571722987299	0.930855414317528	1.47988027872743	1.91423990649523	1.12837539626583	0.242274033918346	1.80114368695887	0.24738051849483	0.727220687699758	1.52714995760491	0.754203266531153	1.02826388275303	0.571845222932564	183	0.357421875
0.328876076957816	0.0336830717558284	0.214558292688748	1.29044310862337	0.374865870160508	1.33453074649887	0.744657508603281	0.821980790487471	1.1539265456726	1.50426931921489	2.35018655155248	0.981526178534295	1.27147686578238	1.83436275916368	0.344890060032754	0.749715374180948	1.52435446186998	0.831938192900526	1.23960170685452	0.974307622654861	0.92843349753266	1.46956547708681	1.93064515669146	1.11509289517292	0.241817752431336	1.81120500820641	0.247226887969838	0.718653645089208	1.51082706255908	0.752481934275119	1.02100334737349	0.568681457491499	184	0.359375
0.331032011098801	0.0299141044931894	0.204868779563683	1.30148086963065	0.359351477061755	1.3165072669742	0.739065227329463	0.81262481370276	1.15945040844967	1.48893019478219	2.33151291990212	0.977195007993409	1.24143683682729	1.80924009966697	0.342193933264113	0.757628191307204	1.48755700823926	0.842043838198319	1.2098989412882	0.975646220188216	0.926304758902752	1.45944805590535	1.94714207758295	1.10302972563103	0.241635834476535	1.82027148223928	0.247503393043051	0.71050749095754	1.49343407980721	0.750907168284695	1.0139254072264	0.565606045644293	185	0.361328125
0.332912886644195	0.0264749241823556	0.195248581193963	1.31318156408466	0.344668818294245	1.29889340032671	0.733015253075662	0.803950055546701	1.16522736017659	1.47367051055211	2.3130659607104	0.973045497681381	1.21135152375713	1.78334445710337	0.339992287004689	0.765582405558975	1.45077514001031	0.852851913447984	1.18089626621538	0.977574926299354	0.924447184628388	1.44951540996426	1.96371267863162	1.09217589364176	0.241709643212469	1.82826951481708	0.248195781732303	0.702756660640109	1.47501687844589	0.749418524175928	1.0070313967252	0.562642681002518	186	0.36328125
0.334368058703929	0.0234279017080735	0.185749024168439	1.32562110811844	0.331044517359987	1.28190958238975	0.726422025016461	0.796114274219664	1.17126179833016	1.45853929111046	2.29508722308021	0.969079160894044	1.18133768856134	1.75660163779136	0.338330786387879	0.773533114882293	1.41423367262101	0.864617891194056	1.1529334892272	0.980237520810691	0.922894528790905	1.43979659515264	1.98034341793201	1.08285638118921	0.242080061261338	1.83474272784377	0.249398130095258	0.695465085545498	1.45537707039885	0.747922394234234	1.00037753863397	0.559782450395148	187	0.365234375
0.335367606380755	0.0207011119707811	0.176392366620865	1.33859756197562	0.318357115523814	1.26559819420932	0.719390082837969	0.788985787153311	1.17745321334645	1.44355215912541	2.27771683162727	0.965222640447231	1.15152776194245	1.72926206113535	0.337048583516241	0.781418211208711	1.37814361968172	0.877307303994505	1.12605574282781	0.983527241311651	0.921566657456061	1.43024533194384	1.9969914191293	1.07488067800996	0.242687913366071	1.83968504287879	0.251033390355522	0.68853287417885	1.43475541094286	0.746294597712352	0.993943283760361	0.557080361794045	188	0.3671875
0.335944369806906	0.0182260456483093	0.167176184277339	1.35194863710718	0.306447895968195	1.2499109923366	0.712018475386899	0.782420857793997	1.18373245057758	1.42870307474028	2.26096451253146	0.961426643417339	1.1219708231445	1.70152018362301	0.336021900326445	0.789210728177834	1.34256839011082	0.890811219142104	1.10017822937977	0.987321890219454	0.920398089405186	1.42082150303416	2.01363232744191	1.06800673182894	0.243481848944814	1.84324788736665	0.253018334711625	0.681871682498623	1.41338561343115	0.74448485374655	0.987695745870855	0.554575191868716	189	0.369140625
0.336073786003057	0.0159878044856894	0.158114317831284	1.36561310011938	0.295302288776447	1.23488484532021	0.704332057488437	0.776390029258428	1.19006567103354	1.41400338868277	2.2449023838595	0.957667212732348	1.09272510300337	1.67345446176903	0.335200999871431	0.796883368771954	1.30760270348249	0.90515077349858	1.07535715097406	0.991599102481357	0.919365104001547	1.41151436973016	2.03024995459507	1.06220108612976	0.244451297380523	1.84537588396646	0.255339224417722	0.675456047687041	1.3913350206748	0.742442567907185	0.981634703531121	0.5522795800421	190	0.37109375
0.335611373747983	0.0140165494134068	0.149266842319137	1.37955560966202	0.285071888179456	1.22073528773455	0.696300934340596	0.770963679615641	1.1964060160496	1.39950777247303	2.22981346060238	0.953911673533524	1.06396434508662	1.64512812889333	0.33454650456496	0.804359910011956	1.27355091431605	0.920557960820177	1.05193630949819	0.996429686804872	0.918457505533016	1.40233334321479	2.04681024070232	1.05764850384331	0.245621440105053	1.84563992230916	0.258050545520188	0.669299132270017	1.36856921810386	0.740027049900214	0.975803058305647	0.550196092288352	191	0.373046875
0.334517365330598	0.0122813376231773	0.140662152328724	1.39363591136339	0.27571557185575	1.20752631027702	0.687981940571657	0.766064454802711	1.20267816968004	1.38523973043573	2.21583308365509	0.950110713825738	1.03581059115291	1.61671944197147	0.333947719503736	0.811579636210496	1.24060093309227	0.937071569705829	1.03002670546569	1.00175178435933	0.917621762166713	1.39325794294953	2.06327592098401	1.05424690938128	0.246977697757451	1.84393953515639	0.261119750343143	0.663345621696901	1.34526370049019	0.737137332812088	0.970198043231635	0.548345639832399	192	0.375
0.332894851027655	0.0107196099613645	0.132269668715108	1.40774359045274	0.267039025116986	1.19510906393487	0.679464258693612	0.761541855342548	1.20885039840933	1.37116904878152	2.20281824869204	0.946246001826797	1.00821713461242	1.58835031202619	0.333329153894646	0.818555418009774	1.20864340454348	0.954499111217456	1.00939984632044	1.00743030790976	0.916812520023304	1.38425750471665	2.07964157449641	1.05170553527797	0.24847953982692	1.84059967749838	0.264458063859468	0.657525042346338	1.32163526999614	0.733809001790613	0.964773801310698	0.546743816045721	193	0.376953125
0.330734804891752	0.00931977738461913	0.124099426982652	1.42182182342683	0.259022233686161	1.18350087793028	0.670771279930524	0.757360718981396	1.21489255887572	1.35730421745883	2.19080958240427	0.942300431046159	0.981228852480565	1.56009212803241	0.332647680654619	0.82526297996245	1.17774126106761	0.9728506187379	0.990092876797379	1.01343556919016	0.916008592640962	1.37532558831089	2.09589063760116	1.04997205697643	0.250124900112315	1.83559162605373	0.268050977363044	0.651816614677551	1.29776431667499	0.730007342696861	0.95952807843434	0.545391805193911	194	0.37890625
0.327931838271925	0.00809297682840063	0.116205371794482	1.43577809497059	0.251749285607417	1.17286712529169	0.66190827280209	0.753525543484215	1.220735440995	1.34369412436684	2.18004014968712	0.938234874119556	0.955019381508478	1.53207375198655	0.33182679359171	0.831617763138591	1.14817111513102	0.992301612466921	0.972392025260424	1.01977742657864	0.915178609090252	1.36646526291825	2.11197613271971	1.04910344957679	0.251937684813587	1.82858265504551	0.271920357157806	0.646209024716447	1.27373598594734	0.725598366263578	0.954488349871031	0.544289302166327	195	0.380859375
0.324417895899751	0.00703190249189964	0.108634274224119	1.44947220787551	0.245241624430178	1.16332430988213	0.652912746627549	0.749983571224035	1.2262908860033	1.33038094095364	2.17068985212079	0.934006270343299	0.92975725520595	1.50447777915995	0.330760013776924	0.837529811167778	1.12017589447154	1.01296849157112	0.956522147239938	1.02641192595773	0.91427345386816	1.35767342777646	2.1278381677374	1.04904244003981	0.253938348095837	1.81933778799697	0.276056599341234	0.64066994583597	1.24973768109365	0.720457288601286	0.949667164700463	0.543438278692216	196	0.3828125
0.320360002978813	0.0060847976352751	0.101322422245923	1.46288837033213	0.239290538481395	1.15462644696444	0.643848237954239	0.746613339215289	1.23158334306692	1.31730585827254	2.16245173910241	0.929637152154153	0.905275728714144	1.4773004847508	0.329451131293999	0.843067259075694	1.0934470124361	1.03456997259691	0.942095205351433	1.03322201599093	0.913283332886739	1.34893032612824	2.14349769470338	1.04950872561093	0.256089930717627	1.80835942817626	0.280374399825658	0.635161110179446	1.22589251313944	0.714719213533157	0.945008591117148	0.542835575032326	197	0.384765625
0.315764856065022	0.00524324333265248	0.0942749604427958	1.47598106909365	0.233873436828715	1.14677054101183	0.634735681964318	0.743380372545231	1.236587638744	1.30447356801945	2.15532716682393	0.925120533810142	0.881601945770426	1.45059704085376	0.327869852221007	0.848210281102307	1.0680073321969	1.05709873841531	0.929123487095991	1.04017509554789	0.912192207078218	1.34023419745152	2.15893435976216	1.05043843821423	0.258397362578272	1.79565109500411	0.284857474860573	0.629669903735676	1.20228356285037	0.708368105818019	0.94050811830795	0.542474609051218	198	0.38671875
0.310580581694692	0.00450859406969987	0.0875292813767269	1.48865208665984	0.229022124184474	1.13984864926078	0.625597649345939	0.740254253015595	1.24123623911097	1.29191844036978	2.14944307809413	0.92043112541714	0.858865231236628	1.42449572717962	0.325944930543906	0.852886114905474	1.04403370285977	1.08065106002435	0.91779103765043	1.0472433782399	0.910967130877515	1.33158880070827	2.17409333794734	1.05179771572291	0.260886559857122	1.78101900041232	0.289502727557387	0.624182519941718	1.1790518033273	0.701312722968224	0.936177853485332	0.542348468614676	199	0.388671875
0.304715778547747	0.00388496854384921	0.0811565765950474	1.50071234229927	0.224797743290546	1.13402864699673	0.61647952503357	0.737174937387965	1.24539557391711	1.27970617428833	2.14502030632106	0.91552692439287	0.837311057898457	1.3992417887902	0.323543746911312	0.856951371317238	1.02184836166152	1.10540192114521	0.908444005081301	1.05436877100571	0.909545380813898	1.32300471626873	2.18885718523508	1.05350758289005	0.263613788053474	1.76410430027138	0.294300443663534	0.618677964102735	1.15648394380443	0.69338443887183	0.93203967551334	0.542447000872816	200	0.390625
0.298376019703898	0.00333281550602393	0.0750619498243465	1.51226415270547	0.220999593026094	1.12899465069311	0.607407932854587	0.73408036706976	1.24915774228576	1.26774976986222	2.14163077353441	0.910466329470931	0.816651914728274	1.37467960296764	0.320760093408081	0.860538871946232	1.00097261831075	1.13100128073725	0.900549773111133	1.0614844048242	0.907958918272188	1.31446767510559	2.20328637214866	1.05536497157162	0.266530494558775	1.74555069218162	0.299181198368734	0.613151740761094	1.13453740812803	0.684807452773775	0.928033252681342	0.542759734802836	201	0.392578125
0.291580916467274	0.00284638619997776	0.0692456928817723	1.52327731989192	0.217605968209892	1.12472538991937	0.59840139938775	0.730942910678805	1.25250269003838	1.25604958167163	2.13923732317727	0.905253533329682	0.796895581238015	1.35084273484039	0.317579903475643	0.863634144311086	0.981389941000174	1.15742161720101	0.894092295313884	1.0685603706868	0.906197570183949	1.30597938794451	2.2173531748974	1.0573030928933	0.269645299721853	1.72539541208097	0.304126765410151	0.607600887617533	1.11328769964922	0.675584011850311	0.924151966738998	0.543276567427504	202	0.39453125
0.284327692131879	0.0024229866327639	0.0637241375580782	1.53368597965697	0.214615326274733	1.12123940996537	0.58948535807842	0.727728303692378	1.25538270753167	1.24462072504793	2.13785179687304	0.899885447671737	0.778102700355324	1.32781142462761	0.313964715503898	0.8661916790194	0.963153842882532	1.18467713251655	0.88913477569868	1.07555957616121	0.904239562809872	1.29754496232297	2.23100293464922	1.05924818022014	0.272980164344994	1.70359083911193	0.309119368325354	0.602021285179926	1.09286367240132	0.665680197167975	0.920395229480462	0.543986254900932	203	0.396484375
0.276526183687773	0.00207065223477058	0.0585917544661738	1.54322483343603	0.21210749684902	1.11872465219321	0.580737127173434	0.72434795763158	1.25759463682086	1.23354993810595	2.13767575544502	0.894332792628764	0.760595576923391	1.30591965509525	0.309749569479253	0.867999638939699	0.946633187499546	1.21295194615144	0.886104221514321	1.08238353419789	0.901997951243024	1.28918914817284	2.24401306274228	1.0610275332047	0.27663225111901	1.67972026467455	0.314124551338643	0.596405316226783	1.07372763084626	0.654892582009108	0.916785046735019	0.544862972391708	204	0.3984375
0.268382400920215	0.0017611516966022	0.0537302987734897	1.55211387533175	0.209907852262356	1.11684115708305	0.572138045242336	0.72081505908209	1.25930412717236	1.22272781501356	2.13824991190155	0.888670197529518	0.743989918540745	1.28486570152924	0.30510547350445	0.869258273933375	0.931257276499328	1.24187514576395	0.884373863575988	1.08903961713659	0.899544045260992	1.28089427930014	2.25650882806323	1.06257626477142	0.280524352365322	1.65449232542243	0.319104685873077	0.590769924043458	1.05561925536114	0.643503191505894	0.913264810481988	0.545901708509142	205	0.400390625
0.259923939187597	0.00149077935475967	0.0491361138640252	1.5603383098124	0.207998890281912	1.11555356512892	0.563704587709616	0.717113494381002	1.2604962371077	1.21215034972345	2.13950706461592	0.88291205474256	0.728275860757926	1.26466049012365	0.300034642969233	0.869958946612888	0.916979293615252	1.27140034339465	0.883899567219351	1.09550606135776	0.896872710401746	1.27266347143813	2.26845293836668	1.0638331141247	0.284664378988115	1.62797474539308	0.324040564549635	0.585120967506829	1.03859817814443	0.631529611795923	0.909826375755661	0.547090757213366	206	0.40234375
0.251178602312782	0.00125589396058267	0.04480541906341	1.56788386138754	0.206363297975415	1.11482608264791	0.555453160135344	0.713227607421604	1.26115621127714	1.20181338480408	2.14137910148562	0.877073093422183	0.713442958556053	1.24531415837919	0.294539850007091	0.870093231988079	0.903751517797276	1.30148052878435	0.884636232809596	1.10176145836335	0.893978972528377	1.26449985979167	2.27980774935411	1.06473712409081	0.289060153887109	1.60023625728473	0.328912966835941	0.579464592326308	1.0227233753738	0.618989922206339	0.906461554208593	0.548418799364955	207	0.404296875
0.242092151270968	0.00106451825302024	0.0408490128030744	1.57440329277701	0.205087025482293	1.11481361743313	0.547513247962397	0.709039234823481	1.26099748231192	1.19181494389919	2.14394742828127	0.871163814127273	0.69986380350329	1.22724028085379	0.288442288020055	0.869376554755978	0.891917362709736	1.33223235569755	0.887005777279116	1.10765696965084	0.890747868314735	1.25644361504257	2.29018280545983	1.06496254431559	0.293850272936773	1.57091617556294	0.333638897604921	0.573820712163332	1.00868027077322	0.605678942457853	0.903181442217572	0.549830835195069	208	0.40625
0.232829926780164	0.000897695030242394	0.0371366028544942	1.58021323760468	0.204030082313902	1.11520831724421	0.539813734302617	0.704632258919847	1.26026092134814	1.18203410834647	2.14683796191704	0.865244264380909	0.687100863337925	1.21002616887504	0.281956990522662	0.868072626292452	0.88091906689537	1.36333447645319	0.890370945174842	1.11328139690257	0.887282389481249	1.24846566059003	2.29980926101485	1.06462571235073	0.298917759580349	1.54067983691617	0.338229737128236	0.568204895945316	0.995969144381199	0.591891651434271	0.899942589810639	0.551339753770639	209	0.408203125
0.223421765028628	0.000753162701457097	0.0336619544157427	1.58531071100641	0.203181488835779	1.11596622598824	0.532369041208121	0.700004357630507	1.25893730873765	1.17246311022881	2.14996696886505	0.859336344404665	0.675131492941718	1.19366317216371	0.275099475170817	0.866178846003705	0.870694246016286	1.39472703529446	0.89466434576521	1.11862484165004	0.883580804587989	1.24056829868029	2.30864097468763	1.06367797030005	0.304265407436449	1.50961778118404	0.342667289501594	0.562629056646402	0.984628673004221	0.577656491001995	0.896736288036256	0.552931899184283	210	0.41015625
0.213897451763668	0.000628698856592178	0.0304187754735862	1.58969301824573	0.202530524007642	1.11704322287839	0.525193504190408	0.695153704342249	1.25701765839455	1.16309407354029	2.15325048527247	0.853462132178224	0.663932749751678	1.17814207437705	0.267885621848535	0.863692830296102	0.861180349293799	1.42634988398302	0.89981795731713	1.12367786425217	0.879641462627201	1.23275375499677	2.31663157627442	1.06207124053221	0.309895740528461	1.47782111280835	0.346933454534896	0.557105235423337	0.974696730018775	0.563002172103828	0.893553835337052	0.554593600038625	211	0.412109375
0.204282903501705	0.000527775862906976	0.0274854365644201	1.59306474118617	0.202136848788986	1.11845665583092	0.518432193945286	0.689993941402618	1.25423867926702	1.15398822138413	2.15653677531048	0.847694487867294	0.653758397294091	1.1637750428976	0.260215831523657	0.860369092196759	0.852509778144443	1.4581410148958	0.906002593610914	1.12830640000733	0.87536393487601	1.22506017992953	2.32331374998973	1.05942516054362	0.315926080414006	1.44522733484168	0.350914154833265	0.551687646131844	0.966832220839058	0.547833561546211	0.890383361180917	0.556244529507441	212	0.4140625
0.194657533389907	0.000441302793777868	0.0247702380529605	1.59568174051731	0.201923496209436	1.1200298260943	0.51200707645591	0.684615249365166	1.25080548792189	1.14506062717398	2.15965247157258	0.842056049979204	0.644297872876368	1.15023729419406	0.25224702195483	0.85641966839158	0.844344216629279	1.48993000238703	0.912805185401549	1.13261319523842	0.870831885756534	1.2174588251847	2.32891529366972	1.05592399672012	0.322251746690746	1.41223464495877	0.354648350447995	0.546377355345088	0.960566626898529	0.532344772552633	0.887204968494146	0.557905177191194	213	0.416015625
0.185051970323173	0.000366989269911934	0.0222528903295072	1.59758924267331	0.201875942973846	1.12170215679654	0.505912532415471	0.679041498921286	1.24675172229617	1.13629002676356	2.16251216978296	0.836567739851722	0.635480005181676	1.13745856515315	0.244021985162762	0.851882926098113	0.836586643899499	1.52164487017419	0.920101346636834	1.13661859560804	0.866059443857548	1.20994426029824	2.33344026669844	1.05157992889832	0.328850492374146	1.37897853213293	0.358133281791281	0.541184129101295	0.955829950759127	0.516591565187374	0.884010055713681	0.559567628120621	214	0.41796875
0.175492841750053	0.000303546729170624	0.0199260157179512	1.59879038792076	0.201990610087631	1.12342719757979	0.500160056946487	0.673284067280534	1.24207551815244	1.12766608840337	2.16503099172468	0.831254876554424	0.627276351990128	1.12541644598653	0.235564614923492	0.846762540384891	0.829175672396587	1.55322079636905	0.927809555961649	1.14032563035851	0.86104667001808	1.20251595127504	2.33683831707528	1.04636255394304	0.33571638373175	1.34556125466227	0.361354504610481	0.53612211158713	0.952637567095393	0.500608319823775	0.880790581368012	0.561215699080958	215	0.419921875
0.166053441750153	0.000252303249136509	0.0178400143013897	1.59904431744565	0.202320436906611	1.125119457851	0.494894271124889	0.667310410022067	1.23655750376538	1.11921643429669	2.1669013030556	0.826236707686942	0.61983893354654	1.11431535648221	0.226849408880843	0.840864190990821	0.822100581417507	1.58446308036128	0.935887696853921	1.14364217916706	0.855709440130718	1.19520110428522	2.33859837420293	1.03990605353075	0.342924978452072	1.31215859543703	0.364189252499028	0.531269425233512	0.951556771228621	0.484392990716223	0.877520500495727	0.562748671729733	216	0.421875
0.156761772472312	0.00020919538325168	0.0159372529883521	1.59852421297047	0.202828092106496	1.12668920209169	0.490050111214385	0.66119555057266	1.23035009056055	1.11088753483817	2.16806804667039	0.821514803040199	0.612974677808696	1.10393520353191	0.217976001814882	0.834338134593494	0.815187412011325	1.61529606413184	0.94409415311402	1.14665530029845	0.850105338125577	1.18797426865016	2.33890142044606	1.03238557101086	0.350392592012814	1.27898545412223	0.366680870571079	0.526618588190776	0.952226670953997	0.468061024987009	0.874193487042803	0.564184449463613	217	0.423828125
0.147627665129093	0.000172441958915024	0.0141894576949574	1.59731622942486	0.203497003356131	1.12809593339788	0.485592701475828	0.654979655477849	1.22353275760143	1.10265311602065	2.168513829699	0.817087399103888	0.606589948143392	1.09416579150127	0.208993167991965	0.827261404807237	0.808358674164576	1.64568816117626	0.952313438179879	1.14941134422855	0.844263351557048	1.18082120194216	2.33784319649972	1.02389770139307	0.358074261990154	1.24614165679056	0.368854165745632	0.522164198691381	0.954458600714044	0.451668221099688	0.870807555898569	0.565531263175432	218	0.42578125
0.138671039166916	0.000141332110956804	0.0125893400829113	1.59542402741857	0.204329402558162	1.12929665233283	0.481529261130228	0.648684261604215	1.21611211284461	1.09450211325469	2.16816570389005	0.812978070095118	0.600658067724681	1.08497884450802	0.199927117524616	0.819643582293856	0.801566929955914	1.67557932013698	0.960462735826103	1.15192281227875	0.838184266968347	1.17373735360534	2.33537758886697	1.01443201580477	0.365954522974915	1.21372767566023	0.370700615567845	0.517918879950877	0.958246886413512	0.435250069693337	0.867356420074811	0.566772414746397	219	0.427734375
0.129980782140936	0.000116279020886956	0.0111659187120178	1.5926530646562	0.205379782700991	1.13014696805456	0.477987948290652	0.642332701164436	1.20792785363969	1.08643691732077	2.16665087214147	0.809325817066122	0.595260826762973	1.07648792483863	0.19080585136274	0.811347280945819	0.794735687069169	1.70470551737966	0.968357249537642	1.15414579793461	0.831800149037607	1.16673199855894	2.33100200809897	1.00368867874852	0.374056682076546	1.18206827667159	0.372109883197394	0.513968160655763	0.964029446914981	0.418870088194338	0.863809213763155	0.567798961841756	220	0.4296875
0.121567274734984	9.56112605366196e-05	0.00988779929504514	1.58908906166281	0.20663784974312	1.1305919254734	0.47493074442458	0.635986080372972	1.19907467242579	1.0784259265525	2.16393588754626	0.806134736548316	0.590297909137369	1.06856611036747	0.181690742099424	0.802462180884898	0.787786733143325	1.73301626551278	0.975845869654456	1.15614074539266	0.825141080419124	1.1597824824119	2.32480152570401	0.991784656613573	0.382315678640206	1.15130441221521	0.373111141774892	0.510308978008348	0.971589948967652	0.402601570962485	0.860163520065003	0.568614243043526	221	0.431640625
0.113406155744328	7.81260451358497e-05	0.00872441451967375	1.58485344254417	0.208079162245502	1.13064428552812	0.47228801272801	0.62967921234356	1.18967178827691	1.07044736025958	2.16012644188886	0.803359633599268	0.585676757478412	1.06109070478822	0.172613142457885	0.793095704134277	0.780697828048065	1.76056810681734	0.982890734078049	1.15796342070263	0.818249973412084	1.15286912028996	2.31700373796134	0.978902942807472	0.390677732492831	1.12142015028846	0.37376238444897	0.506909881776681	0.980633289436425	0.386472474194366	0.856428537377887	0.569255505352533	222	0.43359375
0.105509091837889	6.34497990663225e-05	0.00766934725509587	1.57994774255973	0.209708922327985	1.13026955519797	0.470061025764482	0.623439174835499	1.17973453755096	1.06249126702768	2.1551701121841	0.801017139596478	0.581378174049473	1.05403422526836	0.16359657757831	0.78326290886424	0.773442138380355	1.7873140662504	0.989420215692738	1.1596300139476	0.811128189030871	1.14598276639066	2.30757682792478	0.965052907735842	0.399119197266194	1.09250131455563	0.374062248487916	0.503779365458949	0.991135863378515	0.3705157145089	0.852600469356889	0.569709478595434	223	0.435546875
0.0979563613775627	5.16553082800893e-05	0.00673699486380827	1.57421633066369	0.211581128460743	1.12930912901865	0.468347730632068	0.617330927292802	1.1691671742565	1.05454581613238	2.14871092119313	0.799235699803576	0.577446833386334	1.04744735344127	0.15469586356532	0.772882573120056	0.765939431599619	1.81298596174276	0.995190668110887	1.16113273238089	0.803724121261041	1.13911197557758	2.29608691800955	0.950029458303591	0.407614434308763	1.06492156511673	0.37392795227223	0.500994180870764	1.00339378020705	0.354829258874732	0.848651497705079	0.569875898035997	224	0.4375
0.0907655690520032	4.2125346423016e-05	0.00591378032084498	1.56766066484948	0.213708420595785	1.12769599911365	0.467142952767558	0.61141976875309	1.1580145766708	1.04659047980246	2.14065438518679	0.798042012865279	0.5738495717213	1.04127116293011	0.145959578791986	0.761995577283629	0.758151949724147	1.8374945887041	1.0000571197709	1.16250782063267	0.796041994638857	1.13223005607692	2.28248475133634	0.933875857315418	0.41610140752254	1.03885428091779	0.373364703261894	0.498568050688347	1.01733407964591	0.339484490431981	0.844575925890634	0.569733065055785	225	0.439453125
0.0838750453413155	3.41234225347218e-05	0.00517111216105213	1.56043836133403	0.216049511371138	1.1255190683729	0.466343192652548	0.605708394804094	1.14641908201796	1.03861577232583	2.13125770434149	0.797335032703913	0.570507129690802	1.03539371687233	0.137383435067877	0.750725800887451	0.750119844721601	1.86101520635584	1.00411254537328	1.16380003119301	0.788137959881931	1.12532057411809	2.26715383241737	0.916842015297544	0.424541423950002	1.01410598940416	0.372460578100808	0.496438509877549	1.03258473657141	0.324457897283867	0.840395587597124	0.569357902340755	226	0.44140625
0.0772885153033469	2.74623615465644e-05	0.00450382510188945	1.55254997102061	0.218609059504857	1.12275630879173	0.465942503156033	0.60022431261512	1.13440304018793	1.03061439651649	2.1204927033048	0.797119965012884	0.567410570831388	1.0297928692191	0.128984874662967	0.739092912620646	0.741836632089113	1.88351930355611	1.00730652237039	1.16502238836837	0.780014494072991	1.11836995253428	2.25008601269414	0.89895471419152	0.432906165938576	0.990736812900019	0.37122110850249	0.494608659720514	1.04910777293289	0.309777143015014	0.836109365769925	0.568744860946421	227	0.443359375
0.0710638257367831	2.21154015430912e-05	0.00391741670401112	1.54387896996427	0.221432427852285	1.1192729156331	0.466000284499586	0.595050343331176	1.12192852854928	1.02257091921672	2.10807924111694	0.797488840671839	0.564591628817579	1.02448418955636	0.120821000049119	0.727064588104003	0.733251931405367	1.90478723040144	1.00941348194476	1.16618158005563	0.771637099294705	1.11134871475764	2.23096813175459	0.880108865594445	0.441137377151365	0.969077681412877	0.369597199702426	0.493134994740126	1.06706529815421	0.295545250650594	0.831697402407493	0.567818660753607	228	0.4453125
0.065238407675083	1.7889295541192e-05	0.00340885793881883	1.53435048116646	0.224554092654928	1.11495943138572	0.466539237851668	0.59028138025707	1.10900952688934	1.01446712444901	2.09381130260542	0.79849725257535	0.562067869066265	1.01945066991018	0.112949542813526	0.714653541489498	0.724338856786863	1.92464848952502	1.01023074186883	1.16729455404983	0.762988390141127	1.10421224264249	2.20960772962267	0.8602907475842	0.44915097206794	0.949410523484911	0.367570544886932	0.492054367504043	1.08649424116965	0.281867215469107	0.82714720749425	0.566527308846653	229	0.447265625
0.0597192693788836	1.43666619018147e-05	0.00295403701556414	1.52416356815917	0.227909370724869	1.10998837760102	0.467431539003577	0.58586365965463	1.09578645763961	1.00630960436273	2.07809598121491	0.799990843597786	0.559770423749699	1.01460396958124	0.105322015897071	0.701981497871713	0.715180971264205	1.94340297634679	1.01000520495746	1.16838182052001	0.754136177246187	1.09696118991466	2.18653765757726	0.83977994234831	0.456951829605993	0.93133601552698	0.365247921432995	0.491275496015706	1.10698697866298	0.268651793800663	0.822491365244485	0.564990714245779	230	0.44921875
0.0545038148654104	1.14580355667822e-05	0.00254910023641806	1.51332218666014	0.23149923348322	1.1043527532346	0.468663773613564	0.581820520411134	1.0822848718089	0.998094563598632	2.060928900986	0.801960675174973	0.557699943773418	1.00992901586866	0.0979483317926288	0.689071297527232	0.705786376157094	1.96104214663997	1.00871306455063	1.16944751037624	0.745084923796609	1.08957856036238	2.16177948251526	0.818616490852596	0.464511842022575	0.91488081064684	0.36263998392887	0.490795984292755	1.12849429955932	0.2559196165779	0.817731051111651	0.563213857482494	231	0.451171875
0.0496234395555577	9.12374921071974e-06	0.00219483831321824	1.50175561040338	0.23535190342282	1.097967112946	0.470256555984592	0.578227043570979	1.06850705681296	0.989810582875575	2.04213661356031	0.804448415498324	0.555885246632065	1.00542646005044	0.0908707744331369	0.675926467475548	0.696139900959071	1.9774259738904	1.0062003475817	1.17049315605341	0.735817658855542	1.08202526097797	2.1351686140666	0.796779920866061	0.471764654979131	0.900266582211843	0.359728304122898	0.490647000212974	1.15106687696105	0.243754602784173	0.812855869993565	0.561156628137926	232	0.453125
0.0451367812302387	7.32146281129572e-06	0.00189341959661099	1.48932929342805	0.239519478637593	1.0906730864751	0.472243984258368	0.575230177652474	1.05445988736759	0.981437388172586	2.02138973307346	0.807524220121488	0.554389955220573	1.00110149940147	0.0841687746694174	0.662558013483788	0.686218963614341	1.99228899029792	1.00217922019681	1.17151271171386	0.72630312815117	1.07421950809676	2.10640422823628	0.774241478627164	0.478577953678908	0.88790902680151	0.356479758457532	0.490886355112004	1.17479286153877	0.232320266834952	0.807846582186986	0.55873920407991	233	0.455078125
0.0409312905953277	5.82975731778553e-06	0.00162613184473736	1.47628445587456	0.24391463842385	1.08271590299812	0.474492540720413	0.572704162736837	1.04025475690932	0.97299633418877	1.99921734652121	0.811001693704686	0.553140100512043	0.996890774689624	0.0777516655505375	0.649064181674499	0.676117896227588	2.0060364706678	0.997037261995449	1.17250545479085	0.716616635127938	1.06619657205734	2.07612269224148	0.751261915780987	0.485025415208808	0.877217876222065	0.353003429283793	0.491402455090611	1.19927800885706	0.221450367418307	0.802742141922397	0.55611744201444	234	0.45703125
0.0370002795686559	4.60782334158259e-06	0.00139028771799344	1.46263404243487	0.248532805793231	1.07410447224349	0.476982533479087	0.57066477213698	1.0259153219522	0.964487067096238	1.97563569205993	0.814857654733807	0.552142265441413	0.992785388308947	0.0716221469347929	0.635468968630329	0.665851003486047	2.01867750228438	0.990777236868898	1.17346393358828	0.706765411731141	1.05793799763692	2.04437611439258	0.727889221523928	0.491084290774043	0.868182922133573	0.349312304014638	0.492187971455747	1.22446433142474	0.211157420581477	0.797545198941723	0.553306842965297	235	0.458984375
0.0333517622245135	3.62646748396535e-06	0.00118466565022741	1.44835859474322	0.253381218655084	1.06481212032339	0.47970454330924	0.569158463848063	1.01146117066125	0.955905426084331	1.95058256260633	0.81908595559422	0.551419345511094	0.988781512701705	0.0657997465340846	0.62179465913793	0.65542558343516	2.03015902273511	0.983338750551861	1.17437637947201	0.696748528999126	1.04940817711719	2.01114209369047	0.704157197760334	0.496705577068168	0.860886463489314	0.34540911591432	0.493249741718709	1.25032419069474	0.201489381529249	0.792253519274264	0.550303182942891	236	0.4609375
0.0300593954414461	2.88734398406523e-06	0.00101323117092202	1.43329703583845	0.258518260464063	1.05465187446679	0.482678503639869	0.568395473046985	0.996911514205472	0.947229405858468	1.92362929733684	0.823735541370136	0.551083068807698	0.984894001261103	0.0603874420211537	0.608078414552756	0.644827573078048	2.04013383422288	0.974361346982861	1.17519572232595	0.686533299167019	1.04046786481109	1.97609310928813	0.680078288447528	0.501691618081208	0.855842494650909	0.34125807923072	0.49465567855885	1.27691974634783	0.192678960411627	0.786843432081026	0.547008204039533	237	0.462890625
0.0270046309199221	2.2797287777563e-06	0.000862461528810593	1.41771776490727	0.263844266893738	1.04391201479808	0.485790670503618	0.568175193671648	0.982328450208644	0.938489357708117	1.89538041809851	0.828626976492677	0.551034207661315	0.981078170697143	0.055262830790265	0.594374021512036	0.634131977065037	2.0490744994083	0.964327714779121	1.17592207882528	0.676194406125563	1.03120512912662	1.93988522110337	0.655842879009507	0.506198823776523	0.852330222524308	0.336954262361172	0.496286927428397	1.30392441355819	0.184487312117183	0.781354986110971	0.543596992672984	238	0.46484375
0.0241788941206449	1.78585333972408e-06	0.000730595584552077	1.40164672108792	0.269349022373762	1.03261631574037	0.489017729316958	0.568503903972354	0.967728859223965	0.929687446511718	1.86586834357237	0.833725660044833	0.55127993555128	0.977328629413348	0.0504229334084044	0.580704226762967	0.623351540638871	2.05700248207961	0.953262336587979	1.17653766270699	0.665742220569014	1.02160292085956	1.90259614186217	0.631501163557395	0.510214066392741	0.85030415899536	0.332509989137557	0.498131986863498	1.33127349684465	0.176918278565762	0.775791314939998	0.540092162879914	239	0.466796875
0.0215735702452883	1.3885457089751e-06	0.000615901762182238	1.38511033551445	0.275022122887119	1.02078905242953	0.492336281842501	0.569387528278765	0.953129324236616	0.920825909193699	1.83512600696128	0.838996642926348	0.551827370380583	0.973640067283002	0.0458645942770731	0.567091698520237	0.612498867882801	2.06393960124142	0.941190376170748	1.17702436556097	0.655187225982479	1.0116442856338	1.86430439010355	0.607103337854886	0.51372460711389	0.849717617061469	0.327937522206325	0.50017921657407	1.35890208926296	0.169975387846284	0.770155556192668	0.536516732147267	240	0.46875
0.0192679484427237	1.09707898766593e-06	0.000522316471020332	1.36797532304047	0.28090967001	1.00825910653063	0.495723385935372	0.571094675202691	0.938567620036588	0.9118842606845	1.80267747096468	0.84441679205635	0.552835313850129	0.970027507967286	0.0417077547366679	0.553623682957875	0.601570129915977	2.06948706695356	0.927722750311188	1.17726460956929	0.64451291518549	1.00111777758327	1.8247734721015	0.58276090834079	0.516467960196749	0.851090318979195	0.323208391238726	0.502488159177646	1.3867567942283	0.163955223963587	0.764422346790375	0.532765464908481	241	0.470703125
0.0171494674854228	8.59018854235702e-07	0.000440670645126476	1.35049953917758	0.286918068785396	0.995312211751194	0.499112316718751	0.573360772509201	0.924051232294383	0.902893898085865	1.7691457156895	0.849863834054685	0.554164850637653	0.966457432367861	0.0378132404994228	0.540292660966155	0.590606248011898	2.07413877113597	0.913371937475934	1.17729516753235	0.633780931430889	0.990178385475959	1.78456949624613	0.558547883714222	0.518680035290142	0.853670644685336	0.318392502572803	0.504948783698585	1.41463684171421	0.15855848486563	0.758628429484571	0.529010878175052	242	0.47265625
0.0152094257256594	6.6698059423074e-07	0.000369875593338047	1.33272198097199	0.293033058902511	0.981983911710169	0.502479825856678	0.576182050647202	0.909587191314126	0.893858026784312	1.73457472467778	0.855297027493358	0.55581840302822	0.962924708551934	0.0341744688958528	0.527117699438566	0.579613723010542	2.07792177954478	0.89817632362473	1.17709261576589	0.623004578418241	0.978813910901816	1.74378603706737	0.534511247804679	0.520359758343392	0.857384373575789	0.313499163282651	0.507546152520235	1.44247312766204	0.153780232809243	0.752776535696789	0.52527628607749	243	0.474609375
0.0134391474013606	5.13786339618202e-07	0.000308861138428252	1.31468202178391	0.299240296063311	0.968310060533723	0.505802762113366	0.57955438935556	0.895182153876	0.884779851139397	1.69900878992094	0.860675565738173	0.557798121402561	0.959424143901088	0.0307847785380492	0.51411768270925	0.56859879639541	2.08086319115509	0.882174586580208	1.17663348019173	0.612197248728064	0.967012411923997	1.70251694576514	0.510697757627405	0.521506500741311	0.862156497222659	0.308537538631032	0.510265223417655	1.47019645949166	0.149615223021418	0.746869366676475	0.52158416213326	244	0.4765625
0.0118872803852436	4.01568791181892e-07	0.000259340380783572	1.29637798935886	0.305540076637207	0.954244593784863	0.509006616506346	0.583687313172947	0.880869622994345	0.875649973410054	1.66215558609374	0.865873217820642	0.560238247022569	0.955954729498292	0.0277284329719567	0.50140837734222	0.557562701401109	2.08268514620749	0.865137727162681	1.17575218149	0.601381584598985	0.954569114977276	1.66080335937992	0.487312093584961	0.521908165806224	0.86821875051911	0.303499666779526	0.513116255604802	1.49758488950323	0.146296638995117	0.740890335831976	0.517869174334451	245	0.478515625
0.0104829405427953	3.1185990991478e-07	0.000216886696208484	1.27796610483198	0.311878320444552	0.939966533754416	0.512078947737201	0.588370690641679	0.86662725543199	0.866487383348929	1.62443513998885	0.870852776938913	0.563018099046082	0.952495740026838	0.0249064974923543	0.488948300867344	0.546514541217927	2.08372145175593	0.847410087871856	1.17450698218695	0.590589276639315	0.94162997305848	1.61895082943267	0.464332273442621	0.521764757901102	0.875074291680831	0.298417985708887	0.516032798273235	1.52458147122318	0.143592067982202	0.734861690600841	0.514241463282467	246	0.48046875
0.00920933413466143	2.40023224701452e-07	0.000180384699270806	1.25950459396973	0.318235531961383	0.925534538030759	0.515005429125143	0.593559560702862	0.852448154745107	0.857296929799258	1.58595233415983	0.87558146211033	0.566112377205738	0.949038309382525	0.0222969244461319	0.476738738439599	0.535454802761264	2.08404455831177	0.829078646814559	1.1728928448971	0.579836124451838	0.928217750469814	1.57707487522509	0.441779824539441	0.521118385862329	0.882577209274611	0.293300848610901	0.518991791103591	1.5511297850562	0.14145292877116	0.728788173969507	0.510730923087277	247	0.482421875
0.00805882497798843	1.83188943716395e-07	0.000149208026286607	1.24104068623338	0.324596121635753	0.910990979904822	0.517767027049586	0.59924035719834	0.838328998112067	0.848081246975833	1.54675853889617	0.880019193363488	0.569514601753028	0.945574726667588	0.0198915568058144	0.4647928415729	0.524382925514862	2.08368002064078	0.810187194134976	1.17088738292577	0.569137616344422	0.914328854866464	1.53527218119676	0.419693717291145	0.519980481926841	0.890635162139455	0.288153286882869	0.52197561531782	1.57715955128491	0.139865640511142	0.722671490778007	0.5073518808027	248	0.484375
0.00705844392788853	1.41582571688707e-07	0.000124014248863946	1.22268176088064	0.330926391324221	0.896393698263246	0.520266073721476	0.605551187046212	0.824278523429977	0.838836627455954	1.50672132009609	0.883975489838395	0.573313356866481	0.942083439286672	0.0177438003544717	0.453229641830099	0.513290240095264	2.08243985822814	0.790637206620661	1.1683047008555	0.558548759057142	0.899792567795144	1.49378396799162	0.398320921361667	0.518209561310636	0.899230416598064	0.282973571536036	0.524952201298732	1.60232999215733	0.138989943570419	0.71649959395432	0.504056965083	249	0.486328125
0.00616776118219447	1.09070161525176e-07	0.00010281490531771	1.20451082731897	0.337199867093437	0.881843628125927	0.522516012915339	0.612343653291423	0.810268002619314	0.829571873231277	1.46610068341587	0.887456321299434	0.577414161423008	0.938548523191468	0.015791359874228	0.442002291362744	0.502173286624761	2.08052291529812	0.770635088867672	1.16520488687121	0.548084583007012	0.884726361945396	1.4527513137162	0.377607342711993	0.515952522289516	0.908066116332387	0.277773068812351	0.527883537917229	1.62664472193391	0.138664259448818	0.710284263203223	0.500903115745719	250	0.48828125
0.00536757305192449	8.32191381098976e-08	8.47371837440098e-05	1.18656538829823	0.343404999061815	0.867388319568887	0.52452743105357	0.619541581883707	0.796281063432962	0.820290568321628	1.42502455263422	0.890469985948855	0.581766632784093	0.934961013452613	0.0140036944276699	0.431084124545319	0.491029325130267	2.07802408647131	0.750280389140733	1.16162219707505	0.537751899638042	0.869193199041333	1.41223475973388	0.357519691896643	0.513285370588128	0.916999044853799	0.272555904816572	0.530751244617349	1.65011109152381	0.138806077804607	0.704030867706663	0.497915224805207	251	0.490234375
0.00465179117219673	6.29319531014068e-08	6.94332030670634e-05	1.16889159147768	0.349527755015335	0.853070376043286	0.526288411390212	0.627123382485692	0.782307248111206	0.810993702571887	1.38354746604342	0.892983383838365	0.586354570404204	0.931309401671693	0.0123727131509382	0.420481504519984	0.479853852371431	2.07496168388042	0.729615120598858	1.15754110677626	0.527567018992138	0.853200168932486	1.3723213892413	0.338086254883622	0.510229249786021	0.925933194982195	0.267323329752792	0.5335363347095	1.67266206268079	0.139394581002135	0.69773993808737	0.495094429542656	252	0.4921875
0.00403369337073606	4.80765627796612e-08	5.71079188233485e-05	1.15165930281181	0.35551690306361	0.839014484362383	0.527704832853573	0.635155489160735	0.768327338081844	0.80167785266144	1.34166176769593	0.894787011829752	0.591210621404724	0.927549992361617	0.0109285169305433	0.410297051785972	0.468627845011124	2.07120262053143	0.708630518116642	1.15278774209608	0.517606241498964	0.836631179288901	1.33335712827463	0.319551348827091	0.506715637225607	0.934677515694946	0.262071977338465	0.536176082372879	1.69389604454428	0.140516506997703	0.691401013406293	0.492393233856252	253	0.494140625
0.00349282029243589	3.67447808091013e-08	4.69405503394986e-05	1.13492047647139	0.36135726889032	0.825285923405091	0.528791470353849	0.643541211998116	0.75431424260013	0.792344613209578	1.29952630513262	0.895884571909034	0.596263893799404	0.923662554858379	0.00963718119271752	0.400498698661162	0.457345045026917	2.06683857280754	0.687442618005885	1.14740026031828	0.507885053135322	0.819567860036269	1.29542831716518	0.301882005579399	0.50284125191721	0.943044328296152	0.256802983018274	0.538641395203701	1.71379219904418	0.142070037888045	0.685018337917057	0.489825694234022	254	0.49609375
0.00301132593780182	2.77959892555306e-08	3.83396454215914e-05	1.11865065339983	0.367056472180683	0.811885833523047	0.529591511918131	0.652191728976161	0.740255792119906	0.782995704631169	1.25725105936278	0.896350760442356	0.60145363616627	0.919646880446234	0.00846612118119194	0.391029266972771	0.446008032114023	2.06197230009196	0.666131244653304	1.14146450291328	0.498388571859902	0.802106700476343	1.25847404167536	0.284972399383539	0.498695331086555	0.950973017348943	0.251517785981564	0.540933425165995	1.7324709485923	0.143956334153433	0.678597991673208	0.487409931316786	255	0.498046875
0.00258473327949935	2.0828662503974e-08	3.11215820400673e-05	1.10288469206026	0.372604102060791	0.798850554223757	0.530101441087858	0.661079555549199	0.726139187546792	0.773630215998536	1.21489009036803	0.89616404448876	0.606755551661011	0.915488023124455	0.00740828795643308	0.381888415060484	0.434612736319836	2.0566110620615	0.644732349314523	1.13497502842308	0.489132358845914	0.784265982288827	1.22256173412347	0.268838791068268	0.494304674186132	0.958378158880749	0.246215281701328	0.543033645011383	1.74987372113605	0.146149240806943	0.672139493368152	0.485134056284027	256	0.5
0.00221846193933068	1.57208985907067e-08	2.53224616643132e-05	1.08779819046598	0.377947283741244	0.78632777461608	0.53024938299963	0.670210038801741	0.711928044974959	0.764242074484266	1.17251895793522	0.89513656533397	0.612150627280112	0.911124762859356	0.00647817566752029	0.373150851684948	0.423139039418676	2.05064744861011	0.623287153795497	1.12779522161719	0.480200198433743	0.765992423141352	1.18804936717479	0.253688889262618	0.489660537451219	0.964989734262904	0.240888982757874	0.544864383530235	1.76559938178746	0.148672937137273	0.665632740978262	0.482943387030097	257	0.501953125
0.00190380050294187	1.1922950573809e-08	2.06384565910523e-05	1.0734517151908	0.383066871018523	0.77439006786387	0.530036593608859	0.679514461648689	0.697594270214018	0.75482735244051	1.13026031284781	0.893233828609909	0.617575645785913	0.906519589050371	0.00566099226638962	0.364808818783432	0.411581489121912	2.04408387021721	0.601870727763153	1.11992458853018	0.471626101596977	0.747340619416018	1.15506546202677	0.239546446044208	0.484828015113191	0.97063181456369	0.235535160447143	0.546384923512268	1.77952577965555	0.151462343179176	0.659075743713301	0.48081681030748	258	0.50390625
0.00162616038779017	8.9431571979585e-09	1.67068588148365e-05	1.05973216396736	0.387995707784757	0.762965082775056	0.529535995488387	0.688915970385807	0.683145554643862	0.745388168104149	1.08816659607738	0.890607693075168	0.622984068423031	0.901694803660665	0.00492677636209104	0.356779737017334	0.399954960927664	2.03703023746004	0.580520427126386	1.1114989726544	0.463361661941295	0.728420611925676	1.12338610352275	0.226228728932431	0.479883323604949	0.975391738282519	0.230156685191832	0.547630676490177	1.79192686581298	0.154425562832609	0.652476591688684	0.478774707877664	259	0.505859375
0.00138247362908942	6.64101857092156e-09	1.34354535939317e-05	1.04665484281444	0.392727845513746	0.752077415046368	0.528751690897933	0.698384040118521	0.668571973302943	0.735922359213933	1.04628797254208	0.887250380419293	0.628347245935163	0.896633896828252	0.00426995291761858	0.349057770174409	0.388259711475513	2.02948131201378	0.559264516779707	1.10252293028555	0.455420005418719	0.70926011063013	1.09305294297195	0.213740005224453	0.474854133510783	0.979207123871345	0.224751995741859	0.548585998033396	1.80275795219605	0.157533819593137	0.645834195306493	0.476797267832103	260	0.5078125
0.00117420326219503	4.94980946634389e-09	1.08109562596798e-05	1.03435210351546	0.397220243466372	0.741857370426851	0.527641537678274	0.707882213997844	0.653837078898682	0.726421680420701	1.00473986783295	0.883023804509155	0.633611778734449	0.891269240755939	0.00369578030016992	0.341686926417985	0.376485290796543	2.02133869394458	0.538162245771771	1.09290849331844	0.447877956769022	0.689861906773763	1.06436274877087	0.202230654887206	0.469768621189317	0.981819707778938	0.219314118676682	0.549176030398607	1.81167554406025	0.16076732421136	0.639139132782348	0.474827020734809	261	0.509765625
0.000998745719445538	3.72585874190234e-09	8.73803428231653e-06	1.02291280868861	0.401439321195194	0.732415376435549	0.52618981191462	0.717338197319145	0.638907324530686	0.716876940702037	0.963671007195295	0.877837819673872	0.638696611485535	0.885530586146814	0.00320064093871703	0.334683370444463	0.364631280212331	2.01251653494946	0.517289383762427	1.0826123687199	0.440803477331486	0.670277833789982	1.03755033196684	0.191796143931551	0.464686087963671	0.982990486446557	0.213836858129296	0.549331424670559	1.81839874874423	0.164067888918901	0.632383205122911	0.472811059665279	262	0.51171875
0.000845259867373401	2.77148010097145e-09	7.01115726525833e-06	1.01213623103728	0.405443095173288	0.723594635325232	0.524487240429155	0.726714165633044	0.6238196417618	0.707294663622678	0.923042412766002	0.871915164692578	0.643597809333021	0.879478465745995	0.00275976017756333	0.327949994470705	0.352723781177143	2.00314687199163	0.4966285887757	1.07180594782617	0.434105996124482	0.650600738712861	1.01222002774991	0.182185218302834	0.459645132748421	0.982987847402367	0.208328067678345	0.549133024890182	1.82337885266534	0.16737584869922	0.625578383290302	0.47078675901892	263	0.513671875
0.000711773629363264	2.03966008224552e-09	5.58622705919896e-06	1.00201452596574	0.409229717506495	0.71540461273994	0.522543025412761	0.735980137914677	0.608571069534713	0.697672777213598	0.88289729264513	0.86526162496742	0.648287145542314	0.873097780759626	0.00236906705633605	0.321477528016531	0.340769334631735	1.99321314952841	0.476200750683977	1.0605009891966	0.427794594520122	0.630863864997982	0.988386049612178	0.173391190861732	0.454669886809472	0.981780935651796	0.202787440768598	0.548570735773389	1.82658968407837	0.170663137573921	0.618723513728655	0.468733370011689	264	0.515625
0.000598084766079957	1.50042210978925e-09	4.44361057567793e-06	0.992610634989405	0.412771655553801	0.707930110612209	0.520341843243121	0.745082559732746	0.593139841723555	0.68800390854624	0.843350350911499	0.857801008626566	0.652701518033984	0.866329681635266	0.00202911575122506	0.31528365696797	0.328772301612944	1.9826249221055	0.456060801673254	1.04865570664405	0.421926410376101	0.611106077351352	0.966239903167074	0.165499526598622	0.449800280960449	0.9791908847647	0.197211085556015	0.547588937225548	1.82779029570161	0.173889321465771	0.611811162380255	0.466601199086351	265	0.517578125
0.000504275451465757	1.12119366232309e-09	3.56229663626255e-06	0.984031108979382	0.416016387356178	0.701328419295515	0.517856203368362	0.75391404090789	0.577489402346921	0.678274178023085	0.804628341068161	0.84939177151527	0.656714960936047	0.859058184024591	0.00174170045930934	0.30940141379639	0.316747333705968	1.97119217709168	0.436315525771378	1.03619132716378	0.416612465858655	0.591410128536552	0.946144481518085	0.158672295788372	0.445113729840959	0.974885410417252	0.191592985295674	0.546081455193206	1.82651341392723	0.176973264625416	0.60482666485602	0.46430531622666	266	0.51953125
0.000422895767020386	8.2719636948249e-10	2.83341588295436e-06	0.976020837515251	0.419042329327045	0.695367689252746	0.515178443563838	0.762500385058368	0.561683013301786	0.668497838591614	0.766576650019631	0.840305995329423	0.660390570692277	0.851394963466956	0.00148800386651534	0.303732387695421	0.304720209405651	1.9590973396341	0.416888846986089	1.02329371995214	0.411716788044667	0.571816603345754	0.927556505531541	0.152608729731392	0.440594750203696	0.969303855616521	0.18594628386024	0.544178107044953	1.82338821011179	0.179909983888736	0.597787492368275	0.461913219562378	267	0.521484375
0.000352751426616477	6.03391373902662e-10	2.23687548523114e-06	0.968551203668374	0.421850628444502	0.690041571458808	0.512319547801075	0.77081626995647	0.545726575919536	0.658674487055994	0.729229070626998	0.830561079901943	0.663705108424103	0.843329821997237	0.00126525427917326	0.298266311358384	0.292703296520396	1.94631634602488	0.397795493918374	1.00997793571397	0.407243093246603	0.552359022720971	0.910465219860146	0.147292847371291	0.436260829688056	0.96244990393672	0.180272955363749	0.541876654276858	1.81840991453537	0.18267562596691	0.59069303529808	0.459408829036734	268	0.5234375
0.000293153444440054	4.37822657758e-10	1.75827675772599e-06	0.961618802604534	0.42443003875641	0.685378631421867	0.509281818677946	0.778816534437771	0.529618964744546	0.648801075663467	0.692665917343315	0.820139606959245	0.666610551870187	0.834827653894516	0.0010721106770249	0.293003044709714	0.280712174026952	1.93278007567976	0.379071930897301	0.996237227492043	0.403220088569503	0.533084648692891	0.894944071969761	0.142749113964443	0.432142797748597	0.95425592576079	0.174573965003299	0.539151768786705	1.81146576214369	0.185232535518146	0.583539391672448	0.456760582601753	269	0.525390625
0.00024504754459913	3.24865745415789e-10	1.39829780973487e-06	0.955309518804379	0.426709567565921	0.681567463046313	0.506034576534929	0.786336307850911	0.51333474817705	0.63886258137798	0.657227635752754	0.808872668141134	0.668916398004436	0.82572317148976	0.000912204468647876	0.287983448721336	0.268793038228016	1.91816873507852	0.36087517126148	0.981971021335695	0.399801622562257	0.514140296680444	0.881465203199003	0.139183946374957	0.428351082760838	0.944320080565446	0.168848642481947	0.535865693913597	1.80191091548014	0.187454233317004	0.576306213978072	0.453850517574084	270	0.52734375
0.000203651203283668	2.37763995781351e-10	1.10264461579958e-06	0.949372347619458	0.428781196165524	0.678330133077358	0.50265746878967	0.793481108565478	0.496946788915264	0.628880818620654	0.622632436965297	0.797049510927871	0.670766297701872	0.816183795632895	0.000772244941486834	0.283119431720152	0.256951844191977	1.9027498754536	0.343071294881581	0.967359895996968	0.396810224183811	0.495483749522693	0.869387893550242	0.136273854988751	0.424811563390314	0.933198332587558	0.16311131086638	0.53218965355532	1.79052633788287	0.189404817686877	0.569016966082253	0.450782804570232	271	0.529296875
0.000168280949769373	1.71920681815282e-10	8.62590964612289e-07	0.943765757499565	0.430647868120763	0.675646450265896	0.499160369617184	0.800234369522061	0.480469247904614	0.618858309824182	0.588903112844868	0.784696302077858	0.672145294769494	0.806207552578566	0.000650461577698787	0.278401993516158	0.245204397730695	1.88649794709332	0.325670102430542	0.952419006045049	0.394243439413849	0.477143401997	0.858682005003674	0.13399557573456	0.421533794115018	0.920926022186772	0.15736635444954	0.528130557225857	1.77732914909672	0.191067696692764	0.561672189434897	0.447548842351939	272	0.53125
0.000138268473227036	1.22966858917548e-10	6.6970478491967e-07	0.938447895443053	0.432312577421869	0.673495773665135	0.495553083909037	0.806579887339192	0.463916554840512	0.608797693606624	0.556062048861942	0.771839480136487	0.673038759467266	0.795792802233514	0.000545115421697463	0.273822205689152	0.233566585377139	1.86938744171526	0.308681232339462	0.937163480239877	0.392098588146398	0.45914739859241	0.849316800234593	0.132325613651402	0.418527043332165	0.907539537914521	0.151618238485378	0.523695647714767	1.76233723697853	0.192426571954188	0.554272474433752	0.444141424671495	273	0.533203125
0.000114601874756418	9.0626240939304e-11	5.28441074678521e-07	0.933433666504625	0.433689645067331	0.672061539475947	0.491808868899806	0.812290789216668	0.447299333909939	0.598691393788366	0.524579134225138	0.758321409793854	0.67318610387973	0.784737675621744	0.00045981452883227	0.269422293242373	0.222135186927588	1.85094663286933	0.292321656302596	0.921486314504796	0.390561114325848	0.441728484944421	0.841824975526012	0.131479851092592	0.415937616792978	0.892639453704848	0.145879693266124	0.518736442157995	1.74477428442943	0.193301003260556	0.546794983622197	0.440411192198359	274	0.53515625
9.43940869827518e-05	6.58097314017284e-11	4.13185680237628e-07	0.92854279544127	0.434878088505591	0.671062715796205	0.487987026825004	0.817553692551754	0.43067287996183	0.588563147296309	0.494048017728193	0.744411094153844	0.672810184681516	0.773256684627932	0.000385760816571741	0.265131140862676	0.210874946881695	1.83155880750769	0.276403105649418	0.905549631393116	0.389423928257842	0.424744279754191	0.835533041894582	0.131143659327408	0.413640200036378	0.876809361826791	0.140158375378092	0.513445455793101	1.72552148782714	0.193826245933434	0.539267685468268	0.436497702067311	275	0.537109375
7.72746965696502e-05	4.71754870016856e-11	3.20325747762714e-07	0.923732080665467	0.435881885515203	0.670469252450095	0.484094905141986	0.822363979881809	0.41405694229958	0.578418852708676	0.464479965118225	0.7301404419473	0.671905718160884	0.761358523613207	0.000321888742291776	0.260942613150571	0.199801876387612	1.81120419686428	0.26093124447684	0.889367487888363	0.388678324712855	0.408213807938694	0.830398797588547	0.131288750463075	0.411636904616001	0.860108276581857	0.134460403877294	0.507838527877	1.70461579647508	0.193994923944753	0.531692798805235	0.43240023990331	276	0.5390625
6.28810003802427e-05	3.34310634730878e-11	2.46350056627243e-07	0.918958545690573	0.436705044164199	0.670250864123365	0.480139763216965	0.8267175041759	0.397471381780275	0.568264520485523	0.435885838625526	0.71554149795965	0.670467761322148	0.749052299356557	0.000267151758747657	0.256850697368411	0.188931920163597	1.78986341262244	0.245911598845381	0.872953915238642	0.388315389058582	0.392155696891542	0.826379793165763	0.131886715764741	0.4099296135275	0.842595799976676	0.128791933341699	0.501931780126472	1.68209477665555	0.193800008994163	0.524072611726148	0.428119229855875	277	0.541015625
5.15798380515053e-05	2.43379899567129e-11	1.92262631000989e-07	0.914134156964146	0.437283851581176	0.6704812620595	0.476112102392339	0.830425223833126	0.380980793319406	0.558113348970715	0.408685826734559	0.700562241113004	0.668271076775363	0.736201122750473	0.000223066142931841	0.252882546964004	0.178387397805671	1.76708936125492	0.231541472928408	0.856248318044746	0.388466111968079	0.376803217565515	0.823823732037928	0.133050306156683	0.40864034777167	0.824099219233318	0.12318127123662	0.49564789101462	1.65739996508792	0.193081128504057	0.516395604411197	0.423534021488374	278	0.54296875
4.21113896872656e-05	1.753882392854e-11	1.49080141790722e-07	0.909195664140534	0.437688447222234	0.670980756469738	0.472041815880277	0.833656397607993	0.364604115937915	0.547980172548535	0.382539599983442	0.685365892214683	0.665506787314428	0.722973529457752	0.000185475414969121	0.248999419659606	0.168116041488386	1.74321590665053	0.217664888657775	0.839351227707287	0.388977353687259	0.362003444156746	0.82227309263659	0.134577731437386	0.407661020953335	0.805001262410999	0.117627218576367	0.489122487963495	1.63116991660066	0.191967007447443	0.508682964490457	0.4187583379568	279	0.544921875
3.41564023271406e-05	1.24659268597959e-11	1.14547960539027e-07	0.904111950281873	0.43793386130966	0.671695740666921	0.467937254365588	0.836446560397978	0.348358922834219	0.537873530823294	0.35738938752358	0.67000309988498	0.662210288243673	0.709412490999452	0.00015332986558917	0.245193505182863	0.158117619128588	1.71829581721774	0.204256643787602	0.822288742498556	0.389813536959076	0.347734554135542	0.821620211159987	0.13641463681272	0.406970628308075	0.785414370546881	0.112134052094802	0.482394165025696	1.60354776318718	0.190481722569284	0.500941288559138	0.413816214195047	280	0.546875
2.75278801640414e-05	8.75311061006415e-12	8.7269078324061e-08	0.898850467254852	0.438024980077277	0.672591308173454	0.463803740930936	0.838804781512599	0.332266672811123	0.527802144649159	0.333235164206114	0.6545086781093	0.658385616499289	0.695538659718947	0.000126033525940321	0.241462265355413	0.148405296535993	1.69232279108988	0.19131846814794	0.805074863788032	0.390960343611852	0.334003720691665	0.821818448684898	0.138530240164547	0.406565454764552	0.765410006489	0.106708433428685	0.475485946091716	1.57458643285498	0.188627828099571	0.493174880080857	0.408714723971677	281	0.548828125
2.23409616242657e-05	6.29138029551895e-12	6.7339271203362e-08	0.893284253327702	0.437918913803745	0.673651573759797	0.459642576892115	0.840606284222262	0.316429317913803	0.517799190870247	0.310422711481842	0.638915341049516	0.653859891811814	0.681294511483111	0.000104143640327579	0.23782822601365	0.139107499355543	1.66492028037807	0.179018075878733	0.787688421498276	0.392492557710981	0.321010534979858	0.823062934607466	0.140953064325749	0.406535360111169	0.745004610477495	0.101389083083575	0.468389135237446	1.54393949693187	0.186286093781649	0.485385883097833	0.403367108745946	282	0.55078125
1.80818662008122e-05	4.50028692762287e-12	5.17892619824392e-08	0.887418944322418	0.437661496827062	0.674773328098145	0.455469316342351	0.84198200978175	0.300846124521589	0.507873068053982	0.288706853268768	0.623314640787585	0.648772478450239	0.666801150390393	8.58325954412253e-05	0.234273018850941	0.130174867122409	1.63634440950125	0.167243748954604	0.770191001915244	0.394307859938771	0.30862825302366	0.825074336147271	0.143564403406658	0.406802555788596	0.724421818490535	0.0961710101509109	0.461190491479979	1.51202526684215	0.183557305045441	0.477589790791937	0.397856361505286	283	0.552734375
1.45323221886066e-05	3.17182391462715e-12	3.94436058676054e-08	0.881266790256181	0.437275777355241	0.675907506219721	0.451291771412211	0.843000889643082	0.285514378564539	0.498027701004397	0.26796184155733	0.607750191456223	0.643195002381195	0.652121487552158	7.03040821112915e-05	0.230788600821504	0.121580308175674	1.60673047684389	0.1559382291162	0.75261366384045	0.396354747697601	0.296789361182557	0.827716892239903	0.14630705869904	0.407327329313783	0.703768259914846	0.0910509631033039	0.453933007865813	1.47905288916695	0.180494498672674	0.469794816663585	0.392227339282366	284	0.5546875
1.16006285446473e-05	2.20673479489616e-12	2.97711091814329e-08	0.874814444162593	0.436767699139827	0.677019568343569	0.447115474427654	0.843683703039177	0.27045331455947	0.48827291505118	0.248178366723038	0.592256894456663	0.637138242767059	0.63728647161906	5.72362668228319e-05	0.227375438917045	0.113332602807585	1.57609022531338	0.145099596930088	0.734972635081933	0.398615198069804	0.285490210013065	0.830946095746896	0.149150688629694	0.408102544846955	0.683115215357276	0.0860348588266425	0.446643226951452	1.44508502550276	0.177108480031987	0.462007266799485	0.386492500970069	285	0.556640625
9.31199431621976e-06	1.5651184052482e-12	2.27033640023372e-08	0.867956367049143	0.436113727143038	0.678034721179858	0.442952663719861	0.84397766674617	0.255779516401419	0.478655119135373	0.229616996338895	0.576925337135511	0.630485152298129	0.62231649384397	4.67914381195262e-05	0.224056470826989	0.105549415310694	1.54415388730099	0.134859783112853	0.717283356262893	0.401114674327822	0.274878074465421	0.834846987337986	0.152064804188496	0.409186499325829	0.662603577131293	0.0811645951235862	0.439365632081737	1.40995779257692	0.173328944064751	0.454242812685566	0.380599732892762	286	0.55859375
7.47251473451699e-06	1.11153342422539e-12	1.73214988194527e-08	0.860726959257663	0.435341658707252	0.678889380775646	0.438817058211286	0.843974873603667	0.241495075357456	0.46918315729667	0.212136852231617	0.561816093664711	0.623319308553199	0.607302134777776	3.82302740600308e-05	0.220826715190289	0.0982024830087163	1.51108889678659	0.125155953663278	0.699590839339717	0.403789034958855	0.264871762497103	0.839266211157277	0.154978718568946	0.410532894189185	0.642369022105566	0.0764382414917131	0.432158620589427	1.37392208267731	0.169223301793344	0.446515435018856	0.374603232428476	287	0.560546875
5.95142455569119e-06	7.77014816125351e-13	1.30781091007227e-08	0.853190474332514	0.434478361455528	0.679566489293464	0.434714995805781	0.843756660676657	0.227561547670383	0.459847318895101	0.195555098891142	0.546939627745858	0.615736595684589	0.592299626477836	3.10286251946312e-05	0.217675562479687	0.0912328498154815	1.47710275982965	0.115901267695764	0.681921858696654	0.406586262552197	0.255366037233558	0.844073603432719	0.157855596462477	0.412090847137771	0.622453792731445	0.0718401999814489	0.425046652097039	1.33720257202586	0.16486159891291	0.438829841704738	0.368561342041199	288	0.5625
4.70590899921382e-06	5.3578480036457e-13	9.78014603646514e-09	0.845356625133189	0.433530820297131	0.680036119428933	0.430654875290007	0.8433512916032	0.213993015992102	0.450656426840908	0.17985544096254	0.532328215245334	0.60775155547634	0.577346775857883	2.50214153949575e-05	0.214605224629721	0.0846447909609219	1.44222686488172	0.107090450544329	0.664296796166286	0.409487034687591	0.246349275675565	0.849230928217746	0.160668487086923	0.413851575485403	0.602918622187668	0.0673746661065463	0.41805559391459	1.29986567355431	0.160260245129191	0.431193904282038	0.362490568599172	289	0.564453125
3.73496224451441e-06	3.74487057525568e-13	7.36770432542160e-09	0.837180128884374	0.432491944145157	0.680198108486681	0.426662855689248	0.84276660163991	0.200898510789246	0.441659658890115	0.165214555072497	0.518100513370295	0.599296168811603	0.562524122176511	2.02311036893406e-05	0.211638959613026	0.0785344090586992	1.40631395809668	0.098817543895848	0.646763836955111	0.412481273538525	0.237913892090179	0.854754694220708	0.163355803517551	0.41584679548996	0.583956573535056	0.0630796442581037	0.41125911853701	1.2618848651063	0.155393386415826	0.423633729857274	0.356369877603057	290	0.56640625
2.97207707853295e-06	2.64084209046112e-13	5.57746765817873e-09	0.828709858244113	0.431378823735906	0.679990867905386	0.422763732505694	0.842072243520769	0.188303339238161	0.432874685786521	0.151588480203041	0.504326384957889	0.590406249885364	0.547923623239755	1.63886252264344e-05	0.208782612665419	0.0729072059836838	1.36945885395114	0.0910667957903415	0.629375939299118	0.41552471509903	0.230026872545813	0.860564709711701	0.165861018504933	0.418054989445333	0.565690524546937	0.0589624100429996	0.404713154173315	1.22341470922818	0.150303077009693	0.416168841450009	0.350232414915419	291	0.568359375
2.34597866347256e-06	1.83259131775353e-13	4.17520443302948e-09	0.820041582330511	0.430216300787142	0.679450427042087	0.418957503544723	0.841332341686705	0.176124866182848	0.424270590933888	0.138754888045663	0.490959931532864	0.581186956499515	0.533560165345341	1.31815789210162e-05	0.206018807497979	0.067673072772709	1.3319074975495	0.0837277832956217	0.612140259684915	0.418581493876598	0.222561881964488	0.866560487628971	0.16818687691344	0.420421948730367	0.548055408511751	0.054992546970067	0.398402023772882	1.18464290059405	0.145058713894326	0.408793426310731	0.344139951934233	292	0.5703125
1.83762140784256e-06	1.25443426689953e-13	3.09385781514154e-09	0.811206168793599	0.429011756360738	0.678554639800112	0.415257352179208	0.840576481214284	0.164370483991957	0.415853237890472	0.126693134350535	0.47802796606296	0.57165374475438	0.519473086347871	1.05294447970726e-05	0.203349899018675	0.0628328698516137	1.29370859751014	0.0767925018017009	0.595081552543251	0.421633779831109	0.215503466283289	0.872711590602942	0.170312570399981	0.422938105568115	0.531094464573797	0.051172032428036	0.392346702682136	1.14563412612734	0.139678989764364	0.401516055696427	0.338111374529431	293	0.572265625
1.44149904673043e-06	8.62491896084908e-14	2.30125505772489e-09	0.802226690596302	0.427769319659055	0.677208067019858	0.411703850886865	0.839847818344916	0.153125065908572	0.407663948544336	0.115506357735824	0.46564768764264	0.561775406315978	0.505772535173649	8.41735635086833e-06	0.200796189580765	0.058456871283702	1.25482765618339	0.0703191221299421	0.578270720758658	0.42465345348767	0.208898752038228	0.878999420089483	0.172171772529802	0.425614626046235	0.514990104698861	0.0475298098641607	0.386623723151382	1.10644712668738	0.134169483136086	0.394367514688349	0.332149097168938	294	0.57421875
1.13765841732817e-06	6.03776288225291e-14	1.72891606124247e-09	0.793183190433331	0.426502704083243	0.675322142193982	0.408349809478097	0.839217494533942	0.142449700985082	0.399735396710451	0.105228778164938	0.453931326188358	0.551554449900812	0.49258997534154	6.7615647438104e-06	0.198373906568227	0.0545910453892007	1.21533098965133	0.0643318896386269	0.561796688322108	0.427597611580871	0.202754481970585	0.885371725701607	0.17369576242858	0.428443303595312	0.499910934100546	0.04408596505607	0.381309087806012	1.06721652289985	0.128562822807394	0.387381520216074	0.326276125491822	295	0.576171875
8.90097950300225e-07	4.14920623112165e-14	1.28339443239418e-09	0.784156803567472	0.425227972084344	0.672996804826315	0.405176645438249	0.838703628331032	0.132217941687796	0.392012482045554	0.0956191449484547	0.442759995269874	0.541091631376904	0.479863860569016	5.39000558950084e-06	0.196055453630291	0.051118401316134	1.17544947686317	0.0587055258953086	0.545624670936319	0.430460477690968	0.196941903906613	0.891770737568404	0.174938186411226	0.431373653292463	0.48566648515369	0.0407957583017407	0.376332829571542	1.02804591661006	0.122909429966126	0.380534069954868	0.320546039880036	296	0.578125
6.90741810232074e-07	2.802051520105e-14	9.42429894224981e-10	0.775192396075051	0.423951554794336	0.670219742187908	0.40220251189623	0.838330514398723	0.122430403043858	0.384496953636554	0.0866550633096636	0.432152248933875	0.530401300212595	0.467628612210963	4.26529624104501e-06	0.193841916181332	0.0480380614384016	1.13524332742656	0.0534302461694338	0.52978165041785	0.433228449783123	0.191445972837	0.898172949824275	0.175886456010034	0.434395197265959	0.472279736064327	0.0376589715010628	0.371707587573882	0.988993887996605	0.117227042598963	0.373833257025636	0.314977657596174	297	0.580078125
5.3531217479248e-07	1.88317375161792e-14	6.91761468814388e-10	0.766359955347111	0.422681791636204	0.666922522000898	0.399476275366116	0.83814672340759	0.113139240982912	0.377214968023377	0.0783817917583114	0.422198356770395	0.519476042929744	0.4559878424487	3.3698955312599e-06	0.191746863108555	0.0453948386615173	1.09475778930765	0.0485337994786915	0.514343282310306	0.435872564995993	0.186283698086297	0.904547510483072	0.176490066820575	0.437504177847587	0.459880001633555	0.0346930551822295	0.367490527863082	0.950153281537535	0.111536151312504	0.367307234173333	0.309586036755795	298	0.58203125
4.19092368851434e-07	1.28928854124836e-14	5.15910470068605e-10	0.757809487125568	0.421434214740542	0.662975871453624	0.397100829304378	0.838244037559025	0.104443775931151	0.370215496347517	0.0708873862335947	0.413072460653595	0.5083010190533	0.445144308966622	2.68478770235473e-06	0.189795904489598	0.0432778599517109	1.05409465087271	0.0440698235345401	0.499463222471555	0.438338397930384	0.181490009059505	0.910834415394988	0.176654216794153	0.440690704074686	0.448711927707297	0.0319313042782682	0.363788944138833	0.911709122991272	0.105877197568867	0.361011989767443	0.304394196347083	299	0.583984375
3.250534123937e-07	8.59918197255081e-15	3.79819012100396e-10	0.749548319182631	0.420210768652348	0.658542183154225	0.395019258946224	0.838577048790694	0.0961822366685259	0.363422550366294	0.0639316143442855	0.404576571791214	0.496962866298308	0.434934250205925	2.1213926280829e-06	0.187950750003608	0.041547927955265	1.0134064497928	0.0399081706447159	0.48503920627393	0.440657507169995	0.176947836130635	0.917023462540448	0.176483995027383	0.443915155828107	0.438468075414562	0.0293177983627668	0.36047663411795	0.87364460044494	0.100267416423227	0.354898836711896	0.299436392670995	300	0.5859375
2.49930174907778e-07	5.61419597679749e-15	2.7642680526728e-10	0.741624552430535	0.419015280992034	0.653620005180672	0.393252761061936	0.839159468277208	0.0883495387960822	0.356833833223699	0.0574925651467181	0.396718664418521	0.485473961770912	0.425380756186419	1.66318119935202e-06	0.186210438541902	0.0402039653078683	0.972756900153561	0.0360383953228469	0.471096257124554	0.442822691566599	0.17264577670428	0.923095629876483	0.175975972141264	0.44716539247594	0.429152300281854	0.0268505688992827	0.357555857499682	0.836009173920967	0.0947210902271646	0.348974123697226	0.294727942678588	301	0.587890625
1.91267987762844e-07	3.65868951296915e-15	2.00112082628391e-10	0.734114478574506	0.417853626602406	0.648179823268238	0.391844954365427	0.840021075010821	0.080964502699748	0.35045834578277	0.0515749637482053	0.38954469642242	0.473839827047599	0.416548457511478	1.29813957258554e-06	0.184579824833284	0.0392674329413949	0.932223229886137	0.0324653619143768	0.457691774506078	0.444817019317683	0.168584926000837	0.929021938607021	0.175107016813151	0.450428477549315	0.420822230897633	0.0245357792139175	0.355051395851791	0.798885430422966	0.0892583988951112	0.343256215943066	0.290284597726699	302	0.58984375
1.48572980902939e-07	2.29866630780333e-15	1.48188939654641e-10	0.727279089626836	0.416743546710813	0.64205667548149	0.390972696909859	0.841278106649913	0.0741580126670814	0.344357565301372	0.0462959770704959	0.383291708741541	0.462042995745297	0.408723542752023	1.02593053462706e-06	0.183090684960756	0.0388717760090026	0.892011587900105	0.0292602276974036	0.445066326839525	0.446572037082648	0.164820469952409	0.934705669775442	0.173757159110822	0.45367398833966	0.413799188036967	0.0224176307272163	0.353096678706525	0.76256490212002	0.0839405187280039	0.337828331276498	0.286134557921106	303	0.591796875
1.14252710976432e-07	1.38062961736522e-15	1.0822110295447e-10	0.720998229010742	0.415672055620405	0.635461158649786	0.390517488861127	0.842823084066548	0.0677469127559652	0.33844344567564	0.0414328567259316	0.377690286794045	0.450150536186687	0.401633163360402	8.03628404736031e-07	0.181697428250839	0.0388580371940555	0.852136648215561	0.026297462213022	0.433029217087038	0.448154224417562	0.161252164811605	0.940186338165082	0.172071850251694	0.456882511164523	0.407688588816179	0.0204337817955766	0.351521673720402	0.726887748875126	0.0787445916031337	0.3326137467426	0.282285221138081	304	0.59375
8.70483027768055e-08	8.01547380657374e-16	7.8069807563084e-11	0.715311224221078	0.414639135754526	0.628402759687131	0.390499873965236	0.844656622944027	0.0617221826555888	0.332710953994245	0.0369658270807395	0.372736542472468	0.438173043014706	0.395284029350982	6.24269994974593e-07	0.180397113503228	0.0392257301583708	0.812657251799567	0.0235670392964535	0.421598441855385	0.44956390073731	0.157873771491316	0.945446562268546	0.170056351113499	0.460039511769803	0.402479125461413	0.0185812075386306	0.350317956665897	0.691892660846569	0.0736800604784682	0.327615986384052	0.278744588593586	305	0.595703125
6.57499134304454e-08	4.44089209850063e-16	5.57031504255781e-11	0.710256930887268	0.41364462271611	0.620891349918306	0.390940313012609	0.846778863752425	0.0560746879542738	0.327154985334799	0.0328752059519777	0.368426157577078	0.426121056012152	0.389682214912978	4.81136137514542e-07	0.179186736142907	0.0399743922858308	0.77363195887741	0.0210589610650753	0.410791679409932	0.45080165876418	0.154679241001018	0.950468984241975	0.167716215400684	0.46313036455429	0.398159016581215	0.0168568556819478	0.349476731629008	0.657617931035437	0.0687561861332546	0.32283846159253	0.275519315104887	306	0.59765625
5.06858579770684e-08	4.44089209850063e-16	4.09709377115154e-11	0.706226148109691	0.412702438999322	0.612750516263899	0.392107778996444	0.849314491864735	0.0509542922079859	0.321843262702813	0.0292860632860264	0.365039226653132	0.413987675160164	0.385179691970898	3.77274155778516e-07	0.178098936687145	0.0412825097768422	0.735428097843595	0.0188510434573853	0.400942452925249	0.451794969978975	0.151742917973004	0.955093484366721	0.164920871761367	0.466081029905313	0.395103777870867	0.0153121237000759	0.349135297615784	0.624498877205666	0.064060286711438	0.318391289733184	0.272640255112958	307	0.599609375
3.86512778651546e-08	2.65360124446362e-16	2.96858728676338e-11	0.702942610966699	0.411790581108515	0.604212793358812	0.393802706210471	0.852116186991036	0.0461723378881292	0.316686849611453	0.0260044410660698	0.362257746735834	0.401817513137695	0.381413352899277	2.93010574152351e-07	0.177087196906864	0.0429707088524782	0.697879917691918	0.0168297991879635	0.391764425298756	0.452632154781306	0.148976845368258	0.959414311512022	0.161835241826604	0.46890570643853	0.392873497064869	0.0138832836302964	0.349105465732797	0.592224339399779	0.0595306863768874	0.314171034391162	0.270087638677999	308	0.6015625
2.9183363016564e-08	7.06505561125039e-17	2.12297004470951e-11	0.700426217029716	0.410905067957714	0.595297733432738	0.396040417780595	0.855172379470304	0.04171781145579	0.311680099231945	0.0230136826394623	0.36006620273435	0.389620189918689	0.378371071236803	2.25550148066149e-07	0.176147398064288	0.0450387932550343	0.661034375429181	0.0149864899902584	0.383264171310087	0.453320745104689	0.146379611814897	0.963413687218895	0.158471453850952	0.471587457578248	0.391446998089834	0.0125670119838047	0.349369559350513	0.560821769031468	0.0551717694538752	0.310177747305629	0.267859596580358	309	0.603515625
2.18337424785562e-08	0	1.50070353870983e-11	0.698695978629745	0.410041801200894	0.586025209051872	0.398835943069536	0.858471145147249	0.0375796711708428	0.306817397073089	0.020297254234427	0.358448701901964	0.37740531237992	0.376040051004396	1.72178549586612e-07	0.17527540655587	0.0474865489050613	0.62493788267687	0.0133124388428451	0.375447788514376	0.453868493826849	0.14394994120742	0.967073799455726	0.154841818371135	0.474109282427611	0.390802880336864	0.0113599913947267	0.349909633305021	0.530318222701548	0.0509877527372184	0.306411351338346	0.265952762842402	310	0.60546875
1.66392468978285e-08	0	1.09024588599492e-11	0.698105549854134	0.409197300675096	0.576304337069171	0.402450792528686	0.862075322122659	0.0338599148434679	0.302144615123793	0.017929086001465	0.357594144539625	0.365189500678478	0.374667606290545	1.33509308913026e-07	0.174488470032922	0.0504694158919894	0.59000440517439	0.0118567923206942	0.368602592680646	0.454241301763377	0.141756343215101	0.970209572707004	0.150871425741158	0.476361368599046	0.391205081126847	0.0102990045935468	0.3507888959667	0.501143866318512	0.0470578735584441	0.302962490985899	0.264381724994465	311	0.607421875
1.25845131550406e-08	0	7.83920087934256e-12	0.698376783684242	0.408355069266128	0.566297384338803	0.40669936929341	0.86587364410216	0.0304312335551838	0.297604572999907	0.0157932572746584	0.357267692709758	0.35299191747644	0.373966181783861	1.0282424195555e-07	0.173756800142584	0.0538522230705335	0.556016765428237	0.010549774226714	0.362481460566371	0.454505424496073	0.139741393761725	0.972915376646793	0.146675658533464	0.478375303672973	0.392342611992079	0.0093412456068247	0.35187820426815	0.47300723585385	0.0433215357166101	0.299747274529471	0.263117750723659	312	0.609375
9.41754749856963e-09	0	5.55848527979916e-12	0.699455694918916	0.407507715620477	0.556050780760785	0.411553334268081	0.869833545076122	0.0272649041905365	0.293185278377985	0.0138620775711656	0.357412370045294	0.340822096188693	0.373865813023806	7.84415335169746e-08	0.173072711399508	0.0576113710239457	0.522957174564443	0.00937540557114303	0.35703677329577	0.454681015191057	0.137896876777739	0.975194493560592	0.142284926892722	0.480144189118756	0.394146022229403	0.00847767854564264	0.353139349874125	0.445869598919259	0.0397681868486937	0.296748982390643	0.262146487880516	313	0.611328125
6.97951196479998e-09	0	3.89321676748835e-12	0.701334759588282	0.406648618314745	0.545592475526074	0.417018033954703	0.873935077078154	0.0243496720313403	0.288882763721958	0.0121224889052065	0.358002756463504	0.328689544292526	0.374335971172405	5.93138392850114e-08	0.17243209823666	0.0617454457817268	0.490855659666352	0.00832688483695437	0.352260891645393	0.454781022804446	0.136224436182083	0.977028371304244	0.137715481411476	0.481649923018184	0.396589437236067	0.00770538343003078	0.354548153798357	0.419747253442167	0.0363977496753051	0.293964013993853	0.261455542819363	314	0.61328125
5.25607568264582e-09	0	2.7922456014017e-12	0.704263473507905	0.405758049492943	0.534914453345754	0.423314490215398	0.878180517651026	0.0217491154393358	0.284730787260321	0.0106146123725122	0.35913452717625	0.316628980228176	0.3755004043643	4.54636226569634e-08	0.171841426449936	0.066382232542029	0.460108170101887	0.00743446142508205	0.348364861858875	0.454809906054309	0.134789347904009	0.978217972324983	0.132942075442342	0.48275892327425	0.399839327176331	0.00705039156156483	0.356099891046304	0.3950295327017	0.033272576990887	0.291457685287697	0.261037115914546	315	0.615234375
3.94341719085197e-09	1.9975603662766e-17	1.99292203110576e-12	0.708009311976427	0.40482671591367	0.524121117843291	0.430294693358109	0.882498168333119	0.0193857017146931	0.280698217665314	0.00927468920043675	0.360651485823846	0.304648273951938	0.377156337231856	3.47281216300946e-08	0.171284347967525	0.0714279167004553	0.430521340826747	0.00665917365583355	0.345163234133183	0.45481072124498	0.133555026346265	0.978836489410699	0.128036339268282	0.483502834624746	0.403699309312333	0.00648709090085452	0.35771455563879	0.371494500278033	0.0303458033457891	0.289170114511358	0.260862334618825	316	0.6171875
2.92523685367172e-09	4.16333634234446e-17	1.40133275354038e-12	0.712446496695426	0.403850624760533	0.513264662137812	0.437879585318805	0.886852987286265	0.0172217512928112	0.276770879421995	0.00807273414740267	0.362475191885607	0.292750939123066	0.379199929728759	2.62588167043715e-08	0.170753354156282	0.0768342245544162	0.401990504826947	0.00598270560717629	0.342559231848811	0.454804583479969	0.132502987579071	0.978922069885502	0.123033183195886	0.483899297697181	0.408072766102252	0.00600319069824583	0.359352984427924	0.349026895778105	0.0275930409941723	0.287070561060529	0.260910458987168	317	0.619140625
2.14774287748457e-09	6.37116622086059e-17	9.72589433232607e-13	0.717539677218289	0.4028231712358	0.502378204082995	0.446061927253499	0.89122260234944	0.0152470175033884	0.272947808323582	0.00699901147998993	0.364574257575464	0.280946751631752	0.381587544075678	1.96696139363611e-08	0.170245337488314	0.0825963764566137	0.374528160781485	0.00540039426460558	0.340532260069537	0.454806316966634	0.13163529752188	0.978456984524738	0.117949687409541	0.483931646379161	0.412933303720208	0.00559664429726713	0.360988526735272	0.327633308545833	0.0250111811616237	0.285152447362364	0.261163652262372	318	0.62109375
1.59753292623137e-09	1.32049253686482e-16	6.88262998782194e-13	0.723399295723174	0.401716648916578	0.491520979850313	0.454997060664378	0.895566648151915	0.013497162258106	0.269259139700028	0.00607297762737834	0.366964942094518	0.269282881429992	0.384328459405157	1.48968777843616e-08	0.169761374784407	0.0888074014995668	0.348466380648995	0.00493148993520075	0.339205666580931	0.454847940307296	0.131009925451091	0.977244563315801	0.112796260238211	0.483460621948547	0.418371503778855	0.00528653593618744	0.362566572408921	0.30763900551839	0.0226432561263461	0.283454823693179	0.261594359687352	319	0.623046875
1.18921416233001e-09	5.74035768414031e-17	4.87636446373893e-13	0.72984719208689	0.400526133530714	0.480766870438314	0.464584337121851	0.899839819033415	0.0119308623323529	0.265694334252695	0.0052631506624852	0.369547801641039	0.25776845206453	0.387284205287821	1.12883065584381e-08	0.169294011920404	0.0954098160299588	0.323685836824901	0.00455792240852271	0.338457453807819	0.454957415638445	0.130607794472614	0.975316782532361	0.107615654000454	0.482499571921743	0.424277909119185	0.00506084603741388	0.364033733127269	0.288921005476056	0.0204605351558999	0.281940315313439	0.26217514899616	320	0.625
8.74575750204263e-10	0	3.40020309887791e-13	0.736720639962847	0.39925838827397	0.470146612437469	0.474700817725197	0.904025853844494	0.0105088264694237	0.262237072593241	0.0045424488278223	0.372250020164776	0.246394115885717	0.390356966537621	8.46103254126246e-09	0.168838198357469	0.102332323886216	0.29999254248203	0.00426166057521989	0.338162274924807	0.455142213867783	0.130396210264493	0.972761239726764	0.102432748843793	0.481104895273116	0.430549050499585	0.00490545367980938	0.365372445501453	0.271286904107366	0.0184290721969005	0.280570300208178	0.262889401630664	321	0.626953125
6.36203057828107e-10	0	2.33904646493391e-13	0.743961069826075	0.397909615223643	0.459694758136414	0.48532578138982	0.908105328824373	0.00922250535676187	0.258889410940937	0.00390400097664649	0.375038747470661	0.235169616410044	0.393497358517831	6.27906186515227e-09	0.168392201670299	0.109564543910748	0.277383106104241	0.00404020939513572	0.338290248320439	0.455414946801817	0.130375365961491	0.969563934550936	0.0972627082022702	0.479264703456781	0.437160353865818	0.00481943143350462	0.36655755690616	0.254734875970418	0.0165441014791178	0.279336216267263	0.26371798822314	322	0.62890625
4.67169925429562e-10	0	1.63180496051596e-13	0.751544288477126	0.396455263506008	0.449512359743982	0.496537698440871	0.912020175812711	0.00808917754564933	0.255681611986295	0.00335571902906835	0.377876040567106	0.224147465815905	0.396632749124911	4.69660285914733e-09	0.167955659828433	0.117158728955324	0.25610195049469	0.00390739502975516	0.338885526008847	0.45581741500103	0.130589592332108	0.965550621537425	0.0921346361314209	0.476855053277014	0.444148800814671	0.00481781750721607	0.367509148632723	0.239513801900713	0.0148312721173012	0.278254332492741	0.264621550908404	323	0.630859375
3.45131246813991e-10	0	1.14865818876739e-13	0.759314109201207	0.394891622546638	0.439678178148478	0.508273260237622	0.915731933209577	0.00709112705004184	0.252621028869519	0.00288441885845052	0.38068753469419	0.213349693249335	0.399648478297374	3.53122139231453e-09	0.167525948971974	0.125082646451221	0.236125445057502	0.0038598284720125	0.339872183046711	0.456372997795432	0.131035764396848	0.960695796827993	0.0870799139969672	0.473856674183501	0.45146008888817	0.00489979512620984	0.368173407484172	0.225610678353685	0.0132785822431542	0.277303371317815	0.265569228583831	324	0.6328125
2.51674202101483e-10	0	7.94793523924249e-14	0.767132871998937	0.393239536734865	0.430173024326099	0.52038803433827	0.919258723904842	0.00619251974036893	0.249684806855349	0.00246828439199086	0.383433934759444	0.202746705438819	0.402498367920434	2.6241154611203e-09	0.167100580923787	0.133250138029511	0.217185048786808	0.00388010128069195	0.34112748370262	0.457063849193348	0.131666147610425	0.955147452169194	0.082102109734739	0.470373768960304	0.459000381360181	0.00504945250350635	0.368574353511348	0.212763167389015	0.0118479629052075	0.276444960378199	0.266559546512223	325	0.634765625
1.81409862720973e-10	0	5.42175731919591e-14	0.774928526605733	0.391499953387461	0.421028661985683	0.53284914180408	0.922587644363151	0.00538672814407035	0.246876651649924	0.00210271650057936	0.386085577696593	0.192347349485285	0.405135929064373	1.92951668657886e-09	0.166678854144537	0.141643705923518	0.199265069151901	0.00396774481104922	0.342617988019137	0.457896409518009	0.132477630828269	0.948898578658821	0.0772125824606274	0.466402529349871	0.466747772383046	0.00526698394545564	0.368691891881659	0.200962253283571	0.0105341755356227	0.2756697684231	0.267575303139664	326	0.63671875
1.31435202368263e-10	0	3.74801200176854e-14	0.782582275876569	0.389660082742999	0.412357493520743	0.545663691847182	0.925665205608632	0.00468016465092102	0.24422512063715	0.00178986718549592	0.388580395096438	0.182201120033638	0.407452349443294	1.4246430499944e-09	0.166260461666162	0.150274128368317	0.182518678379804	0.00413434191571121	0.344332647886907	0.458904037234394	0.133496476463353	0.941816446384439	0.0724437454561428	0.461852920642083	0.474705056005774	0.0055649068120419	0.368445951327227	0.190376990414807	0.00934961963341541	0.274977805892992	0.268575127377523	327	0.638671875
9.63896508906091e-11	2.77555756156319e-17	2.61735078055371e-14	0.789898593141002	0.387718097316949	0.404277884769981	0.558775256243282	0.928443314119545	0.00406868584636648	0.241755054801918	0.00152585808338827	0.390837159252185	0.172353058068108	0.40931190501792	1.06305372375249e-09	0.165844548266286	0.159113899534869	0.167014469606564	0.00438873942357604	0.346213285479289	0.460110440770773	0.134731660050415	0.933810757293674	0.0678302910968041	0.456669050704318	0.482842687324376	0.00595285474523332	0.367759106719161	0.181099543690509	0.00829460733345789	0.274354693661981	0.26951655875185	328	0.640625
6.97069357202467e-11	2.39707243953138e-17	1.78859452501255e-14	0.79683935189768	0.385704896563382	0.396696831521496	0.572053761932137	0.930979161025376	0.00352262694010645	0.239430584456484	0.00129456641527245	0.392872068180213	0.162746883453535	0.410758487588013	7.83330681464511e-10	0.165429819111746	0.168079285802821	0.152435488073983	0.00471244160779703	0.34817274637642	0.461469726744163	0.136124740220444	0.925091871193383	0.0633489547221032	0.451001623251593	0.491088763112542	0.00641180528735842	0.366709430123855	0.172810890605464	0.00733190108597474	0.27377062360488	0.270422093051243	329	0.642578125
4.97935095933317e-11	0	1.20345652635219e-14	0.803331940252789	0.383626388724456	0.389639093248635	0.585457519034567	0.933267280283887	0.00303717513841571	0.237254792096997	0.00109306874128807	0.39466258578551	0.153389450587771	0.411756578620555	5.70758347150464e-10	0.165015746265557	0.177145608260309	0.138758234193116	0.00510672487411671	0.350180463721618	0.462979341827944	0.13766903137284	0.915662273394167	0.0590064776808988	0.444857194106616	0.499423906207055	0.00694283474891826	0.36528452617752	0.16549574276492	0.00645662416215077	0.273216686763106	0.271278501264278	330	0.64453125
3.55738656125176e-11	0	8.22868709198477e-15	0.809225261811719	0.381483619545883	0.383198773254276	0.598943312504686	0.935272098570247	0.00261313577359207	0.235249126457195	0.0009210854102142	0.396150426406167	0.144319025129004	0.41220695491544	4.15753129734735e-10	0.164601646329881	0.186290048679624	0.126055852324461	0.00558186768771134	0.352201187134019	0.46465205482718	0.139372695943097	0.905443240997442	0.0548277188457357	0.438190200978701	0.507832465000162	0.00755599708786788	0.363424570379168	0.159246872121419	0.00567249280725927	0.272684391045783	0.272051645403821	331	0.646484375
2.59047122977999e-11	6.28705841596505e-17	5.75759978414487e-15	0.814217275368972	0.379282551780244	0.377558569493859	0.612415706936089	0.936927248340381	0.00225292140539148	0.233454764980756	0.000778785436656698	0.39722426031882	0.135610601417638	0.411920399836505	3.07966467983812e-10	0.164185622817805	0.195459181386804	0.114468404548607	0.00615976680886562	0.35416719815596	0.466504819669948	0.141248744526403	0.894286300098148	0.0508593188706597	0.430919426776605	0.516282772434668	0.00827197983142032	0.361015993834275	0.154243274464209	0.00498703141350305	0.272156764042902	0.272679915062608	332	0.6484375
1.8582164847251e-11	5.23571085476597e-17	3.97661701547547e-15	0.818435933639751	0.377052723404885	0.372538260383546	0.625802814105457	0.93832256862024	0.00193382292186627	0.231818385547235	0.000655077409273064	0.397966330739308	0.127177634863431	0.41105019406007	2.25060964183354e-10	0.16376649859158	0.204598218324587	0.103660945090071	0.00681747638238444	0.356051658370896	0.468474020875826	0.143237362208978	0.882453279106542	0.0470519796415682	0.423226982485127	0.524734266665684	0.00906637265721406	0.358192513460118	0.150127380971012	0.00436735389067626	0.271619335155366	0.273214856308526	333	0.650390625
1.31560297168104e-11	1.87139865893269e-17	2.6430877688519e-15	0.821821409976601	0.374803242236308	0.368151979402352	0.639058973016292	0.939458384266397	0.00165254904801641	0.230340133226646	0.000548194828127308	0.398363744289667	0.119024058971357	0.409577527104557	1.62517570949581e-10	0.163343006001148	0.213677118576863	0.0936065923451071	0.0075575846694587	0.357832498965377	0.470547270982864	0.145329076202789	0.869957034579817	0.0434080094257724	0.41513025187435	0.533169606172766	0.00994066475624471	0.354950816480653	0.146878162326492	0.00380940425104538	0.271064576471758	0.273648339786931	334	0.65234375
9.26196451184e-12	6.07678890372507e-17	1.47609197592201e-15	0.824255813930712	0.37254383874351	0.36445265190961	0.652122617196441	0.940320199767055	0.00140756836767057	0.22902916588015	0.000457130620763468	0.398381919446313	0.11117066693447	0.407446365188794	1.16719267878761e-10	0.162913309239852	0.22265665522332	0.0843178782465211	0.0083880751549228	0.359478534606406	0.472715310239632	0.14751861639391	0.856774540102019	0.0399393846649754	0.406626786249283	0.541567593852825	0.0109013221107533	0.351263187105929	0.144521388338837	0.00331211966938869	0.270482754643668	0.273960482575405	335	0.654296875
6.69913745688799e-12	7.75894500164186e-17	1.26792515880485e-15	0.825284305357259	0.370296690839959	0.361693855206525	0.664807571474549	0.94082141433814	0.00120354354971106	0.227937330157202	0.000383352700257531	0.397870941303511	0.103724539538067	0.404406714249782	8.58523643590629e-11	0.162470748117011	0.231420323803578	0.0759775408442915	0.00934694147941503	0.360897806165897	0.474967127990244	0.149811376357486	0.842721719745781	0.0367066237678625	0.397637827308802	0.549871380894141	0.0119810913938689	0.346981867102231	0.143292664156608	0.00288590924816534	0.269846706906097	0.27406654120949	336	0.65625
4.76757396187941e-12	4.28949804968774e-17	9.65137061179802e-16	0.825238984869389	0.368075084198152	0.359610096800022	0.677144058191856	0.941071670153422	0.00102422528499873	0.226995541503097	0.000319697603989745	0.396975412074198	0.0965696253014123	0.400714126221807	6.22355464722246e-11	0.162015302043502	0.239974629323004	0.0682609385983223	0.0104023585420412	0.362132131004552	0.477245184687136	0.152158383266887	0.828087482266106	0.0336403203691563	0.388348024751616	0.55807980826591	0.0131477067381242	0.342285797956531	0.142818616241866	0.00250406024297782	0.269161308885569	0.274047554928438	337	0.658203125
3.34590730542744e-12	0	6.27023685498518e-16	0.824083666595542	0.365888093901983	0.358202438594275	0.689088020600923	0.941073789977785	0.000867486495435835	0.226199574159369	0.000265149907823495	0.395692757878578	0.0897064883818895	0.396368694114764	4.45439135913247e-11	0.161544500044957	0.248287811825065	0.0611414589720893	0.0115576009343538	0.36317148687849	0.479528807605496	0.154548810563709	0.81289396876256	0.0307392442004087	0.378783879407307	0.566177249475331	0.0144024082242771	0.33718073474825	0.14307276583517	0.00216348472363134	0.268421012428578	0.273900798613936	338	0.66015625
2.31951610696331e-12	0	3.74700270810982e-16	0.821783122796357	0.363744743936655	0.357471454443313	0.700595535954014	0.940830635342629	0.000731236832564646	0.225545037745249	0.00021871643664084	0.394020767535432	0.0831355712194081	0.39137118519195	3.15208345535995e-11	0.161055827542801	0.256328110957294	0.0545925400888224	0.0128159575666197	0.364006308915439	0.481797067565705	0.15697180495988	0.797163622555248	0.0280020542927827	0.368972177933096	0.574148138061392	0.0157464169118881	0.331672745414536	0.144028443325138	0.00186112943294145	0.267620345099721	0.273624236855116	339	0.662109375
1.6670760941728e-12	0	2.27511612243249e-16	0.817726205143892	0.361688298655118	0.357724760787908	0.711344135761433	0.940234645891334	0.000620132094003797	0.225082220993347	0.000181931196927796	0.39177877809111	0.0769926295614858	0.385433189499027	2.30296364890587e-11	0.160532901161135	0.263880304194063	0.0488108733399333	0.0142351991815557	0.364525390074011	0.483979305262312	0.159412329002282	0.780712880495244	0.0254997442543385	0.358876882388172	0.581891217515913	0.0172244494153216	0.325596488200086	0.145937038667389	0.00160734414023881	0.266717642499743	0.273110628026151	340	0.6640625
1.17723844141003e-12	0	2.01858731750031e-16	0.812444044849065	0.359704127918095	0.358631563644814	0.721501431016531	0.939403344757936	0.000523230140568482	0.224736082406683	0.000150426827832528	0.389156481893821	0.0711375568779245	0.378878714634674	1.65633853434164e-11	0.159980710527964	0.271043521254499	0.043503857044443	0.0157700228746256	0.364827429754774	0.486057186542738	0.161844272331793	0.763823159023335	0.023151600938345	0.348646729448851	0.589452127475674	0.0187948137207579	0.319155005608801	0.148437012393091	0.00138194539563983	0.265737879977367	0.272466206766622	341	0.666015625
8.18925735304963e-13	0	1.61486985400009e-16	0.805930114252731	0.357797675374028	0.360179058471088	0.731030411036241	0.938338469688843	0.000439228660225925	0.224498111507612	0.00012364778576418	0.386160441879868	0.0655677039630883	0.371725106011912	1.17517409944667e-11	0.159395895364167	0.277789125189497	0.038647666202399	0.0174235402666576	0.364915206801453	0.488005495022982	0.164257001059572	0.746523106280971	0.0209540848065232	0.338313664731199	0.596817058161032	0.0204577256601638	0.31236178397896	0.151496852591507	0.0011827526590567	0.264677697580671	0.271693040906536	342	0.66796875
5.62287590226274e-13	0	3.36431219584306e-18	0.798178977718307	0.355974182909763	0.36235396182718	0.739894430571046	0.93704164987622	0.000366847770551611	0.224359677895168	0.000101049896032023	0.382797489856271	0.0602803209482582	0.363990223138451	8.23833257505022e-12	0.158775086206664	0.284088711987876	0.0342186132227545	0.0191988329970761	0.364791921826136	0.489798970543347	0.166639919713894	0.728841516406847	0.0189036038317066	0.327909714882319	0.603972274350053	0.0222133459195391	0.305230533444481	0.155084887212178	0.00100761412219143	0.263533811969437	0.270793701008027	343	0.669921875
3.9890817921609e-13	0	8.74721170916906e-17	0.788689481224554	0.354276915609978	0.365371664080529	0.747735047304031	0.935419288015024	0.00030811051806612	0.224337699024556	8.3217307506044e-05	0.378939089405693	0.0553827961806388	0.355489863870854	5.9437875496866e-12	0.158094820908032	0.289692016064095	0.0303358861481705	0.0211531761834247	0.364387168293305	0.491309581360395	0.168954932357594	0.710696484914009	0.0170506327236854	0.317487699487623	0.610798447302787	0.0240991445588259	0.29766096884605	0.159335902085203	0.000861610727881166	0.262265054816962	0.26968175261915	344	0.671875
2.79554157600603e-13	0	1.71579921987533e-16	0.777922050349946	0.352677493179229	0.368978985296492	0.754748078026538	0.933551909688015	0.000257755996063965	0.224382183510236	6.82228256544149e-05	0.374731272699808	0.0507689163712417	0.346467409748683	4.24228329233161e-12	0.157363184781529	0.294725216735298	0.0268204011706706	0.0232467226066922	0.363791447757806	0.492557164062428	0.171199346568046	0.692265620148197	0.015337068494375	0.307117869116395	0.617353012191343	0.0260808744175794	0.289797146407466	0.164015630181279	0.000734093078960562	0.26089863584715	0.268441662533203	345	0.673828125
1.92864243094462e-13	0	2.05223043945859e-16	0.765972270209477	0.351169804108528	0.373115261728755	0.760950663901161	0.931451159685162	0.000214459063778894	0.224477197054567	5.55785155134122e-05	0.370207721707139	0.0464172612573491	0.336984517736432	2.98423238982161e-12	0.156579493321242	0.299196774468666	0.023629704002657	0.0254739124436799	0.363030016929004	0.493528890208566	0.173366759418556	0.673599673747583	0.0137500546587871	0.29683345171567	0.623638135408355	0.0281515507397609	0.28167617084514	0.169060919527091	0.000622407623046062	0.259438460334295	0.267091764193814	346	0.67578125
1.31403305744873e-13	0	1.63169141497935e-16	0.75286418778598	0.349752734088559	0.377754584716051	0.766317822287776	0.929114951417758	0.000177475123872769	0.224611660256907	4.50000926112682e-05	0.365381589580391	0.0423225979357861	0.32707117089327	2.07277965835071e-12	0.155740643046321	0.303086568254882	0.0207442682417338	0.027836564326069	0.36211665317222	0.494200353561961	0.175448013932095	0.654730057442374	0.0122849608047297	0.286666763103774	0.629642371924945	0.0303095289157652	0.273316975137736	0.174436161096238	0.000525134547460741	0.257883293056316	0.265637583588803	347	0.677734375
9.19567452487202e-14	0	1.21115239050011e-16	0.738258344138894	0.348451758687611	0.383009826145934	0.770506015368005	0.926452982391509	0.000147581324030506	0.224774026613075	3.66778765547854e-05	0.36017819014612	0.0385627491566327	0.316647760782439	1.47595067480978e-12	0.154820808273893	0.306149973651212	0.0182303313499838	0.0303855025582277	0.361033492993563	0.494412840116453	0.177393123206433	0.635655930561795	0.0109741402579138	0.276730656354659	0.635242242790306	0.032580690513851	0.264680159468778	0.180175872880397	0.000444507058294632	0.256197872822271	0.264014005322683	348	0.6796875
6.38243666671606e-14	0	1.42983268322941e-16	0.72249678699227	0.347235779735879	0.388706573970613	0.773684407530722	0.923512137615726	0.000122420259283084	0.22493569118466	2.9815906886341e-05	0.354695359581573	0.0350663601984689	0.305874847996749	1.0456383234017e-12	0.153829235260277	0.308501963210062	0.0159874948769723	0.0330895970533555	0.35984816151508	0.494200708958336	0.179208825980456	0.616478849383443	0.00978067660919498	0.267048789155788	0.640487142117933	0.0349391637302239	0.255857552312657	0.186138495061805	0.000375335065656731	0.254404405708839	0.262279473592265	349	0.681640625
4.36687723019217e-14	0	1.11022302462506e-16	0.70575694296349	0.346086841786869	0.394756004624202	0.775944344826045	0.920314432133221	0.000100957717088636	0.225083436024318	2.40744518662768e-05	0.348981969478608	0.0317976192500526	0.29483233900821	7.29398023461633e-13	0.152771513652074	0.310205769940466	0.0139682605515313	0.0359322121171614	0.358595497283283	0.493585225797302	0.180899780251926	0.597247136757265	0.00868642336852405	0.257628967644493	0.645403436368337	0.0373712243409673	0.246894524197564	0.192254801027011	0.000315277997056316	0.252514633785324	0.260464760404209	350	0.68359375
2.9738837655072e-14	0	1.51394048812651e-17	0.688086442686495	0.34499689165681	0.40112270145152	0.777275215592035	0.916853441324229	8.27815372766373e-05	0.225206621229727	1.93118480805401e-05	0.343054038543597	0.0287498227211519	0.283555687994647	5.02032758798893e-13	0.151646316535679	0.311253284689069	0.0121575834510109	0.0389127815658324	0.35729557491244	0.492548162759753	0.182458886905993	0.577991165179701	0.00768667620661784	0.24849868104682	0.649982437923412	0.0398728974963767	0.237812253726738	0.198487317024853	0.000263454197768055	0.250529014340272	0.258576153968501	351	0.685546875
2.0360817409185e-14	0	1.41301112225036e-16	0.669315494017078	0.343964318690636	0.407825592488735	0.777388921902764	0.913037108472836	6.81349184052678e-05	0.225277551530912	1.55732340527161e-05	0.336881110709578	0.025974083667656	0.272048113543889	3.52531135596524e-13	0.150432246882015	0.31144089339632	0.0105884054357091	0.0420694605323219	0.355976395423532	0.49093262781784	0.183834021757087	0.558763743892287	0.00679990382931704	0.23979522835345	0.654108708532803	0.0424555864717419	0.228618538968782	0.204794657012178	0.000220698651133767	0.248420904004448	0.256566507241018	352	0.6875
1.40106781395493e-14	3.36431219583423e-17	6.56040878187464e-17	0.649669777425675	0.342958937376296	0.414748020453901	0.776390583061125	0.908879208350775	5.60459766556529e-05	0.225280649609931	1.25542109424228e-05	0.330521393849933	0.0234299800646852	0.260409848116446	2.4794308020855e-13	0.149137815794385	0.310844816784269	0.00921044105301083	0.0453812389294646	0.354687183370789	0.488762081912582	0.185028747246606	0.539625880671643	0.00600590297539601	0.231531144889634	0.657807565499299	0.0451001386359522	0.21937053943098	0.211087167137245	0.000184708843048216	0.246204079055698	0.254467986362165	353	0.689453125
9.48736039225109e-15	3.53252780562519e-17	4.03717463500118e-17	0.629360914996874	0.341959660227493	0.421803734143192	0.774450143167371	0.904418735678432	4.58141894998244e-05	0.225215645165664	1.00473449540517e-05	0.324023987319171	0.0210732666263095	0.248706990788962	1.71559736114345e-13	0.147776765930641	0.309587297497437	0.00797973824882722	0.0488203471810843	0.353451917247775	0.486107064828866	0.18606315833131	0.520600470392536	0.00528507745676847	0.223667109799406	0.661134842678188	0.047789159970069	0.210104046514831	0.217318202804385	0.000153725697544228	0.243896928807592	0.252319159218553	354	0.69140625
6.34509280134236e-15	0	1.17750926854187e-16	0.60845036576375	0.340953212990404	0.428952440000121	0.771572059883286	0.89964625886804	3.72222647967029e-05	0.225075402279492	7.98527743021197e-06	0.317404416444093	0.0188968336279725	0.236973806621062	1.17106661068678e-13	0.146350875019403	0.307673773413746	0.00688538892365807	0.0523828772568606	0.352291708052659	0.482959747798788	0.186932333821568	0.501714071635202	0.00463327576865704	0.216221519732633	0.664084723745706	0.0505162333197135	0.20083948569134	0.223451569926566	0.000127232129961127	0.241501160675234	0.250125032013851	355	0.693359375
4.36855938628995e-15	0	1.59804829302111e-16	0.586908792119068	0.33991306847827	0.43614344625061	0.767548359332841	0.894470975749631	3.03137483756268e-05	0.224831041733618	6.3686765500938e-06	0.310661002120021	0.0169304480349182	0.225262946739983	8.12346822805986e-14	0.144849198984045	0.304963876795976	0.00594122701937068	0.0560897153650812	0.351261340201965	0.479194129664282	0.187589291057376	0.48304524763838	0.00405957398107911	0.209322219037483	0.666558906497048	0.0532781230686733	0.191613063272329	0.229400726956769	0.000105453487529034	0.238999295200379	0.247851677610037	356	0.6953125
2.92190514208153e-15	0	9.58828975812553e-17	0.564886290015761	0.338804964036353	0.443281612530923	0.762406237654982	0.888869550390915	2.47290695494829e-05	0.224472108788163	5.09183902300373e-06	0.303827071349251	0.0151578582531492	0.213648218326217	5.65608166363558e-14	0.143280169405087	0.301485598896347	0.00512606302467509	0.0599273191899266	0.350406878425721	0.474806292406367	0.188024983778933	0.464650056539064	0.00355523467539748	0.202998981462261	0.66854689412639	0.0560572813663224	0.182469316288196	0.235085919371816	8.74880267455162e-05	0.236396406974586	0.245507013171016	357	0.697265625
1.99167281993358e-15	2.18680292729226e-17	5.55111512312578e-17	0.542567789499719	0.3376201624503	0.450318802153628	0.756381834409491	0.882908818170169	2.00381360420292e-05	0.224016762245705	4.03942583691689e-06	0.2969389278633	0.0135323914655078	0.202153663794268	3.86778151594024e-14	0.141663578161894	0.2974082746057	0.00440374454369709	0.0638605879834115	0.349721107807103	0.469918271898986	0.18827689003388	0.446508545489724	0.0031020535751293	0.197154905747725	0.670135887892568	0.0588386698238371	0.17341837614514	0.240510736625021	7.21487641327591e-05	0.233715233623732	0.243133973406342	358	0.69921875
1.44497208811057e-15	4.71003707416693e-17	4.71003707416693e-17	0.520017451359741	0.336343724924931	0.45721530913563	0.749493405068335	0.876579089104367	1.61317588315424e-05	0.223463602164378	3.18086961053034e-06	0.290009079729074	0.0120474479984474	0.190807124363756	2.617939535188e-14	0.140004900786679	0.292749803333153	0.003766797095439	0.0678817729987103	0.349221134651034	0.464534794858582	0.188342127617785	0.428641987790875	0.00269674027011528	0.191796658153169	0.671322516072222	0.0616138663000671	0.164477402649578	0.245644114411571	5.91485359352123e-05	0.230958310400068	0.240735108079895	359	0.701171875
8.98271356287559e-16	5.04646829374551e-18	5.04646829374551e-18	0.497294444540798	0.334936137103	0.463884760267617	0.74161994447166	0.869800339716164	1.29946747099754e-05	0.222794598202518	2.50805194840338e-06	0.283048923108477	0.0107176704059682	0.179676535334798	1.80209382769828e-14	0.138306121656927	0.287438207708211	0.00321924337811304	0.0719933654990786	0.348965205848484	0.458578717487441	0.188183672098497	0.411131023808812	0.00234278871559525	0.187017653307595	0.672030950589469	0.0643682053280943	0.155691769691579	0.250387474100828	4.84895117735982e-05	0.228116391486939	0.238285912968193	360	0.703125
5.3660779523546e-16	3.70074341541759e-17	0	0.474533009183568	0.33334935010517	0.470212488315611	0.732721140651565	0.862506309602091	1.05141788321742e-05	0.222002071472242	1.98899739258883e-06	0.276081361491938	0.00954359653701796	0.168841478528323	1.23419792904158e-14	0.136580620249783	0.281463635895472	0.00275499619712502	0.0761811525198459	0.349011658297067	0.452018707826462	0.18777429666797	0.394056877521099	0.00203835579512765	0.182877975026977	0.672207260392584	0.0670774582170815	0.147113764383779	0.254634842753879	3.98834566465437e-05	0.225187826475489	0.235773006808856	361	0.705078125
2.23726761022929e-16	3.19609658604184e-17	0	0.45183402833884	0.331603480824571	0.476220973899683	0.723072319653698	0.854802225956278	8.44596949131163e-06	0.221119794301645	1.56422405394308e-06	0.269122392814437	0.00848093210752732	0.158266830720896	8.27284368955513e-15	0.134847110146038	0.275016329830281	0.00234681723005939	0.0804112369459185	0.349309213147355	0.445014568260519	0.187168883959829	0.377346588627078	0.00176821511682728	0.179227517716212	0.671969231684281	0.0697373499192576	0.138717032241662	0.258461034049585	3.2593857774886e-05	0.222196890384794	0.233242500874933	362	0.70703125
0	0	0	0.429254373962297	0.329686259398451	0.481876499767404	0.712702664486281	0.846681391870561	6.73772274414127e-06	0.220152750736844	1.22049135608207e-06	0.262180272337646	0.00752424972721983	0.147971038359326	5.44513928895683e-15	0.133114300579768	0.268123226968313	0.00198985198417607	0.0846722594018245	0.349867135601605	0.437583222512936	0.186366460404946	0.361015938411607	0.00153001107350635	0.176060618506827	0.671315089445274	0.0723384551986574	0.130513812798749	0.261843912190603	2.64694261783181e-05	0.219146607445504	0.230694526873299	363	0.708984375
0	0	0	0.406884155705793	0.327561434994671	0.487092683760322	0.701568597642518	0.838086272909035	5.36632038565294e-06	0.219098678389528	9.50976331915938e-07	0.255267612036402	0.00667880792258191	0.138010635713692	3.38449806900856e-15	0.131394569295067	0.260769703742865	0.00168382518365406	0.0889518640250899	0.350727382417219	0.429699189093455	0.185342795044325	0.345130371499725	0.00132441830830542	0.173424672623261	0.670193625722534	0.0748609217235616	0.122542803765257	0.264702612045976	2.14557654779517e-05	0.216034180220901	0.228112274894046	364	0.7109375
0	0	0	0.384898952467693	0.325159949380504	0.49170098561506	0.689592898315735	0.828905443094061	4.30709925344176e-06	0.217958367919436	7.48180732512182e-07	0.24840694411105	0.00595577849188931	0.128492293009817	2.36847578586692e-15	0.129715477573013	0.252934009898802	0.00142933162360926	0.0932216705484344	0.351966829193092	0.421322034524656	0.184050907719292	0.329818313254561	0.00115327493964358	0.171404279436752	0.66850297007462	0.0772640398902314	0.114878138829369	0.266882356983031	1.7498868598773e-05	0.212854593368098	0.225464380818507	365	0.712890625
0	0	2.52323414687562e-17	0.363276088369375	0.322541108259959	0.495816166840342	0.677053282987067	0.819287384624252	3.43020748672596e-06	0.216769500987814	5.83357584509681e-07	0.241593149682812	0.00531610008926133	0.119318845280397	1.6451486637627e-15	0.128083455154459	0.244792940272308	0.00120728056874702	0.0974618864405555	0.353489781717027	0.41262110258296	0.182561547993554	0.314950244219415	0.00100478239462873	0.169815387908046	0.666389678967469	0.0795634895040541	0.107453363102443	0.268537726592025	1.41729788755125e-05	0.209630749369431	0.222800678822749	366	0.71484375
0	0	4.37360585458357e-17	0.342058163665333	0.3196991214085	0.499414885975526	0.663985966164813	0.809231179251026	2.71172525085042e-06	0.215542261236226	4.51032330928547e-07	0.234830345479184	0.00475591532237217	0.110498763239201	1.0210687514355e-15	0.126508950087613	0.236377601978902	0.00101467770055766	0.101658641396261	0.355295609836442	0.40362277103717	0.180875681504308	0.300537105319151	0.000877463732226598	0.16864146288703	0.663852710950784	0.0817502643809894	0.100275160793215	0.269658324726696	1.14023817122109e-05	0.206365919773761	0.220119876921583	367	0.716796875
0	0	1.68215609791199e-18	0.321317752421492	0.316614699265814	0.502440293415762	0.650402955048051	0.798710534314055	2.13455351386811e-06	0.214286732795008	3.47123213359826e-07	0.228126054845788	0.00427550309228261	0.102061984431405	3.06152409820793e-16	0.125007714619181	0.22770862637495	0.000849864991521367	0.105792905868386	0.357399349192558	0.394341235834496	0.178983052625976	0.286618154380853	0.000770897526917851	0.167886636880668	0.660865957468254	0.0838072306797679	0.0933654319721563	0.270201514675878	9.13548316069908e-06	0.203061556662704	0.217412760258604	368	0.71875
0	0	0	0.301309852732892	0.313200242613901	0.504652070739396	0.636233245423887	0.787575593278062	1.69972562553332e-06	0.213024350571144	2.70979553633092e-07	0.221507126868707	0.00389297014217713	0.0941491365209946	3.98670995206317e-16	0.12363237552647	0.218785089893803	0.000715603587072567	0.109805473191391	0.359887876469075	0.384759340570212	0.176819454440162	0.273382899255224	0.000688916517432349	0.167637163537714	0.657277103886753	0.085668654712887	0.0868257702065793	0.269960454138085	7.38905266678903e-06	0.199713337486062	0.214633768049498	369	0.720703125
0	0	0	0.281874629134951	0.30955251947702	0.506262221936978	0.621716630451513	0.776013101694385	1.34220481254331e-06	0.211779032526242	2.09497805477985e-07	0.214951890365861	0.00357512177315741	0.0866110858675865	2.28773229316679e-16	0.122364699326843	0.209736268470931	0.000599333398821751	0.113705959938349	0.36263493061622	0.375018870711295	0.174468269127156	0.260646254692018	0.000622739355539084	0.167705721342417	0.653260361256234	0.0873777748377663	0.0805533224315061	0.269161646125815	5.93196056339585e-06	0.196339995617393	0.211837174038734	370	0.72265625
0	0	0	0.263037284819942	0.305674384195645	0.507260354355235	0.606892047726896	0.764029500080968	1.05155759029485e-06	0.210563466142436	1.60517517089255e-07	0.208461472935163	0.00331985539789687	0.0794476678507802	0	0.12121471102774	0.200592330574685	0.000499297976736592	0.1174798748219	0.365629854050342	0.365151159596947	0.171932561947978	0.248415260659571	0.000571675774558326	0.168068082190332	0.648815056690299	0.0889275550901442	0.0745495372943329	0.267807455408766	4.72817694095016e-06	0.192944879562045	0.209021544996337	371	0.724609375
0	0	0	0.244822389600654	0.301569012186938	0.507636555502525	0.591798473491982	0.751631501343142	8.17700025773618e-07	0.209390383661538	1.21960114479732e-07	0.202036916277903	0.0031251323179979	0.0726584385551084	0	0.120192388945011	0.191383346504487	0.00041377790531951	0.121112734720785	0.36886164356137	0.355187647670953	0.169215475499474	0.236696829823386	0.000535062474436658	0.168699796830366	0.64394053173324	0.0903110499573396	0.0688156871137257	0.265900699621726	3.74274579456593e-06	0.189531338590178	0.206185466107168	372	0.7265625
0	0	0	0.22757549364962	0.29714625577314	0.507082678937018	0.576417347427237	0.738649537328748	6.46105864860404e-07	0.208315248629359	9.44874916709121e-08	0.195710443607876	0.00301538646601935	0.066412007893045	0	0.119383702163531	0.182158571111981	0.000345623262070321	0.124498825212401	0.372403047645082	0.345171710274302	0.166242352200832	0.225748394642852	0.000518513591251617	0.16965543975271	0.638433485443173	0.091433355129033	0.0634782366692109	0.263200134688788	3.0027314870109e-06	0.186099984494138	0.203273697247344	373	0.728515625
0	0	0	0.211012349911545	0.29252431945757	0.505893920874835	0.56091318086944	0.725292288843874	5.05938611462928e-07	0.207330214005223	7.24419948556485e-08	0.189450703882272	0.00296175775219468	0.0605258802131351	0	0.11873622471762	0.172974149368457	0.000287032260289243	0.12769145061676	0.376123541568997	0.335179977986751	0.163103745908928	0.215332676784356	0.000515240340584626	0.170780266852466	0.632495943951607	0.0923687497616815	0.0584074095019088	0.259979625455282	2.38967850331574e-06	0.182662787298163	0.200344348699085	374	0.73046875
0	0	0	0.195141293826671	0.287714602713271	0.504073146204365	0.545323440603675	0.711573583189551	3.9285595317759e-07	0.206447028856193	5.50100499470522e-08	0.183257462047221	0.00296393763619614	0.0549937203721609	0	0.118257302901298	0.163855101104407	0.000237024148875662	0.130677850892506	0.380004035200663	0.325243428435996	0.159804930212889	0.205453531336463	0.000525277836591811	0.172046656099046	0.626128093725349	0.0931134797326184	0.0536004470846995	0.256253153024289	1.88727370671475e-06	0.179223028744157	0.197396792269437	375	0.732421875
0	1.68215609792153e-18	0	0.179970124516524	0.282728765101565	0.501623658147062	0.52968544945279	0.697507483725269	3.02637074690137e-07	0.20567732765731	4.14029597004058e-08	0.17713047245114	0.00302168062429846	0.0498090392479764	1.68215609792153e-18	0.117954141287592	0.154826191400944	0.000194637661446464	0.133445384613142	0.38402520153361	0.315392901143303	0.156351255657653	0.196114707514668	0.000548686792647977	0.173426975578401	0.619330180127921	0.0936639294738296	0.0490544730352554	0.252035047937731	1.47962433797895e-06	0.175783984611548	0.19443057175148	376	0.734375
0	4.37360585458429e-17	0	0.165795836480283	0.27752877164264	0.498303666198711	0.514070121836555	0.68299098189933	2.36542525706432e-07	0.205094738516973	3.17156768011542e-08	0.171096186104941	0.00315851537748586	0.0450955382326414	4.37360585458429e-17	0.117914348255025	0.145981576665716	0.000160989746184841	0.135874584354525	0.38819170156592	0.305738445229338	0.152693930801281	0.187545974724962	0.000591639474888913	0.174898588608673	0.611926916609775	0.0939338088369751	0.0448673676487057	0.247165856253811	1.17430015007674e-06	0.17235405092079	0.191404602296313	377	0.736328125
0	2.52323414687514e-17	0	0.152367380711941	0.272199699216446	0.494351763178713	0.498540824643877	0.668172435918282	1.83702143729079e-07	0.204671229017488	2.41173444144716e-08	0.165130860647307	0.00335630147865433	0.0407177762735762	2.52323414687514e-17	0.118081359942396	0.137315652105876	0.000132579437215695	0.138029237239882	0.392421182735286	0.296287020332596	0.14889712641625	0.179558711239026	0.000650247207271502	0.176384031135927	0.604072459387798	0.0939908433516752	0.0409399572492764	0.241848128434934	9.26565735609441e-07	0.168937264722897	0.188359794437794	378	0.73828125
0	0	0	0.139637889967806	0.266768086598503	0.489818418858162	0.483128921782552	0.653090371980597	1.41386630077076e-07	0.20440657266701	1.81523954167699e-08	0.159230538539569	0.00361316388318278	0.0366463745605707	0	0.118447113109748	0.128838053097239	0.000108521042995417	0.139914708871365	0.396683009605984	0.287055990510123	0.14497664467864	0.17212170392221	0.000724458822667864	0.177853127678069	0.595794407191422	0.0938469855307925	0.0372517200242202	0.236131481795479	7.25127432113911e-07	0.165536304979512	0.185302906955426	379	0.740234375
0	0	0	0.127601698326273	0.26125164276462	0.484718119309708	0.467866433185716	0.637764678629877	1.07906782983747e-07	0.204308106820756	1.35346234573429e-08	0.153395165754602	0.00393057952037132	0.0328715508112023	3.36431219583829e-18	0.119014325480315	0.120565785789653	8.83020017856445e-05	0.141522473957453	0.400952533993475	0.278070551552082	0.14093985805273	0.165235711648158	0.00081506546722518	0.179279698900582	0.587095273287086	0.0935026439768514	0.0337970362740851	0.230038563726151	5.63093822449518e-07	0.162154216125533	0.182234727212888	380	0.7421875
0	0	0	0.116484591160927	0.255662553516312	0.478888626969291	0.452874277172675	0.622156718907357	8.33964930371024e-08	0.204447774210077	1.02469003332941e-08	0.147648015023223	0.00433417305956448	0.0294749089016034	4.54182146437597e-17	0.119857343154407	0.112604930545824	7.23005996574108e-05	0.142738238575017	0.405175114937213	0.269469592244413	0.136763324371929	0.159095163361368	0.000930067259846137	0.180591970066111	0.577833955286391	0.0928902980898888	0.0306446007662055	0.223490943962917	4.41937674372496e-07	0.158804333924109	0.179127578691734	381	0.744140625
0	0	0	0.10610268549561	0.250054597618209	0.472497583317105	0.438163864101145	0.606362314631111	6.42432834926334e-08	0.204792285093305	7.72968830693163e-09	0.141974794060463	0.00481400190426778	0.0263683501165546	2.35501853708346e-17	0.120927651243634	0.104927066043966	5.90467727014926e-05	0.143618788367535	0.40930395972051	0.261228823111992	0.132488859612901	0.153568156200745	0.00106782924736495	0.181760256138218	0.568117867906566	0.0920623154382734	0.0277280132791362	0.216621577727083	3.45779275083091e-07	0.155487036830021	0.176007747896215	382	0.74609375
0	0	0	0.0963616089847449	0.24445400157367	0.465630300693104	0.423735937394612	0.590429161542092	4.9014333119989e-08	0.205322118420853	5.76725466457546e-09	0.136368806580615	0.00536554319303971	0.0235082456588076	0	0.122198911983418	0.0975140380570445	4.7909483636032e-05	0.144195181971564	0.413316919827779	0.253330963595948	0.128137400489028	0.148587444013992	0.00122778694099239	0.18277353831224	0.558002184480534	0.091046237954418	0.0250140405321806	0.209496653852974	2.68180133516922e-07	0.1522021752833	0.172887284046971	383	0.748046875
0	0	0	0.0872467937101166	0.238880555750501	0.458308761935524	0.409614368891606	0.574380396604929	3.70631927875717e-08	0.206038191790176	4.26027248327661e-09	0.130831078550583	0.00599180910565274	0.0208838978619595	0	0.123668587149592	0.0903745050311118	3.86279154896083e-05	0.144464629919149	0.417187893768157	0.245791723435035	0.123717743521581	0.144150457070238	0.00141152977527854	0.183611193351341	0.547493400008715	0.0898464130779728	0.0224957380236118	0.20214276418002	2.06288816046901e-07	0.148952376934687	0.16976810742387	384	0.75
0	0	0	0.0789103984106352	0.233381912616278	0.450445809998875	0.395933288056487	0.558229279577308	2.83121967528575e-08	0.206994098564063	3.18631617639489e-09	0.125384305577412	0.00672143298049015	0.018543173697665	0	0.125387651962737	0.0836028722227039	3.12987300691926e-05	0.144333932555762	0.420822951128411	0.238743481940314	0.119227944139083	0.140410367225967	0.0016296197304136	0.184183241999028	0.536491064725485	0.0884190980995534	0.0202164106975199	0.194546691213164	1.60046045239058e-07	0.145753017246466	0.16663387497716	385	0.751953125
0	0	0	0.0712428490052062	0.227993736524667	0.44214452772379	0.382694208216631	0.542037709563966	2.1637172116296e-08	0.20816165771232	2.38482055988606e-09	0.120024021772599	0.0075532520189542	0.0164370353344032	0	0.127321646855537	0.0771756706121308	2.53507805121384e-05	0.143840769080464	0.424187554445971	0.2321631198118	0.114694806006608	0.137293613854483	0.00188350034730426	0.184477396442696	0.525060536070373	0.0867986794334123	0.0181384270631259	0.186790146874851	1.2419296340569e-07	0.142604678792225	0.163499594630952	386	0.75390625
0	0	0	0.0641190558557067	0.222723541358915	0.433503917832281	0.369851374752725	0.525843136682913	1.6366103543093e-08	0.209502291405742	1.76409280113044e-09	0.114740048294038	0.00847734140773143	0.0145167864784058	0	0.129429193927459	0.0710441825498161	2.0390233930028e-05	0.143042991057932	0.42729023022943	0.225988335087274	0.110137191619851	0.134698828668202	0.00217093181497879	0.184517279535719	0.513280704833889	0.0850235825155028	0.0162220713203024	0.178932397311289	9.54696850539356e-08	0.139502530612464	0.1603801372343	387	0.755859375
0	0	0	0.0575201357943519	0.217588737584928	0.424549032880342	0.357418697711659	0.509668900951138	1.22624182508413e-08	0.211009912584729	1.29116917242105e-09	0.109534631791009	0.00949788265889066	0.0127724903684464	0	0.131702802987045	0.0652096928599897	1.6290387449168e-05	0.141944085801097	0.430107653908847	0.220223352867893	0.10556435438283	0.132619502084242	0.00249439345537323	0.184290676754688	0.501163379034692	0.0831012525334318	0.0144602580525715	0.170999450336366	7.2750022342162e-08	0.136448588469187	0.157278324854804	388	0.7578125
0	0	0	0.0515352009957607	0.212650792428089	0.415250878729598	0.34551416079244	0.493560994974095	9.25426690497833e-09	0.212710799807112	9.53505079606568e-10	0.104430601215217	0.0106453173184309	0.0112282512884634	0	0.134166763170119	0.0597423119294255	1.30573068230951e-05	0.140481376298681	0.432532665050284	0.214968378289172	0.100989183593025	0.131163945656366	0.00286708288589776	0.183716060620318	0.488652027762148	0.0810111122154668	0.0128768197074026	0.163019151439108	5.5771423449176e-08	0.133457566648421	0.15418640745378	389	0.759765625
0	0	0	0.0461185126235243	0.207944108108595	0.405667848148076	0.334157891777935	0.47757157982468	7.0177287516479e-09	0.214583177136078	7.08239620990486e-10	0.0994342846631195	0.0119302852622741	0.00986266076731107	0	0.136798732841427	0.0546379870407822	1.04898887546379e-05	0.138669934230902	0.434517566401844	0.21021963624832	0.0964328441068691	0.130311877160238	0.00329587778209719	0.182776000893907	0.47578084213438	0.0787730403724302	0.0114558153397224	0.155048154506318	4.29297630474577e-08	0.130533306597177	0.15111178200709	390	0.76171875
0	0	0	0.0411335152066949	0.203442774634057	0.395889550671351	0.32325300552841	0.461708907074416	5.26313868413424e-09	0.21657820486307	5.19477541790784e-10	0.0945293738470022	0.0133333745652672	0.00862927107417642	0	0.139551253272433	0.0498226951798879	8.36434242045358e-06	0.136588035515398	0.436120104051827	0.20587314618458	0.0919044488811956	0.129933680454647	0.00377478502864945	0.181533796771022	0.46264210833673	0.0764282086798609	0.0101568056136195	0.147117504794597	3.27132730424591e-08	0.127665098435573	0.148069943072893	391	0.763671875
0	0	0	0.0365607605215672	0.199157981538281	0.385939958711182	0.312802867584417	0.445993608949054	3.90771338351711e-09	0.218683766566801	3.7675920884788e-10	0.0897188475653931	0.0148593075785599	0.00751982598672639	0	0.142413097569529	0.0452922888689445	6.62189042962006e-06	0.134244761870566	0.437323738038502	0.201921776598228	0.0874125728995821	0.130018377886634	0.00430721855156073	0.179986782288081	0.449253206184028	0.0739857867595158	0.00897338445863928	0.139248906522149	2.469729722163e-08	0.124854182479005	0.145064378927152	392	0.765625
0	0	0	0.0324426867662112	0.195143776437598	0.375825821621842	0.302890673817148	0.430483171596414	2.91211954045965e-09	0.220899209596003	2.7457165329248e-10	0.0850241162374993	0.0165372017354792	0.00654367613026983	0	0.145385287352842	0.0410895620035105	5.24844769099844e-06	0.131609335205692	0.438034034044222	0.19842168252708	0.0829768390800486	0.130629402484444	0.00490818575226674	0.178079121170678	0.435598430461073	0.0714431543878302	0.00791611511550387	0.131486081693017	1.86999364906985e-08	0.1221124278517	0.142093133966705	393	0.767578125
0	0	0	0.028778804629023	0.191445344900978	0.365585392168381	0.293566877444365	0.415243482080287	2.19170176452008e-09	0.223200664017448	2.02444718396438e-10	0.0804642354680396	0.0183937040458081	0.00569619193375004	0	0.148448535900881	0.0372327899579248	4.18265216345355e-06	0.128679840194666	0.438171631376127	0.19538909678513	0.0786221873858945	0.131787306987152	0.00559390044871409	0.175778810845303	0.421699301272353	0.0688134076997709	0.00698313403341907	0.123885692465872	1.42813856759033e-08	0.119448817712299	0.139159135455867	394	0.76953125
0	0	0	0.0254377621682708	0.187998057724935	0.355279953716393	0.284690807359932	0.400239273371472	1.6300216025429e-09	0.225544626237642	1.47259228380346e-10	0.0760132161927856	0.020395241227959	0.00493769975214901	0	0.151561981123832	0.0336326795504626	3.3065405009176e-06	0.125542297035626	0.437852715032641	0.192694932828467	0.0743415731395074	0.13334510319009	0.00635146882062328	0.173182053425973	0.407644079768202	0.0661310385829634	0.00613756320135496	0.116436734845486	1.07893254347624e-08	0.116846472580129	0.136276906438864	395	0.771484375
0	0	0	0.0224020614884263	0.184804566660441	0.344929368877466	0.276256062587909	0.38548620052525	1.19938465724765e-09	0.227915127703944	1.05842801694836e-10	0.071673951886283	0.0225461286158715	0.00426191575214144	0	0.154712416701872	0.0302819019038346	2.59407124509533e-06	0.122209659709746	0.437070637364062	0.190322844503406	0.0701418687106319	0.135287250334954	0.00718514059292664	0.170295068676662	0.393454554288144	0.0634053835830609	0.00537411621321185	0.109154338060096	8.07086894034012e-09	0.114305772272923	0.133450244129503	396	0.7734375
0	0	0	0.0196841213141057	0.181897029654122	0.334554719864595	0.268304497156115	0.371034353441662	8.82126905191751e-10	0.230293089101256	7.60756197095145e-11	0.0674634734168544	0.0248696969429986	0.00367027480563425	0	0.157885989234569	0.027199456928394	2.03223172635217e-06	0.118677094606362	0.435763423189279	0.188287255610055	0.0660416764894718	0.13763708869999	0.00810978129334845	0.167093399051576	0.37914519979094	0.0606440295913545	0.00469541226874248	0.102077719738427	6.03262850952805e-09	0.111834360713747	0.130680418691043	397	0.775390625
0	0	0	0.0173094030907089	0.179332508412292	0.324195833473893	0.260912176389573	0.356980553634658	6.59054395232907e-10	0.232637127848335	5.56935263900023e-11	0.0634155568277684	0.0274119818750716	0.00316654292472795	0	0.161053080590619	0.0244212265516492	1.6067850092259e-06	0.114938151182744	0.43381582314566	0.186609737874617	0.0620770682973293	0.140436053746474	0.00915610484455001	0.163534979503189	0.364749615080716	0.0578624029279906	0.00410714340298598	0.095280932427933	4.57212419607991e-09	0.109446853870846	0.127967605915065	398	0.77734375
0	0	0	0.0151631371103906	0.177014725897546	0.31387482245587	0.253912484099501	0.343239327724637	4.86142449528465e-10	0.234927658842232	4.01832859915741e-11	0.0594916231198755	0.0301212954608771	0.00271967060934588	0	0.164192920006167	0.0218538936865436	1.25944436293875e-06	0.111070625923984	0.431398023358192	0.185161968973051	0.0582212358589447	0.143535926148059	0.0103001539866259	0.15973213860365	0.350329587566021	0.0550800342037906	0.00357846565006294	0.088707127439387	3.4250554261447e-09	0.107120937004017	0.12532442314913	399	0.779296875
0	0	0	0.0132310569530756	0.174937491601946	0.303605977119548	0.24729136109487	0.329820061675401	3.54536173146661e-10	0.237147657509607	2.86256447838557e-11	0.0556936779860398	0.0330003058677176	0.00232521952605796	0	0.167292182788125	0.0194889764539923	9.79190387731079e-07	0.107089032424956	0.428514788917371	0.183922058324227	0.054478685283741	0.146917184449946	0.0115466677244083	0.155697826616839	0.335908877043048	0.0523050462471787	0.00310533605502313	0.0823642189721451	2.53887198554234e-09	0.104856155758256	0.122754296074245	400	0.78125
0	0	0	0.0115092714445548	0.173106961979631	0.293408692604947	0.241053990243242	0.316752187684769	2.57194972390213e-10	0.23927295812166	2.02791016302606e-11	0.0520313942160463	0.0360619484111852	0.00198119681281173	0	0.170332857129297	0.0173283667309677	7.57880720064412e-07	0.103003782126816	0.425145317966996	0.182876162248554	0.0508611694912456	0.150573115876506	0.0129072713252957	0.151434131180515	0.321515457970347	0.0495472874983454	0.00268636939234808	0.0762745029473279	1.87234061420047e-09	0.102655505114465	0.12025950579545	401	0.783203125
0	0	0	0.0100335537030367	0.17158052346633	0.283338936486457	0.23528489790457	0.304170996907219	1.90802066065995e-10	0.241227522647561	1.47449956285194e-11	0.0485539807961683	0.0393715114961491	0.00169428566252796	0	0.17326095561366	0.0154174977160989	5.94591679044355e-07	0.0988189550888353	0.421152134212415	0.182027873926702	0.0474197048932105	0.154539887913625	0.0144327215087015	0.146904097872273	0.307221674459648	0.0468321430725467	0.00233009988950676	0.0705362827193762	1.4085926894588e-09	0.100538361138748	0.117837154336302	402	0.78515625
0	0	0	0.00871128144426608	0.170248876786794	0.273377775461948	0.22981611084078	0.291942944848331	1.39614328515673e-10	0.243032592660876	1.05544470469792e-11	0.0452093485817162	0.0428578490875827	0.00144192661610263	0	0.176087244300159	0.0136686657525343	4.62151280141494e-07	0.0945888214439791	0.416739746310558	0.181278353074135	0.0441077109919017	0.158688442212845	0.0160832984200305	0.142213762512727	0.293039867892334	0.0441590150603213	0.00201254950625563	0.065052637306943	1.04648782400624e-09	0.0984786428153687	0.115497774923352	403	0.787109375
0	0	0	0.00753172048171345	0.169098678288232	0.26353399833702	0.224629075543773	0.280070962455554	1.00927083189185e-10	0.244672880195754	7.45296248958641e-12	0.0419980916815453	0.0465206053151278	0.0012211874509096	0	0.178799878898472	0.0120737316107772	3.56106629066012e-07	0.090327117990051	0.411923754207497	0.180604591433436	0.0409271591291279	0.162996616229712	0.0178635577437825	0.137379785171974	0.278992654188976	0.0415338780495911	0.00173082705542619	0.0598250177358127	7.68785634479477e-10	0.0964752042059353	0.113243422255496	404	0.7890625
0	0	0	0.00648426104826662	0.168116365223097	0.253816208437344	0.219705126567292	0.268557756083948	7.21698256711512e-11	0.246133194166112	5.19984055813422e-12	0.0389207496996265	0.0503592979722396	0.00102918439523784	0	0.181387086278029	0.0106245836853996	2.72168873771676e-07	0.0860475248569655	0.406720119312864	0.17998360191975	0.0378799318307842	0.16744217685588	0.0197780367844907	0.132418914792374	0.265102565199409	0.03896262156573	0.00148208012581034	0.0548546627565966	5.59043478176575e-10	0.0945268774120844	0.111075814348301	405	0.791015625
0	0	0	0.00560459952156999	0.167338741611608	0.24430331553057	0.215114500358408	0.257574323081208	5.31777366249381e-11	0.247289718544926	3.75625624880442e-12	0.036040446549846	0.0544518670580072	0.000872525524603239	0	0.183759237892701	0.00936822792693578	2.11919049912729e-07	0.0817776767398188	0.400998957180577	0.179378135556409	0.0350318784553383	0.172026840975693	0.0219017463308638	0.12731927441163	0.251503162680307	0.0364847356326896	0.00127481109959899	0.0502612637172985	4.17594210053235e-10	0.0926558732924728	0.108986658552398	406	0.79296875
0	0	0	0.00482298597549197	0.166669239229045	0.234940473345607	0.210713672273718	0.246949194290848	3.86066902352698e-11	0.248215548096934	2.66792816794977e-12	0.0332932573778854	0.0587111664569834	0.000735866611437296	0	0.185965953909726	0.0082290455135357	1.63354768107136e-07	0.0775373350472082	0.394966478220146	0.178743005892829	0.032320028401056	0.176662929853115	0.0241750570510549	0.122158101552008	0.238139407495357	0.0340784081065569	0.00109154890097018	0.0459203493222784	3.07739311306504e-10	0.0908346405542524	0.106985315337211	407	0.794921875
0	0	0	0.00413188935552907	0.166090551695915	0.225732135081928	0.20648327980832	0.236679683085511	2.7667878089619e-11	0.248899410529616	1.86772819432682e-12	0.0306782349276431	0.0631325946241957	0.000617386340719597	0	0.187998006607935	0.00720011729053305	1.247580569534e-07	0.0733376086716683	0.388646329946139	0.178058362957601	0.0297441340579122	0.181327637162264	0.0266013347354358	0.11695264564396	0.225029794477596	0.0317470922811866	0.000930349348639198	0.0418285445446824	2.2408217453301e-10	0.0890615749395535	0.105071565221145	408	0.796875
0	0	0	0.00352387872780695	0.165585322552702	0.216682637271195	0.202404018194611	0.226762937293344	1.96015476577372e-11	0.249330216407383	1.29113050217559e-12	0.0281943808272854	0.0677113779985067	0.000515294201783785	0	0.189846279611939	0.00627457812515226	9.44623938127768e-08	0.0691894829307101	0.382062345600847	0.177304555077581	0.0273038832059856	0.185998189621111	0.0291838738753024	0.11172011211549	0.212192614962314	0.0294941525316046	0.000789296424898593	0.0379823483717926	1.61415946265847e-10	0.0873350623524682	0.103244659292193	409	0.798828125
0	0	0	0.00301652604968491	0.165139232533288	0.207865926143311	0.198490825876217	0.217333730994971	1.42670521861208e-11	0.249379605143718	9.20509459902058e-13	0.0258921735325603	0.072496875383261	0.000432462921309884	0	0.191414454263928	0.00547885451996101	7.27362226770476e-08	0.065139294944791	0.375169432688146	0.176407762241339	0.0250530481713901	0.190620501052233	0.0319938543764766	0.106491650108683	0.199781869200032	0.0273585199306387	0.000672442452041453	0.0344715773045146	1.1912572191312e-10	0.085670023090101	0.101492074086634	410	0.80078125
0	0	0	0.00257306670650985	0.164701899932215	0.199228856498046	0.194666227843822	0.208259217990646	1.02788131541648e-11	0.2491272055548	6.48839567932385e-13	0.0237225362339794	0.0774219199432419	0.000361474348951777	0	0.192758212670597	0.00476863615882631	5.56120841902166e-08	0.0611801727426908	0.368097761831102	0.175371755189264	0.0229416113999332	0.195162722670159	0.0349783145934925	0.101298691842822	0.187720258837206	0.0253146356205697	0.000570814058283595	0.0312014969014418	8.70967136796160e-11	0.0840475848426237	0.0998198082669505	411	0.802734375
0	0	0	0.00218434779622488	0.164253461039939	0.190763464641926	0.190906634797506	0.199512374594613	7.30379393329145e-12	0.248583102804126	4.50378791500154e-13	0.0216756424691519	0.0824683652400245	0.000300458628358183	0	0.193883270004152	0.00413315325860517	4.21003436842996e-08	0.0573154649423012	0.360887341772253	0.174189076980504	0.0209598837954018	0.199605813153635	0.0381287183173817	0.0961563757889746	0.176002293330793	0.0233586895600985	0.000482168984997172	0.0281518778929395	6.28693637553927e-11	0.0824634007321624	0.0982267035418091	412	0.8046875
0	0	0	0.00184547850243395	0.163776640960769	0.182471441790649	0.187195569540849	0.191086414109247	5.12708226043103e-12	0.247741707281078	3.08397247133537e-13	0.0197492026131359	0.087626502984956	0.000248365410367827	0	0.194783798642201	0.00356710070734436	3.15814441273564e-08	0.05355245872118	0.353565250638585	0.172846610248222	0.0191060415332004	0.203928868217387	0.0414458763231249	0.0910798830001809	0.164639993716631	0.0214916907829725	0.000405290994998718	0.0253164272794972	4.48661503572139e-11	0.0809156881876919	0.096709617516046	413	0.806640625
0	0	0	0.00156422511957304	0.163223768436954	0.174416815578231	0.18351555785735	0.183077707201064	3.68400259793061e-12	0.246488827734132	2.16866928455636e-13	0.0179799804753384	0.0929110701409185	0.000206294112986978	0	0.19536938181413	0.00308390814724779	2.40383193325386e-08	0.0499412718652536	0.346153197999037	0.171262757583668	0.0174205275935537	0.208044258860058	0.0449886511703995	0.0861249505311269	0.153782094728233	0.0197461290768542	0.000341910444470678	0.0227555873586135	3.26975593065907e-11	0.0794132965968037	0.0952521940599168	414	0.80859375
0	0	0	0.00132266226789377	0.162575127017382	0.166560077868657	0.179832372966095	0.175396422531456	2.63442634710366e-12	0.244891421622368	1.51752348061372e-13	0.0163346558404327	0.0982737217986531	0.000170911387587703	0	0.195686745538347	0.00265983584672055	1.82325541289292e-08	0.0464661720163141	0.338722940547222	0.169461425042541	0.0158691621872301	0.211948502151783	0.0487153628164869	0.0812985373932282	0.143357826888613	0.0181006224050927	0.000287751448627812	0.0204066354893983	2.37233549303359e-11	0.0779446303777065	0.0938573075962878	415	0.810546875
0	0	0	0.001112702517678	0.161823451414687	0.158881065920686	0.176131956436633	0.167997506421053	1.85627439345611e-12	0.242985435755959	1.04481238475761e-13	0.0147964480679563	0.103689211437167	0.000140754242550062	0	0.195760875331261	0.00228383641557309	1.36832198349696e-08	0.0431175183327198	0.331307562624742	0.167458308014423	0.0144347957783023	0.215642795864896	0.0526036809086312	0.0766019328459759	0.133328606966554	0.0165438220400137	0.000240899198871995	0.0182383444039533	1.69781688708064e-11	0.0765040508214148	0.0925247461979506	416	0.8125
0	0	0	0.000931307814089861	0.160955111687413	0.151380260404178	0.1724032050392	0.160872201135896	1.29124488879025e-12	0.240771237194401	7.09129724637828e-14	0.0133622407686201	0.109143169143338	0.000115239033180993	0	0.195589500153575	0.00195211158526569	1.01699560893885e-08	0.0398987532197536	0.323932032193331	0.165248407936079	0.0131149273629289	0.219110525690026	0.0566507206084191	0.0720468496724043	0.123699480060087	0.015074902018559	0.000200622157708748	0.0162433895763121	1.20047154035641e-11	0.0750898734879363	0.0912500572845192	417	0.814453125
0	0	0	0.000781410456997935	0.159910621203306	0.144110778600945	0.16861814062092	0.154082969316274	9.15619432125416e-13	0.238161443194433	4.91500779469834e-14	0.0120561178104454	0.114616215319752	9.4706287846628e-05	0	0.195097397020231	0.00167063623300634	7.64849333699211e-09	0.036853438628413	0.316656184800543	0.162764427380906	0.011938105408772	0.222253987369302	0.0608955214466859	0.0676968368779299	0.114595325458346	0.0137174113699435	0.000167546335150628	0.0144579121429959	8.63483106565607e-12	0.073706571364708	0.090015568258149	418	0.81640625
0	0	0	0.000655047728384786	0.158682457904278	0.13705210235155	0.164764872832394	0.147579168006505	6.49906054898465e-13	0.235199673700246	3.40485215779347e-14	0.0108589929464154	0.120070181486825	7.77806427118379e-05	0	0.194312970193811	0.00142798980853636	5.75600954105618e-09	0.0339692784698401	0.309519453464168	0.16002992999438	0.0108856924256846	0.225072744255109	0.0653084578931969	0.0635546927260294	0.105971691643199	0.0124577904422961	0.000139809220642523	0.0128466031323641	6.21844326873018e-12	0.0723479129010493	0.088820827707722	419	0.818359375
0	0	0	0.000546119466375103	0.157286835665086	0.130172831817362	0.160846278287222	0.141306037964153	4.5400047357897e-13	0.231945632442025	2.31759056390491e-14	0.00974996328210933	0.12548481210286	6.34721257049562e-05	0	0.19328115535891	0.00121475029273178	4.28289448350923e-09	0.0312228298136141	0.302526730241833	0.157085008151527	0.00993576405164802	0.227600413605341	0.0698553249525326	0.0596004712840713	0.0977558278342436	0.011278860252684	0.000116006893675231	0.0113737877190782	4.41312138347994e-12	0.0710082972630857	0.087669032148538	420	0.8203125
0	0	0	0.000452839195022929	0.155716232882632	0.123473119236769	0.156857785188453	0.135254727899104	3.12894491461318e-13	0.22840522247051	1.55919048715913e-14	0.00872560624355921	0.130842455509829	5.14729561714914e-05	0	0.192003276481788	0.00102837603360713	3.15417271930695e-09	0.0286142321473826	0.295696062966258	0.153932583982356	0.00908594261655269	0.229826697802443	0.0745287073927692	0.0558420757496463	0.0899464213711118	0.0101786307521658	9.57216203334477e-05	0.0100324122184258	3.09206700647855e-12	0.0696863535291495	0.0865558796473666	421	0.822265625
0	0	0	0.000376015645683705	0.153918245186521	0.116995455054171	0.152776893944647	0.129461876387655	2.18735803880422e-13	0.224523207256317	1.06926252364085e-14	0.00779972070691062	0.136097507627464	4.18417902422543e-05	0	0.190424932930151	0.000871002460718315	2.34268549929393e-09	0.0261752594681145	0.28909494890528	0.150531358075796	0.00835569540266234	0.231664580675976	0.079343633040268	0.0523385190431331	0.0826349645567835	0.00917180980631608	7.91127498958259e-05	0.00884105965019786	2.19373256933728e-12	0.0683839214236671	0.0854654461662496	422	0.82421875
0	0	0	0.000312526874601264	0.151883483214431	0.110740117931672	0.148600493911285	0.123908030125307	1.54321000422891e-13	0.220318959428088	7.41830839181326e-15	0.00696436130713607	0.141206844457527	3.40698354267979e-05	0	0.188553334158227	0.000737900527113919	1.74963957211277e-09	0.0239031469073954	0.282754453421735	0.146896126742131	0.00774018549890356	0.23309862257281	0.0842772850693883	0.0491041346444205	0.0758122235487105	0.00825295877681691	6.54606124544894e-05	0.00778431891441603	1.56846253157084e-12	0.0670983013410456	0.0843935240281492	423	0.826171875
0	0	0	0.00025823557123757	0.149654526661962	0.104664905566439	0.14434766925409	0.118536339913483	1.07008678012881e-13	0.215867799192747	4.96193994983014e-15	0.00619746240133091	0.146171313446504	2.75514371069789e-05	0	0.18645040559639	0.000621933372725983	1.29091219027504e-09	0.0217633810964322	0.276639334284253	0.14308333973202	0.00721495433487953	0.234199781601103	0.0892907878466881	0.0460950488803815	0.069377325336719	0.00740176060394374	5.38369653380623e-05	0.00682753819767899	1.10395446992622e-12	0.065824841086186	0.0833483124328073	424	0.828125
0	0	0	0.000212145122701899	0.147230872068505	0.0987698991679363	0.140020039000601	0.113339294109635	7.30207140544727e-14	0.211180039767378	3.1599302299368e-15	0.00549574115551775	0.150972376429629	2.21323476621306e-05	4.20539024479428e-18	0.184120950843194	0.000521502405025561	9.42105474441014e-10	0.0197537410979823	0.270757638982669	0.139102114565034	0.00677837351371338	0.234965335774128	0.0943721028845442	0.043315868822616	0.0633242051743926	0.00661570642990346	4.40150168778485e-05	0.00596470302505356	7.6654339441583e-13	0.0645626266215883	0.0823266224957404	425	0.830078125
0	0	0	0.00017427651825782	0.144578928886319	0.0930870024979497	0.135608198571568	0.108336341354911	5.01013372203555e-14	0.206230935026858	2.09806919312679e-15	0.00486562007479579	0.155552230951977	1.77895544726346e-05	2.5232341468755e-17	0.181533286657676	0.000437019470860593	6.90665065543185e-10	0.0178932915986969	0.265160772394775	0.134938151715072	0.00644375155076486	0.235333556474659	0.099513333305676	0.0408137477047659	0.0577098744867353	0.00590230204042649	3.59895131808674e-05	0.00520323893961613	5.35982874245101e-13	0.0633123213327089	0.0813162856250312	426	0.83203125
0	0	0	0.000143634118050441	0.141682295157234	0.0876374318717175	0.131113605117769	0.103530786847542	3.49165141244598e-14	0.201023338246725	1.39703063931993e-15	0.00430665940579609	0.159844798144442	1.43633743180934e-05	9.25185853854098e-18	0.178677090950359	0.000366998965456512	5.12021684310547e-10	0.0161896881915569	0.259884618281903	0.130600440368302	0.0062184936356945	0.235267013493507	0.104686348770501	0.0386246348965989	0.0525596376842656	0.00526252432785033	2.95315566380214e-05	0.00454006459002198	3.80621460275644e-13	0.0620734666169563	0.080308744515729	427	0.833984375
0	0	0	0.000117634317356208	0.138603783417703	0.0823680081785832	0.12656354831858	0.0988686192636071	2.39656779270211e-14	0.195635744790602	9.33596634343843e-16	0.0037980868325339	0.163888652432158	1.15116968956766e-05	0	0.175624836335222	0.00030650044994649	3.74656072159504e-10	0.0146020698605738	0.254855679106372	0.126147399840851	0.00607654534604103	0.234869879862016	0.109860422401512	0.0366815157806467	0.0477550022108204	0.00467566171493316	2.40750547444816e-05	0.00394511326025241	2.65764682987929e-13	0.0608426763615632	0.0793172424008805	428	0.8359375
0	0	0	9.57488335192106e-05	0.135349237152568	0.0772785420494972	0.121964269201063	0.094344444517996	1.62698137790518e-14	0.190081282174712	6.38378239159444e-16	0.00333705874505593	0.167667368513297	9.16098193933066e-06	1.00929365875053e-17	0.172384524597638	0.000254575245132364	2.70977089252119e-10	0.01312689745696	0.250071384227063	0.121591673686125	0.00601739195790279	0.234147225062621	0.11501979876706	0.0349866250350907	0.0432872345398025	0.00413919150941098	1.95028226264762e-05	0.00341371091667128	1.82841115985024e-13	0.0596195616088309	0.0783397570986011	429	0.837890625
0	0	0	7.77925378551018e-05	0.131906758027742	0.0723898830069147	0.117319040575285	0.0899674611776954	1.09710220706137e-14	0.184358546768998	4.07081775695876e-16	0.00292536152595342	0.171127829180644	7.27822432175915e-06	5.21468390354267e-17	0.168945402964721	0.000211014135281745	1.95968403121129e-10	0.0117724375460787	0.245555515138572	0.116938775980781	0.00605024580137695	0.233068785148118	0.120140785184982	0.0335719343095165	0.03918378631411	0.00365561993281741	1.57709099427564e-05	0.00294714996183191	1.25773970363194e-13	0.0584045724849882	0.0773682700496571	430	0.83984375
0	0	0	6.35842932550097e-05	0.128257380951108	0.0677432431268506	0.112637546641856	0.0857573636516148	7.49064110402354e-15	0.178467389591835	2.91854082988569e-16	0.002566724213906	0.174165676564418	5.8280019574515e-06	3.61663561052107e-17	0.165289222876392	0.000175677855138802	1.44245182296919e-10	0.0105543385627982	0.241347458255144	0.112202208543722	0.00619447660384666	0.231580615328889	0.125172276988259	0.0325002401000134	0.0354977116647577	0.00322989296634222	1.28349874026595e-05	0.00254862154918916	8.87867220821965e-14	0.0571990104487679	0.0763891226056469	431	0.841796875
0	0	0	5.16193325130914e-05	0.124470803354197	0.0632744268358954	0.10794302416435	0.0816644395935081	5.15244412791923e-15	0.1724752048663	1.61486985400001e-16	0.00224328079407106	0.176869656481503	4.62979481476277e-06	1.5139404881249e-17	0.161489414598106	0.000145393034438502	1.04691964693381e-10	0.00943048615088297	0.23735118048376	0.107426139881655	0.00642166017742445	0.229806885342742	0.130108706020305	0.0316837762170943	0.0321044844261663	0.00284306266869047	1.03726663331357e-05	0.00219425673652372	6.15189717349648e-14	0.0560004301242011	0.0754196023048139	432	0.84375
0	0	0	4.16312703529209e-05	0.120557330378024	0.0589825990645356	0.103244083543001	0.0776855091341165	3.59981404954205e-15	0.1663961333783	6.72862439166804e-17	0.00195276726940939	0.179228403095946	3.65022352715108e-06	0	0.15755666107523	0.000119627032944832	7.5051207672834e-11	0.00839693225813236	0.233555392195845	0.102623852889381	0.0067324546209924	0.227759506878807	0.134932531769547	0.0311232534995257	0.0289947556500453	0.00249291255158043	8.3262758526398e-06	0.00188069438217748	4.19277407405775e-14	0.0548089669504123	0.074458272685658	433	0.845703125
0	0	0	3.34397479040791e-05	0.11652191395923	0.0548771215814912	0.0985507106187325	0.0738237136576339	2.38025087855228e-15	0.160241722518714	1.09340146364604e-16	0.00169450778276269	0.181208752907322	2.86530993465365e-06	0	0.153495911566254	9.804726908072e-05	5.35078976076656e-11	0.00745433610140525	0.229957983436831	0.0978093912128543	0.00713264647056035	0.225436914865499	0.139616430158708	0.0308344574198682	0.026174215966625	0.002179025694047	6.65618985305279e-06	0.00160648510337864	2.84074111035702e-14	0.0536252416530743	0.0735006725698932	434	0.84765625
0	0	0	2.7110083211005e-05	0.112354330791457	0.0510169712591902	0.093888525130321	0.0701116868936305	1.48366167836262e-15	0.154024363258405	2.72509287862556e-16	0.00147384670415116	0.182661283723873	2.27586903723713e-06	1.2111523905003e-16	0.14929526782798	8.09364451677556e-05	3.91156147876019e-11	0.00662256621496141	0.226588326671395	0.093012938205422	0.00765488299399214	0.222785003703921	0.144066944725898	0.0309086352922318	0.0237149391365937	0.0019080273683195	5.37343722453971e-06	0.0013770269400194	1.98931780139644e-14	0.0524527087571846	0.0725272569593787	435	0.849609375
0	0	0	2.18183967269562e-05	0.108114458912499	0.0473279541448587	0.0892642290391183	0.0665024707221504	9.50418195323003e-16	0.147786942645289	2.52323414687518e-16	0.00127655077426997	0.183728632384362	1.79227252586086e-06	8.57899609937441e-17	0.145017085958148	6.63858235953218e-05	2.81649989526118e-11	0.0058624923487965	0.223352798412163	0.0882509486715289	0.0082659819900778	0.219927591918022	0.148321540257745	0.0312397410918437	0.0214959888691267	0.00166403108868208	4.30527213993073e-06	0.00117474501384642	1.37137775882668e-14	0.0512889495345231	0.071558464109207	436	0.8515625
0	0	0	1.74368078944339e-05	0.103814586464824	0.0438082996465883	0.0846865006591759	0.062994657247978	6.13986975739627e-16	0.141542876105639	1.73262078085444e-16	0.00110094562684451	0.184406661200584	1.40008978138924e-06	0	0.140673915591608	5.41119265791107e-05	2.00147684621122e-11	0.00517040711046647	0.220235175573245	0.0835349023862888	0.00896751431921905	0.216881388769418	0.152363574741833	0.0318273561494756	0.0195090433991518	0.00144527325488631	3.42464884330326e-06	0.000997382594030631	9.30232322148007e-15	0.0501345611444793	0.0705929014304051	437	0.853515625
0	0	0	1.38411974871243e-05	0.0994670378850822	0.040456201487372	0.0801639922760569	0.059586892903131	2.77555756156299e-16	0.135305531432454	1.94289029309405e-16	0.000945377314758431	0.184691510533567	1.08537963039444e-06	0	0.136278359579071	4.38384015424282e-05	1.40576439378035e-11	0.00454261822480403	0.217219119389288	0.0788761877998577	0.00976107745360222	0.213663239802807	0.156176477863047	0.0326710220216121	0.0177458353630503	0.0012500072852109	2.70534369006811e-06	0.00084271884453193	6.10622663543825e-15	0.0489901559265239	0.0696291591734407	438	0.85546875
0	0	0	1.11318611890718e-05	0.0950838231672224	0.0373445879525742	0.0757455533924822	0.0563236386553826	4.45771365948001e-16	0.129113602228195	2.3634293175733e-16	0.000815168197036593	0.184394606411007	8.55313760882509e-07	0	0.131841780321804	3.58868004108899e-05	1.0209207216989e-11	0.00399960445877852	0.214305492017293	0.0743306962312257	0.0106949152206902	0.21024158765232	0.159609031641295	0.0338888896623964	0.0162903349322122	0.00108486435717343	2.1667292258013e-06	0.00071608425017851	4.19277407405764e-15	0.0478624767154689	0.0686415254969717	439	0.857421875
0	0	0	8.88255422207918e-06	0.0906994815823586	0.0343918712747131	0.0714123275999024	0.0531574883689251	2.99423785429168e-16	0.122975374906158	2.4980018054066e-16	0.000699723640907838	0.183704624655462	6.67817737180626e-07	2.85966536645932e-17	0.12740224384019	2.91755838150846e-05	7.2942367634211e-12	0.00350796499467099	0.211429454456431	0.0698797709964603	0.0117277026570801	0.206716255490865	0.162755791939521	0.03535880287266	0.0150308513536789	0.000937483624045971	1.72128239928738e-06	0.000605372646217809	2.96564120062738e-15	0.0467477678048573	0.06765355190925	440	0.859375
0	0	0	7.03480105196623e-06	0.0863258880830695	0.0315952916872544	0.0671712454173805	0.0500880717809803	8.07434927000031e-17	0.116902103526673	2.4980018054066e-16	0.000597885494798973	0.18262547770739	5.16947881239044e-07	4.03717463500016e-17	0.122973058838686	2.35615429332713e-05	5.13897762727745e-12	0.00306459747157262	0.208574417767371	0.0655315233689058	0.0128613573845074	0.203105885114623	0.165603904213234	0.0370789854294621	0.0139611146848019	0.000806571403996449	1.35691331354883e-06	0.000509161181858475	2.11447021508147e-15	0.0456469670255629	0.0666639694553146	441	0.861328125
0	0	0	5.53161620264488e-06	0.0819748561850591	0.0289520577035931	0.0630291459543025	0.0471150369710013	1.00929365875288e-17	0.110904939302765	2.48959102491699e-16	0.000508511481846494	0.181161355811309	3.96928590103941e-07	4.20539024480365e-18	0.118567530578107	1.89047310286713e-05	3.57633283257124e-12	0.00266642514083368	0.205723883913347	0.061293925945541	0.014097790976459	0.199429110712114	0.168140711195074	0.0390475964861098	0.0130749401615911	0.00069084962160998	1.06184745593118e-06	0.000426050456101476	1.37095721980223e-15	0.044561020457454	0.0656715663748559	442	0.86328125
0	0	0	4.40177640516716e-06	0.0776840920114318	0.0265176686578923	0.0590421162616704	0.0442775555851178	2.6241635127506e-16	0.105041142820611	2.27932151267739e-16	0.000434185740491318	0.179169834432784	3.09342090855319e-07	1.09340146364609e-16	0.114228724522398	1.53135598898218e-05	2.56462107443036e-12	0.00232485000570313	0.20284012534634	0.0572297658264322	0.0154840003771437	0.195705204858532	0.170210222109143	0.0413610124229461	0.0124340999058999	0.000593678796671068	8.41402154229672e-07	0.000358393503654998	9.50418195323012e-16	0.0434985846422656	0.0646547042970615	443	0.865234375
0	0	0	3.48281619850927e-06	0.0734597562938995	0.0242333093815598	0.0551818063416815	0.0415415073534851	2.72509287862527e-16	0.0992960175965851	2.22044604925031e-16	0.000369377160664878	0.176800325612871	2.39504771853458e-07	6.30808536718692e-17	0.109966172680524	1.23415166482103e-05	1.81865129017009e-12	0.00202045140935451	0.199902328399347	0.0533068680003556	0.016985974760132	0.191982284144125	0.17191109766486	0.0439269645589088	0.0119678144250203	0.000508379477230489	6.62830117625889e-07	0.000300274867038945	7.26691434300082e-16	0.0424559145599067	0.0636314582028278	444	0.8671875
0	0	0	2.73370322197692e-06	0.0693090271662074	0.0220867292462447	0.0514459112634358	0.038901150196326	1.88401482966683e-16	0.0936721443858199	2.38866165904205e-16	0.000312705985447941	0.174086018108201	1.83732867368198e-07	0	0.105789852880239	9.87546194387106e-06	1.27049549332244e-12	0.00174849814291458	0.196899044088136	0.0495221933548353	0.0185989192216968	0.188279660011044	0.173256150898867	0.0467271877628685	0.0116619977884813	0.000433294820034228	5.17870316720576e-07	0.000250204984564049	5.29038092794834e-16	0.0414331333691662	0.0626044934901658	445	0.869140625
0	0	0	2.12946098505452e-06	0.0652414811011445	0.0200743635054025	0.0478384774052678	0.0363563786008835	1.0765799026668e-16	0.0881775332542036	2.70827131764617e-16	0.0002634299922858	0.17103831984604	1.3974141147431e-07	1.00929365875081e-17	0.101712456687585	7.84794338927761e-06	8.76065213639012e-13	0.0015066425348746	0.193817675235442	0.04587979629647	0.0203242301528614	0.184614527716554	0.174238997984496	0.0497576739148574	0.0115128663267017	0.000367552477413633	4.01472877918678e-07	0.00020735144754609	2.72509287862535e-16	0.0404313424366523	0.0615737240793694	446	0.87109375
0	0	0	1.67601812239843e-06	0.0613064508078781	0.018235222821299	0.0444122700327435	0.0339406173402808	6.5604087818754e-17	0.0828739251606688	1.86719326868766e-16	0.000222672655161919	0.167568739432151	1.0766413145861e-07	1.36254643931285e-16	0.0977967179497613	6.28860459945188e-06	6.19872839926249e-13	0.00130062067183864	0.190605483722751	0.0424368761748848	0.0222041117186002	0.181037044179953	0.174721480550985	0.0530891050487051	0.0115684984241388	0.000312681844750143	3.14631357538205e-07	0.000172631076377144	2.09428434190647e-16	0.0394604512177253	0.0605237396318959	447	0.873046875
0	0	0	1.31514728934066e-06	0.0574975147565319	0.0165310576608804	0.0411406878352367	0.0316309390581602	8.74721170916844e-17	0.0777408080587083	1.66533453693773e-16	0.000187761507355151	0.163781576300522	8.26727486536538e-08	1.0261152197292e-16	0.0940393118285453	5.02474055519187e-06	4.36455585477695e-13	0.00112009900098697	0.187266003013972	0.0391628010163117	0.0242131247856376	0.177563683968221	0.174786058953267	0.0566571476912262	0.0117880024136303	0.000265355678447727	2.45816323786065e-07	0.000143359114955322	1.14386614658336e-16	0.038517398700665	0.0594681980661803	448	0.875
0	0	0	1.02315986087266e-06	0.0538097884228674	0.0149428384089422	0.0380091538764347	0.0294157252346885	1.85037170770875e-16	0.072766206371441	1.11022302462504e-16	0.000157494558236028	0.159729909059364	6.28593974649745e-08	3.70074341541679e-17	0.0904370305582894	3.98427477474309e-06	3.02461759342037e-13	0.000960279643418295	0.18380421898533	0.0360408058949334	0.0263378447357076	0.17419986857604	0.174477092472563	0.0604286274585876	0.0121518529532231	0.000224062524483478	1.90365202730927e-07	0.000118353296696005	7.40148683083477e-17	0.0376005471230261	0.0584142989437806	449	0.876953125
0	0	0	7.8960101556662e-07	0.0502497983189416	0.013466602406918	0.0350187609289597	0.0272945494603603	3.07834565918773e-16	0.0679546322888001	2.27091073218967e-17	0.000131416511155233	0.155430187176399	4.73605763697602e-08	0	0.0870005990852903	3.13623641933561e-06	2.06660446331526e-13	0.000819500150585404	0.180214018313134	0.0330713801992934	0.0285781949662658	0.170958381929446	0.173795701899314	0.0643963910525171	0.0126583753866291	0.000188243432322717	1.4620870171637e-07	9.71449009511943e-05	1.18592004903148e-16	0.0367109332604734	0.0573641868400144	450	0.87890625
0	0	0	6.1445054732145e-07	0.0468668960547842	0.012127237687904	0.0322120225279196	0.0252939833864828	9.75650536791631e-17	0.06336161653426	2.11951668337545e-16	0.000109942098380925	0.150844069669143	3.60580972151445e-08	0	0.0837992320707612	2.48515498629215e-06	1.4414732034269e-13	0.00070028320301512	0.176448425083358	0.0302990315906226	0.0309671677878546	0.167898444234291	0.172637902685329	0.068602204164822	0.0133469147467927	0.000158495666804314	1.13280259924931e-07	8.00254049630175e-05	1.81672858575031e-16	0.0358585714513841	0.0563106010237676	451	0.880859375
1.00929365875031e-16	0	0	4.78236944441207e-07	0.0436558046413347	0.0109033950682958	0.029571500818793	0.023401434521935	1.90083639064633e-16	0.0589732402566819	2.32978619561488e-16	9.18938983029342e-05	0.146037583268712	2.74657264944924e-08	3.36431219583438e-17	0.0808319343378286	1.96899776326875e-06	1.00760309187168e-13	0.000597685954602129	0.172518407642048	0.0277034324013322	0.0334885005560034	0.165024634589591	0.171058463905473	0.07300406649006	0.0141990797253871	0.000133314667842422	8.77888671908894e-08	6.58770267184408e-05	1.10181224413543e-16	0.0350420937420115	0.0552642949152143	452	0.8828125
1.05975834168751e-16	1.00929365875037e-17	0	3.68813352638346e-07	0.0405960030519404	0.00977244396745288	0.0270708086805401	0.0215994489117481	2.16998136631267e-16	0.054760986698711	2.42230478100039e-16	7.63770819527726e-05	0.141068412762051	2.07009426872961e-08	4.54182146437541e-17	0.0780743583049055	1.54729739729688e-06	6.93208117171041e-14	0.000507654430146494	0.168448702768138	0.025255566191433	0.0361196019926604	0.162318731580556	0.169130563694429	0.0775586570413008	0.0151897085800632	0.000111531245581786	6.73936275371885e-08	5.38895255951359e-05	6.56040878187615e-17	0.0342571816904865	0.0542362850873678	453	0.884765625
0	2.43912634197941e-17	0	2.81999198448849e-07	0.0376910465361061	0.00873043843203775	0.0247085558824893	0.0198869946638914	1.24479551245855e-16	0.0507260525674706	2.91013004939629e-16	6.31273172576863e-05	0.135955099532754	1.54519917904708e-08	2.43912634197941e-17	0.0755340429597925	1.20649838706079e-06	4.70776616343507e-14	0.000429087203240169	0.164240341250628	0.0229532536107979	0.0388580259697481	0.159786975382359	0.16686260242659	0.0822549679845721	0.0163184501555195	9.28077361083666e-05	5.12842621904555e-08	4.3812544280483e-05	9.67239756302262e-17	0.033504574579651	0.0532314199111572	454	0.88671875
0	3.36431219583128e-18	0	2.16879759167717e-07	0.034982859335499	0.00779133458723497	0.0225141682949705	0.0182830885286063	2.08587356141706e-16	0.0469113192151054	3.7512080983548e-16	5.22539749772958e-05	0.130696965843839	1.16201985323585e-08	3.36431219583128e-18	0.0732743713166496	9.45053481079473e-07	3.23587957775768e-14	0.000362871118199565	0.159864713951344	0.0208261818441931	0.0417237832809714	0.157479171772466	0.164191676242733	0.0871054266752506	0.0176174253960627	7.73184224769905e-05	3.92659204393651e-08	3.57003613757083e-05	1.80831780526077e-16	0.0327930614327116	0.052250492129262	455	0.888671875
3.532527805626e-17	0	0	1.67459790269396e-07	0.032476813734283	0.00694625629435061	0.0204821677488158	0.0167845696645993	1.16068770756251e-16	0.043316166794249	4.23903336675065e-16	4.32982306976945e-05	0.125337119428397	8.78188184293485e-09	3.532527805626e-17	0.0713083666377069	7.42595840534001e-07	2.25148182925677e-14	0.000306966682235302	0.15533184356868	0.0188670746629708	0.0447078264800142	0.155401300639135	0.161144701729198	0.0920797092165556	0.0190864469714837	6.44657217443027e-05	3.01892209564326e-08	2.91364239849351e-05	1.76626390281272e-16	0.0321238393218619	0.0513028763638202	456	0.890625
3.36431219583342e-17	0	0	1.2803232428205e-07	0.0301367554455925	0.00617199194813745	0.0185775236789053	0.015369126005183	5.55111512312578e-17	0.0398971779004532	4.00353151304215e-16	3.56610750251445e-05	0.119920978142717	6.56204257093939e-09	4.4577136594796e-17	0.0695861751526042	5.78395194928353e-07	1.53597673300787e-14	0.000258328876452919	0.150680555480394	0.0170387861112632	0.047780611473741	0.15350980566984	0.157812448532741	0.0971336925607756	0.020693012796712	5.34393692988947e-05	2.29764988415781e-08	2.36190869628994e-05	1.66533453693773e-16	0.0314893475090959	0.0504005740558423	457	0.892578125
0	0	0	9.70001965728034e-08	0.0279639935401717	0.00546495918616718	0.0167971772174976	0.0140351091219083	8.07434927000224e-17	0.0366528325277168	3.16245346408371e-16	2.91969875095516e-05	0.114466177440235	4.85314807196699e-09	6.56040878187758e-17	0.0681112104502729	4.46793233983446e-07	1.03132990363283e-14	0.000216271322609549	0.14591789056843	0.0153375600507744	0.0509367291873902	0.151803544550107	0.154208977283515	0.102252526951324	0.0224369734622767	4.40464617829004e-05	1.73245479561535e-08	1.90213138712027e-05	1.41301112225009e-16	0.0308898254531566	0.0495500444906477	458	0.89453125
0	0	0	7.36954123760961e-08	0.0259897064574178	0.00483151374184171	0.0151579881640495	0.0127941786467092	2.06905200043788e-16	0.0336110418383849	2.32137541512527e-16	2.39051781171856e-05	0.108993062827704	3.60313253475934e-09	2.54846648834425e-16	0.0669314545557157	3.45814964298139e-07	7.20131025518204e-15	0.000180956290805458	0.141036364424961	0.0137796902622771	0.0541817058445387	0.150311771437229	0.150309496948064	0.107423570545437	0.024342250824317	3.62982153141223e-05	1.31021513234809e-08	1.53263018744922e-05	1.5139404881243e-17	0.0303316906240142	0.0487567773215603	459	0.896484375
3.70074341541775e-17	0	0	5.64612281095367e-08	0.0242351920388269	0.0042708685203702	0.0136654160469675	0.0116510387691377	2.22044604925031e-16	0.030785911978079	2.22044604925031e-16	1.96391840593848e-05	0.103539821132616	2.70232639968752e-09	9.25185853854019e-17	0.0660795793915271	2.69540204184117e-07	4.90348502542748e-15	0.00015174099909598	0.13604636405875	0.0123693800881556	0.0575076942837994	0.149045048237603	0.146123226900188	0.112612030417454	0.0264238321451489	3.00035282771441e-05	9.99569114516261e-09	1.24028719306609e-05	1.11022302462532e-16	0.0298189843097148	0.0480286665754901	460	0.8984375
3.19609658604171e-17	0	0	4.2801755671714e-08	0.0226508736619629	0.00376159787374058	0.0122802901745197	0.0105803306420994	2.92695161037554e-16	0.0281234034356944	2.22044604925031e-16	1.60299356686928e-05	0.0981256094834951	2.00220521811948e-09	0	0.0654807045182791	2.0811090188433e-07	3.32898691777745e-15	0.00012653414388814	0.130988384752055	0.0110664216799873	0.0608841301939509	0.147941994125273	0.141741412212677	0.117787153220457	0.0286403102443845	2.46466925417998e-05	7.54315871717767e-09	9.9643960357868e-06	1.66533453693773e-16	0.0293410017281579	0.0473741392808357	461	0.900390625
0	0	0	3.21340011317174e-08	0.0212368226790204	0.0033007020637589	0.0109987591244909	0.00957997084237267	3.58299248856295e-16	0.0256201142340648	2.42230478100038e-16	1.30013587660747e-05	0.0927647667062926	1.46733589420379e-09	2.01858731750068e-17	0.0651335698881349	1.59273892385618e-07	2.29109660536278e-15	0.000104931939470385	0.125873131872369	0.00986648661471473	0.0643025903499862	0.146994737563772	0.137181189497684	0.122931271180974	0.0309904796475181	2.0123263833713e-05	5.63613545228647e-09	7.94956891393308e-06	1.36254643931263e-16	0.0288973598969169	0.0467980997520885	462	0.90234375
0	0	0	2.4105464289641e-08	0.0200130535412075	0.00288986847708369	0.00982768688781173	0.00865534260497719	2.32137541512518e-16	0.0232899122088942	3.26338282995889e-16	1.05255736305648e-05	0.0874825574823121	1.07492260378951e-09	1.04293678070858e-16	0.0650653691231638	1.21757111752309e-07	1.42899160518031e-15	8.68406454575999e-05	0.120708847002177	0.00877575558677263	0.067756095312915	0.146209971857067	0.132445238063276	0.128016300132484	0.0334881862289385	1.6398665971048e-05	4.20814464587641e-09	6.3314711480135e-06	1.00929365874867e-17	0.0284914810670311	0.0463047233318546	463	0.904296875
0	0	0	1.83288741608459e-08	0.0190191933942636	0.00253269039591715	0.00878020706305444	0.00781678637602306	6.72862439166579e-17	0.0211591560067424	3.33066907387547e-16	8.57467634745704e-06	0.0823273504452125	8.00250712497326e-10	1.30367097588562e-16	0.0653263494291008	9.41553673714685e-08	1.10854086852721e-15	7.21936648037903e-05	0.115514483896986	0.00780614521188634	0.0712275675377146	0.145595757796606	0.127541520018739	0.132982960833443	0.0361593432969865	1.3439976444672e-05	3.18630837539596e-09	5.08137271961199e-06	0	0.0281296305954597	0.04589695817926	464	0.90625
0	0	0	1.37788109306149e-08	0.0181948620422396	0.00221099995133589	0.0078174826579487	0.00703811816760222	2.14474902484437e-16	0.019168750168911	2.57369882981275e-16	6.93668325328242e-06	0.0772841941370458	5.88016307362871e-10	7.56970244062515e-17	0.0658225647642217	7.20736143418442e-08	8.47806673350097e-16	5.96578282707296e-05	0.110317324211726	0.00691896820211312	0.0746951360431822	0.145088130469122	0.122543068058164	0.137831270711513	0.03895410734613	1.09416510334559e-05	2.38450886056648e-09	4.04633252924646e-06	3.78485122031359e-17	0.0277988882750431	0.0455761427715296	465	0.908203125
0	0	0	1.02519790266523e-08	0.0175398141814833	0.00192246159214715	0.006935603564082	0.00631708600463734	4.18856868381294e-16	0.0173142914175439	1.66533453693773e-16	5.57378913628683e-06	0.0723627556218732	4.27068212443915e-10	0	0.066548010520936	5.46558206260924e-08	6.19033444033408e-16	4.90083171839613e-05	0.105128978256406	0.00611007295938037	0.0781480104578536	0.144674502585752	0.117467198427148	0.142542779157845	0.041869070411798	8.85001069281315e-06	1.76570809825209e-09	3.19819191402473e-06	6.56040878187544e-17	0.0274982444189463	0.0453419610641351	466	0.91015625
0	0	0	7.58938976983385e-09	0.0170637180832602	0.00166633384033219	0.0061347411218629	0.00565442624759902	2.29614307365646e-16	0.0155985413183267	1.66533453693773e-16	4.4601293600629e-06	0.0675811507563852	3.08515023292735e-10	0	0.0675087163533443	4.12462406560984e-08	4.5081783424172e-16	4.01036910540485e-05	0.0999636066032797	0.00537921460147302	0.0815724705074994	0.144345291292887	0.112329647098124	0.147087754662348	0.0449070749540984	7.129109007476e-06	1.30081446540287e-09	2.51683598521322e-06	2.52323414687146e-18	0.027228231588373	0.0451925156011432	467	0.912109375
0	0	0	5.72848391954339e-09	0.0168257001173768	0.00144788054986511	0.00543180183176771	0.00506360453892108	6.05576195249868e-17	0.0140555194147683	4.54182146437401e-17	3.60352441812599e-06	0.0630065231383386	2.28052778681512e-10	8.07434927000222e-17	0.0687623674938445	3.16520910819723e-08	3.22973970800029e-16	3.30574640690101e-05	0.0948589493799311	0.00474187984883739	0.0849286467298966	0.144092117618868	0.107154308879171	0.151362532827531	0.0480971167873475	5.79423850574365e-06	9.77783980045473e-10	2.0035510464563e-06	2.01858731750056e-17	0.0269957815506972	0.0451201863047105	468	0.9140625
0	0	0	4.27119374212338e-09	0.01675612271624	0.00125278233717124	0.0047917579251548	0.00451973302055267	6.72862439166854e-17	0.0126265980100151	1.34572487833371e-16	2.8895800355608e-06	0.0585893531169861	1.66215314239594e-10	1.3793680002919e-16	0.0702072694445212	2.40248229668973e-08	2.23726761022941e-16	2.70736131991765e-05	0.0898163949441201	0.00416414448417062	0.088215644424287	0.143867531131178	0.10198039941678	0.155415013919539	0.0513851161267473	4.67549375700349e-06	7.2576142402254e-10	1.58156705193365e-06	4.1212824398966e-17	0.02678747034865	0.0451214374948225	469	0.916015625
0	0	0	3.14981321160267e-09	0.0168549649795003	0.00107933862288049	0.00421113281040019	0.00402064739707605	1.38777878078145e-16	0.0113071432845361	2.37184009806278e-16	2.30042311349761e-06	0.0543343641902679	1.19652158551511e-10	1.26161707343762e-16	0.0718331483276362	1.80541506441835e-08	1.86719326868779e-16	2.20334509071317e-05	0.0848460339190405	0.00364247668159865	0.0914216457688347	0.143657148365193	0.0968228742152151	0.159228676115617	0.0547647044292351	3.74665722419567e-06	5.32662296425666e-10	1.23856714442085e-06	7.56970244062634e-17	0.0266017880020567	0.0451901908456922	470	0.91796875
0	0	0	2.2997214133013e-09	0.0171222173240379	0.000925870466069775	0.00368647002226641	0.00356418952243935	1.38777878078133e-16	0.0100925221738435	1.11022302462516e-16	1.81871813081931e-06	0.0502461074932278	8.51815840086064e-11	7.15745601150425e-30	0.0736295887576677	1.344273270476e-08	2.49800180540641e-16	1.78213123813438e-05	0.0799578755167385	0.00317337046898112	0.0945348189745473	0.143446564916515	0.0916965757930863	0.162787105534077	0.058229401616478	2.98226399858541e-06	3.86964238430199e-10	9.62645985036458e-07	1.38777878078133e-16	0.0264372093245024	0.0453196186483287	471	0.919921875
0	0	0	1.7235902671438e-09	0.0176373803223823	0.000797625849486583	0.00323507225237991	0.0031646311701392	3.36431219583278e-17	0.00901937769994193	1.11022302462516e-16	1.45756907369486e-06	0.0464115794836135	6.25384172057669e-11	6.30808536718901e-17	0.07564469786218	1.02395119353199e-08	8.15845707489533e-17	1.45681007602518e-05	0.0752159238656637	0.0027725128299349	0.0974788025662273	0.143196071088111	0.0866541253536571	0.165928110040482	0.0617984429997952	2.40410615661337e-06	2.88831225771509e-10	7.60268103159505e-07	3.36431219583278e-17	0.026299118524752	0.0454873117083589	472	0.921875
0	0	0	1.27483293450309e-09	0.0183214371676551	0.000684035094993135	0.00282777009446643	0.00279999890213312	0	0.00803402369266227	1.96812263456288e-16	1.15867773577178e-06	0.0427527759279518	4.52212341646891e-11	4.03717463500004e-17	0.0777846902564535	7.70790980032401e-09	1.34572487833335e-17	1.18259863327827e-05	0.0705886828979062	0.00241239808075468	0.100286025318291	0.142892376746434	0.0816919767462159	0.168759562566458	0.0654223997584632	1.92302605822504e-06	2.12672553810052e-10	5.95005418135324e-07	0	0.0261757888395674	0.0456936117368211	473	0.923828125
0	0	0	9.31922604742056e-10	0.0191745903924794	0.000583935279366264	0.00246176359249118	0.00246840219316407	3.02788097625099e-17	0.00713216194571288	2.77555756156289e-16	9.14001406105865e-07	0.0392701136892128	3.22695304820858e-11	4.54182146437649e-17	0.0800360806931558	5.74064690228571e-09	3.78485122031374e-17	9.53548027208703e-06	0.0660831345931946	0.00209028650400488	0.10294546691656	0.142522452452562	0.0768210306657205	0.17126965358821	0.0690918271025389	1.52684547625129e-06	1.54724543783238e-10	4.61725904507793e-07	3.78485122031374e-17	0.0260654448173665	0.0459299955741074	474	0.92578125
0	0	0	6.74081039303376e-10	0.0201970399942042	0.000496179762583135	0.00213427885679687	0.00216796303902223	1.07657990266677e-16	0.0063095153708211	2.79237912254208e-16	7.15705925981421e-07	0.0359638823743728	2.27585601879225e-11	1.61486985400016e-16	0.0823853048596578	4.23395549764891e-09	1.34572487833347e-16	7.63846178721365e-06	0.0617061308312975	0.00180346695782636	0.1054461822859	0.14207338503006	0.0720520220728826	0.173446798472658	0.0727971821992909	1.20369159028936e-06	1.11356195308546e-10	3.55441108424057e-07	1.35413565882306e-16	0.0259663083483313	0.0461879691325633	475	0.927734375
0	0	0	4.99217401424047e-10	0.0214589472954794	0.00042330059072091	0.00185473924397868	0.00190704900176389	2.35501853708261e-17	0.00558839134378574	3.21291814702134e-16	5.67414491609506e-07	0.0329049017669053	1.65021380398909e-11	3.53252780562391e-17	0.084837015960769	3.18755448467231e-09	2.94377317135326e-17	6.17855139993625e-06	0.0575251863896775	0.00156024077308743	0.107696854256838	0.141482510959381	0.067450540190132	0.175129342046771	0.0765273396448287	9.59967853936567e-07	8.21217731863823e-11	2.77629153354531e-07	5.1305760986455e-17	0.0258784782270804	0.046437034683406	476	0.9296875
0	0	0	3.66355317294899e-10	0.0229006117783945	0.000359812675138965	0.00160649479431959	0.00167246190942407	4.54182146437613e-17	0.00493562603816004	3.63345717150054e-16	4.47218124101485e-07	0.0300278820454036	1.1841060960032e-11	7.56970244062688e-17	0.0873361419866754	2.38009673081402e-09	0	4.97202505310552e-06	0.0535005153218497	0.00134524454597946	0.109741053281937	0.140763902761552	0.0629904780960338	0.176425791222185	0.0802538773284871	7.6128567046518e-07	5.99966036447908e-11	2.15452904666166e-07	4.28949804968827e-17	0.0257955430861861	0.0466824431156141	477	0.931640625
0	0	0	2.65507422445103e-10	0.0245119305275226	0.000304346915060167	0.00138546963566055	0.00146103346706477	6.6445165867716e-17	0.00434335996519513	2.87648692743781e-16	3.4958762538235e-07	0.0273198158133402	8.37734174959198e-12	9.67239756302178e-17	0.0898633191199486	1.75703867785169e-09	0	3.97233578021108e-06	0.0496272380221061	0.00115469534520157	0.111580901478862	0.139914450323048	0.0586710549631933	0.177351806781296	0.0839639195176057	5.98952886827321e-07	4.32733520733752e-11	1.65688912458846e-07	7.23327122104285e-17	0.0257152810171502	0.0469197212718098	478	0.93359375
0	0	0	1.90278238451714e-10	0.0262927349831458	0.000256164632496849	0.00118960908194098	0.0012712562818065	2.60734195177098e-17	0.0038079928421163	6.22397756229341e-17	2.71145426776175e-07	0.0247779324882213	5.85378799305795e-12	8.41078048959536e-18	0.0924034631060016	1.28374896319285e-09	0	3.15168166725042e-06	0.0459085184452052	0.000986650293063957	0.113208256803278	0.138925339561663	0.0544983086618729	0.177902726094133	0.0876455840333484	4.6769199621768e-07	3.08565841228452e-11	1.26341401538474e-07	1.04293678070839e-16	0.0256359518559841	0.047142093591402	479	0.935546875
0	0	0	1.39179887312123e-10	0.0283019600647903	0.000216359836479107	0.00102354710146627	0.00110759176320811	5.04646829374887e-18	0.00334192496878531	1.46347580518778e-16	2.12578516405927e-07	0.0224533591768398	4.18982020794979e-12	1.135455366094e-16	0.0949269194174454	9.54811328486668e-10	0	2.52177697278936e-06	0.0424040040640689	0.000845067711869932	0.114531906534865	0.137730338135846	0.0505350149235467	0.177939968531439	0.0912611700168035	3.68884478883393e-07	2.24725288882664e-11	9.75615314268228e-08	2.01858731749955e-17	0.0255540778056535	0.0473182402710848	480	0.9375
7.99024146510614e-18	0	0	1.01361924745888e-10	0.0304982176539888	0.000182295251751053	0.000878565105412007	0.000962782922777357	4.79414487906369e-17	0.00292645300564361	1.66533453693773e-16	1.6614583664336e-07	0.0203000114237307	2.98404482941668e-12	5.88754634270831e-17	0.097404734194463	7.07329858825885e-10	0	2.0119884507383e-06	0.0390788777169911	0.000722060924004555	0.115592373479501	0.136353186741995	0.0467520385802322	0.177552380524478	0.0947955381461989	2.90071913717412e-07	1.62933328445349e-11	7.50882018314128e-08	0	0.0254667353264513	0.0474558866467673	481	0.939453125
9.25185853854198e-18	0	0	7.2838013398522e-11	0.0328602347788912	0.000152786510239022	0.000750636072972982	0.000833421017475964	5.55111512312519e-17	0.00255271562242314	1.11022302462504e-16	1.2871357496502e-07	0.0182945072431472	2.0935012982429e-12	1.85037170770899e-17	0.0998236476895246	5.17644140514866e-10	0	1.59289805979712e-06	0.0359144042568017	0.000614011278785409	0.116412057803851	0.134808365889003	0.0431329748617822	0.176787473502136	0.0982416400249479	2.26168166514435e-07	1.16521699696408e-11	5.723231578473e-08	3.70074341541798e-17	0.0253726960722776	0.0475586653630654	482	0.94140625
1.2616170734393e-18	0	0	5.17240619022543e-11	0.0353865062333378	0.000127383600404413	0.000638341171441791	0.000718380039132506	0	0.00221790533206969	1.51394048812717e-17	9.88919142660684e-08	0.0164323523688237	1.44968128410667e-12	5.04646829375006e-17	0.102169056439904	3.74701171605565e-10	0	1.25183507583934e-06	0.0329103901089241	0.00051961727415337	0.116987145145791	0.133092671523915	0.0396795160810632	0.17564835409806	0.101586733123525	1.74935476984262e-07	8.2329294896636e-12	4.32312579043146e-08	1.08499068315637e-16	0.0252705307290126	0.0476229279744763	483	0.943359375
1.17750926854198e-17	0	0	3.73475358383589e-11	0.0381214741443448	0.000106487437006771	0.000543666049889591	0.000619762427661981	0	0.00192816243140275	1.41301112225037e-16	7.66414734033809e-08	0.014746217200165	1.02346498279698e-12	8.41078048957866e-18	0.104390653276943	2.75192680932561e-10	0	9.90483799486503e-07	0.0301123732670727	0.000440514342448157	0.117240129104166	0.131151956625099	0.0364421041407954	0.174034522869108	0.104775534568594	1.36407400001262e-07	5.91800934856407e-12	3.29904984853967e-08	8.74721170916761e-17	0.025155159824245	0.0476221378787077	484	0.9453125
5.46700731822851e-18	0	0	2.69990839449749e-11	0.0410402597030146	8.89406679349588e-05	0.00046249501998328	0.000533994366039611	0	0.00167408318425056	1.3289033173543e-16	5.94097456120819e-08	0.0132091455783082	7.23729998489683e-13	1.68215609791719e-17	0.106469676689524	2.02304445081582e-10	6.72862439166876e-17	7.83617868762853e-07	0.0274979261964137	0.000373042454914556	0.117197771953699	0.12900659039291	0.0334004988784164	0.172004948145435	0.10779462480891	1.06377288136053e-07	4.25936558750592e-12	2.51864890601822e-08	3.28020439093711e-17	0.0250251657621811	0.0475623759720731	485	0.947265625
0	0	0	1.92402230511387e-11	0.0441106241123496	7.38663063839276e-05	0.000391496010283954	0.000458040156182827	0	0.00144745380752696	1.31208175637523e-16	4.56185392213883e-08	0.0117920589587455	5.03617349843128e-13	1.76626390281252e-17	0.108410767309882	1.46792313153323e-10	7.06505561125009e-17	6.14841621905781e-07	0.0250363141959664	0.00031428790717494	0.116905068900104	0.126689664923539	0.030523627302908	0.169634435768389	0.11065353733042	8.2206389657621e-08	3.02071751450734e-12	1.90292309157594e-08	2.01858731750074e-17	0.0248814001618398	0.047456420990117	486	0.94921875
0	0	0	1.35397963884498e-11	0.0473286517499694	6.10045814814587e-05	0.000329749786376423	0.000391112171772534	0	0.00124622750669592	1.8671932686879e-16	3.47218713074447e-08	0.0104899105391176	3.45586354146282e-13	0	0.110201873082825	1.0528285903021e-10	0	4.78649698536426e-07	0.0227248614709427	0.000263431117169164	0.116363270969205	0.124203747683775	0.0278098236928357	0.166933219711487	0.113340644229119	6.29892167183856e-08	2.11472001526202e-12	1.42403547051945e-08	4.87825268395857e-17	0.0247229373005066	0.0473037208690005	487	0.951171875
0	0	0	9.64526859055235e-12	0.0507211723406951	5.04598012665438e-05	0.000277928453257597	0.000334026042729908	0	0.00107295547357945	3.12881034212566e-16	2.65895475788758e-08	0.00932072269920885	2.40472624977692e-13	0	0.111787329574704	7.63115471487124e-11	0	3.74361747302925e-07	0.0205935087484791	0.000220995576119289	0.115517629117357	0.121515378196286	0.0252936166773498	0.163843756957359	0.115795474264516	4.85378708744878e-08	1.49955553025377e-12	1.07343396351784e-08	6.72862439166017e-18	0.024544847141137	0.0470855122891718	488	0.953125
0	0	0	6.92302780759138e-12	0.054275467094466	4.17822440519926e-05	0.000234348041981556	0.000285282244237264	3.532527805626e-17	0.000923658271976547	1.21115239049987e-16	2.04460201017299e-08	0.00827284521562001	1.68864922045479e-13	1.766263902813e-17	0.113143562093825	5.56837126913262e-11	0	2.93737351785376e-07	0.0186340190975264	0.000185500780038489	0.114376923607174	0.118636533721506	0.0229682520562601	0.160396749237846	0.117993955665842	3.75461900698924e-08	1.07166800686085e-12	8.130692543482e-09	0	0.0243456413098818	0.0468033530918155	489	0.955078125
0	0	0	4.8933348955328e-12	0.057951294651938	3.43874872500446e-05	0.00019655217850875	0.000242483053939052	1.10181224413567e-16	0.000791594483504453	4.37360585458472e-17	1.55631285779539e-08	0.00731614835052807	1.16497720561231e-13	1.68215609791671e-17	0.114301757602616	4.00668353713839e-11	0	2.28436558169504e-07	0.0168079824409256	0.000154851828667321	0.113004989982091	0.115612981811632	0.0207923166228794	0.156681527534012	0.119971628076793	2.87612804637324e-08	7.53945727398529e-13	6.09011844826351e-09	0	0.0241286925000734	0.046477706545982	490	0.95703125
0	0	0	3.41292818921956e-12	0.061741509810301	2.81332247410845e-05	0.000163979662066095	0.000205110290830855	1.64851297595835e-16	0.000675360921425886	1.02611521972925e-16	1.17360687977613e-08	0.00644587340485698	7.91286228460076e-14	0	0.115254165029704	2.84765906141754e-11	0	1.76177870943437e-07	0.0151113080071734	0.000128561688294075	0.111407897861482	0.112451980361401	0.0187620382088189	0.152713483882627	0.121720012261295	2.18334019340439e-08	5.23233813178981e-13	4.51554823078675e-09	1.68215609791812e-17	0.0238936542970133	0.0461104216856703	491	0.958984375
0	0	0	2.39703206778511e-12	0.0656543141018014	2.30176573533998e-05	0.000136738016557797	0.000173361047492272	1.76626390281085e-17	0.000575678621019398	6.05576195250031e-17	8.87639401122841e-09	0.00566993641147937	5.42747664992857e-14	0	0.115953421242226	2.03588206898969e-11	0	1.3615065682446e-07	0.0135602036788211	0.000106695845270591	0.109556419807919	0.109141524694854	0.0168968681596348	0.148473020803098	0.123186249124461	1.66187404557451e-08	3.6551065204805e-13	3.360587192363e-09	1.00929365875025e-16	0.023636920474718	0.0456910127972233	492	0.9609375
0	0	0	1.70885527950296e-12	0.0696805380023553	1.88973459576316e-05	0.000114293510173434	0.000146777468890169	0	0.000491385148280092	1.6653345369379e-16	6.77215623393967e-09	0.00498690188740719	3.79696274421783e-14	0	0.116361128954559	1.47493406377201e-11	0	1.05968830432786e-07	0.0121584363218221	8.87824214883514e-05	0.107444614361662	0.105688280930732	0.0152026944777087	0.143974210228959	0.124326362016683	1.27539233156036e-08	2.59542387581733e-13	2.5260239548222e-09	3.70074341541607e-17	0.0233561143704789	0.0452158253001056	493	0.962890625
8.53694219692978e-17	0	0	1.1982965125218e-12	0.0737790405111106	1.54136389783669e-05	9.49883203261852e-05	0.000123629916400563	1.17750926854204e-17	0.000417427872410405	1.27843863441668e-16	5.11070304678909e-09	0.00436914611555355	2.59859474006194e-14	1.17750926854204e-17	0.116537957462932	1.05260093570659e-11	0	8.16936015014078e-08	0.0108650392378169	7.34407255852138e-05	0.105145795528809	0.102139708464842	0.0136335116949225	0.139303056631963	0.125206905154149	9.68571781028404e-09	1.8115559557491e-13	1.87605900932093e-09	0	0.0230568386551271	0.0447099513434908	494	0.96484375
1.64641028083601e-16	0	0	8.28410572463062e-13	0.0779392346681156	1.24924668768125e-05	7.8498602221843e-05	0.000103596702456845	2.2709107321876e-17	0.000352898727838433	2.01858731750115e-17	3.8186757947674e-09	0.00381267382533546	1.73850832719706e-14	2.2709107321876e-17	0.116481505414999	7.41432168186126e-12	0	6.24229390374941e-08	0.00967548084095075	6.03968989830187e-05	0.10266968661918	0.0985058389012198	0.0121846330922274	0.134477323475194	0.12582413812018	7.28516553396343e-09	1.24511512211707e-13	1.37835887905407e-09	0	0.0227392824423101	0.0441766557757896	495	0.966796875
1.21956317098711e-17	0	0	5.73248519360274e-13	0.0821534313034336	1.01063989442035e-05	6.47412268840373e-05	8.66290366165104e-05	1.68215609791325e-18	0.000297729099551671	1.04293678070863e-16	2.85111609237529e-09	0.00331936662174354	1.16447255878288e-14	1.68215609791325e-18	0.116161862812241	5.22499552042225e-12	0	4.76442927803932e-08	0.0085957772941662	4.95719539962294e-05	0.100009140884365	0.0947906027886908	0.0108637450901386	0.129503240619398	0.126142740609671	5.47478576804149e-09	8.56537063498241e-14	1.01223892904036e-09	0	0.0224016247576057	0.0436122984596603	496	0.96875
0	0	0	4.05950525720024e-13	0.0864025078767273	8.22786321540086e-06	5.36504927121672e-05	7.27150997276003e-05	0	0.000251999702952667	3.3643121958329e-17	2.15871687192496e-09	0.00289331447736239	8.18705372856122e-15	0	0.115523580517591	3.75947421341971e-12	0	3.6791546314579e-08	0.00763758172445103	4.08970449978927e-05	0.09715289524255	0.0910038786108913	0.00968556638694851	0.124395320259907	0.126096189057946	4.16935208538259e-09	6.02792226908007e-14	7.55234669415618e-10	0	0.0220406122745688	0.0430088581740519	497	0.970703125
0	0	0	2.82438214230484e-13	0.0906560085114937	6.65160521692337e-06	4.41870269713611e-05	6.06976441999459e-05	0	0.000212196766861523	0	1.61540710606121e-09	0.00251147232947712	5.57130099630059e-15	0	0.114652678044863	2.66147205284599e-12	0	2.81204786880332e-08	0.00676189529677536	3.35261449249915e-05	0.0941708929992558	0.0871821291782032	0.00860494540164954	0.119217867756043	0.125780322211437	3.13955360194248e-09	4.16787816380858e-14	5.56255296874576e-10	0	0.0216631834784019	0.0423924288573656	498	0.97265625
0	0	0	1.93561496797045e-13	0.0949005390441579	5.34096177331082e-06	3.61738028219154e-05	5.03877715518232e-05	0	0.000177764076453979	0	1.19609841391631e-09	0.00217077474114935	3.64355010808784e-15	0	0.113552203771647	1.8579800997394e-12	0	2.12908071997495e-08	0.00596446105776123	2.73132564172556e-05	0.0910747355343138	0.0833359695394069	0.00761720545329407	0.113988100994165	0.125196866262722	2.3399983079154e-09	2.84023646352767e-14	4.05014832278107e-10	0	0.0212699287167213	0.0417665329043482	499	0.974609375
0	0	0	1.31784314101048e-13	0.0991196189884651	4.27079376470265e-06	2.94976800378863e-05	4.16729296568288e-05	0	0.00014838818215418	0	8.8108541506527e-10	0.00187011448229368	2.38193303465019e-15	0	0.112212680375091	1.28966366205818e-12	0	1.60413607834735e-08	0.00524491547932255	2.21631703212036e-05	0.0878714461592977	0.0794764274872821	0.00672233409084074	0.108723058884095	0.12433257451312	1.73525091097477e-09	1.92135869504058e-14	2.93326017515696e-10	0	0.020860639405607	0.0411318221433382	500	0.9765625
0	0	0	9.28373539659801e-14	0.103267055962757	3.44838653790444e-06	2.42384064639953e-05	3.468302462195e-05	0	0.000124551190173243	4.03717463500111e-17	6.62212279961017e-10	0.00161562863791173	1.72589215646266e-15	0	0.110567780602718	9.21994803736502e-13	0	1.22928969781273e-08	0.00461849370262244	1.81313251908758e-05	0.0845568248255231	0.0756265143740663	0.00593929131148131	0.103454496001778	0.123104093161606	1.31166945991553e-09	1.34765935784606e-14	2.17292015189123e-10	0	0.0204318415132851	0.0404769172443924	501	0.978515625
0	0	0	6.40329540233028e-14	0.107337912289758	2.76335027017467e-06	1.97852952744298e-05	2.86932570497889e-05	0	0.000103964305633428	2.85966536645837e-17	4.91461750084054e-10	0.00138954882738643	1.17582711244387e-15	0	0.108718067197131	6.4770915903459e-13	0	9.31667217952894e-09	0.00405128947388604	1.47315942339111e-05	0.0811842456163165	0.0718009007466423	0.00522782121545206	0.0982106757481736	0.121627412213529	9.79505686787311e-10	9.17532043608744e-15	1.58744298850765e-10	0	0.0199905940692614	0.0398258004667559	502	0.98046875
0	0	0	4.3392898701863e-14	0.111317497987786	2.19841551627493e-06	1.60465307831181e-05	2.35985155494992e-05	0	8.63044437851149e-05	0	3.60643495706801e-10	0.00118969544659493	7.38466526985491e-16	0	0.106671164906894	4.4823067816312e-13	0	6.99020993529757e-09	0.00353973084037806	1.18900803524863e-05	0.077765247275481	0.0680088628337837	0.00458383670345676	0.0930058707397273	0.119909390972448	7.23509842315265e-10	6.08856399641003e-15	1.14559107150017e-10	0	0.0195377114627319	0.0391810395836524	503	0.982421875
0	0	0	2.91155988207933e-14	0.115191103248479	1.73683490306547e-06	1.29327027827277e-05	1.92961375823081e-05	0	7.1255474404617e-05	7.15745601150425e-30	2.61947991075917e-10	0.00101391884392691	4.44089209850027e-16	0	0.104434843357758	3.06088487889141e-13	0	5.19618215122343e-09	0.00308027362327464	9.53489742558347e-06	0.0743113411994972	0.0642596074015598	0.00400327692212515	0.0878542226029009	0.117957059339688	5.29121066405991e-10	4.03843625207377e-15	8.17684808751514e-11	0	0.0190740136218556	0.0385449260866924	504	0.984375
0	0	0	2.04524949165218e-14	0.118868135722529	1.39109573292282e-06	1.05389840948161e-05	1.5925469987313e-05	0	5.93168744412173e-05	4.20539024479267e-17	1.95484573814542e-10	0.000868279844040257	2.33819697610429e-16	0	0.101944683545156	2.17417834577702e-13	0	3.95257886689941e-09	0.00268832227230919	7.73620026662695e-06	0.0708369134404957	0.0605967446187716	0.00350543374267158	0.0828163470999017	0.115683551139756	3.97094574394223e-10	2.67168442251639e-15	6.01594405604588e-11	0	0.0185967774885238	0.0379027203584847	505	0.986328125
0	0	0	1.39484383639265e-14	0.122384361595174	1.10511996423085e-06	8.52716199660681e-06	1.30590049950829e-05	0	4.90837289762618e-05	2.69144975666669e-17	1.43910261653515e-10	0.00073999343706933	8.07434927000008e-17	0	0.0993004954054589	1.51538714236938e-13	0	2.97093101046338e-09	0.00233658631128677	6.23057353152283e-06	0.0673684014066513	0.0570069723374674	0.00305718353211766	0.077877334799134	0.113209867522033	2.94129313707892e-10	1.78392654184082e-15	4.3602070607249e-11	0	0.0181119735129532	0.037274754140609	506	0.98828125
0	0	0	9.3082107678228e-15	0.125725953828731	8.71163507150488e-07	6.85200272630675e-06	1.06412441871507e-05	0	4.03778305073292e-05	0	1.04674004312725e-10	0.00062761143391687	0	0	0.0965128520517689	1.03947153914673e-13	0	2.20918914979725e-09	0.00202232365901791	4.98247014762206e-06	0.0639156179289812	0.0534969497951707	0.00265528843829173	0.0730470587884252	0.110546692934038	2.15337478278018e-10	1.12536242950633e-15	3.11912011370767e-11	0	0.0176204692043308	0.0366617093885587	507	0.990234375
0	0	0	6.22313648424337e-15	0.128879172831453	6.81683787385135e-07	5.46933422128684e-06	8.61788424768532e-06	0	3.30245826621024e-05	0	7.53147191077288e-11	0.000529707305724669	0	0	0.0935923851160974	7.031748920512e-14	0	1.6266875582228e-09	0.00174282163749905	3.95720067881957e-06	0.0604882849624482	0.0500732269089889	0.00229654242710152	0.068335220437975	0.107704804157693	1.56000316831046e-10	4.8908688546931e-16	2.20551228795196e-11	0	0.0171231306116904	0.0360638826158796	508	0.9921875
0	0	0	4.2886569716389e-15	0.13173372525129	5.40110489035464e-07	4.41004789327311e-06	7.03903064551364e-06	0	2.72152623948421e-05	0	5.55289677875664e-11	0.000449097126317953	0	0	0.090512260814871	4.91223223713668e-14	0	1.22295068684675e-09	0.00150617552758519	3.17667658034083e-06	0.0571194576813473	0.0467855828566036	0.00199130510805327	0.0638114889124777	0.104639514537248	1.15679792134222e-10	2.26249995169791e-16	1.60262964515366e-11	0	0.0166196996784679	0.0354678750901062	509	0.994140625
0	0	0	2.90676573720032e-15	0.134340253244464	4.25427617268212e-07	3.53729686140829e-06	5.72178379875202e-06	0	2.23268255139011e-05	1.51394048812538e-17	4.05577818804197e-11	0.000379301724166715	1.51394048812538e-17	0	0.0873352255845317	3.40434751096413e-14	0	9.11815726458486e-10	0.00129722771698381	2.53635640440968e-06	0.0538106893938463	0.0436093330856876	0.00172086045205219	0.0594423946035027	0.101430936060079	8.50061094747137e-11	1.90504178089093e-16	1.15260654556044e-11	0	0.0161133590201484	0.0348852026769514	510	0.99609375
0	0	0	1.87013704185904e-15	0.136700583983579	3.32332344628435e-07	2.81642282257926e-06	4.61979096490239e-06	5.46700731823125e-17	1.82015131373468e-05	2.77555756156289e-17	2.92443211902577e-11	0.000318696526855475	2.77555756156289e-17	0	0.0840794695525651	2.32103898390567e-14	0	6.72069077998737e-10	0.00111224123120195	2.00978109356499e-06	0.0505665566884768	0.0405423554827394	0.00148061303563074	0.0552251875066974	0.0981009468522391	6.16928426484245e-11	1.92606873211478e-16	8.17461754852943e-12	0	0.0156051543823851	0.0343164630764579	511	0.998046875
0	0	0	1.07027181729958e-15	0.138804285998145	2.5758340438638e-07	2.22664345753672e-06	3.70572618225594e-06	1.69477226865107e-16	1.47475362391387e-05	3.11198878114693e-17	2.0846285556349e-11	0.000266390919917777	2.60734195177087e-17	0	0.0807564985390373	1.54421929788764e-14	8.41078048960097e-19	4.90231114961621e-10	0.000949288579321689	1.58100154278613e-06	0.0473939576959266	0.0375880907293179	0.00126822454797124	0.0511647985585057	0.0946621117215465	4.42768195844789e-11	1.17330387829689e-16	5.72675072346513e-12	0	0.0150958722113871	0.0337599692318765	512	1
