# Supplementary material for: Mitochondrial dysfunction alters early endosome trafficking via microtubule reorganization
Source: Life Sci Alliance. 2025 Oct 13;9(1):e202403020. doi: 10.26508/lsa.202403020 (PMC12521748; doi:10.26508/lsa.202403020)
Supplement: Supplementary file 4 [file LSA-2024-03020_SdataFS1.2.csv]

wt1	wt10	wt11	wt12	wt13	wt14	wt15	wt16	wt17	wt18	wt19	wt2	wt20	wt21	wt22	wt23	wt24	wt25	wt26	wt27	wt28	wt29	wt3	wt30	wt4	wt5	wt6	wt7	wt8	wt9	Mean	SD	Nb	x
0.488949238822968	1.81536415467388	1.99190477432566	0.187986297920458	1.69866362560452	2.55116262445782	2.1902015199703	2.30463337245147	2.6063414505237	1.55697424551331	3.6826302690256	1.27029580185601	2.15904461230698	2.70988167283497	1.45505051973441	1.32143258385488	2.13028772829618	2.36794559190643	2.34010420053117	5.2308035735961	3.83353435106765	3.33785696836387	1.55125290990714	4.5108172755766	2.70887839732768	2.37770051547448	1.09545178508199	2.08214030148812	2.38812181463168	2.72934228592109	2.28915848210157	1.0542991405192	1	0.001953125
0.51576001813392	1.86207719706402	1.98822859210669	0.195326712083067	1.73136392677914	2.584447184894	2.15962778495251	2.36079421132431	2.6150957962433	1.58085708873283	3.79429910346429	1.29549436776456	2.2121636803069	2.76522590138555	1.53141951132596	1.37046047855079	2.18601779533252	2.30039325627166	2.24600311912697	5.32130523820438	3.94934571143402	3.36134693302135	1.58058173290796	4.54670854190185	2.69338093687189	2.41225537740829	1.12836229420514	2.11959886524784	2.41977487419952	2.77396496447473	2.32005603985733	1.06806561801655	2	0.00390625
0.543477196125019	1.9086912977672	1.98348006539738	0.203018566358078	1.76336236300575	2.61514942496424	2.12994333366808	2.41537956181596	2.62401292464763	1.60416870793202	3.90376422180835	1.32030832218655	2.26548907673911	2.82006284785951	1.60892920942256	1.41961237215418	2.24360639457781	2.23636373520077	2.15279927946374	5.40532887271135	4.06177697499793	3.38225194643141	1.6092154144945	4.57776017039455	2.67720610540555	2.44668377387168	1.16125796460374	2.15620021795998	2.44977902730097	2.81743941485847	2.35021729280414	1.08195939662775	3	0.005859375
0.572097425361704	1.95516536778411	1.97772733256496	0.211075895284837	1.79460966875718	2.64325895018646	2.10114443526694	2.46832214906866	2.63304450168571	1.62694562320025	4.01082400087693	1.34470272727342	2.31893450486566	2.87432925825246	1.68747187430893	1.46881692814736	2.3029912442203	2.17586813968016	2.06057766026138	5.4827259605616	4.17057526350543	3.40054418420779	1.63711336929245	4.60399818733323	2.66040290595568	2.48096532265156	1.19410869447784	2.19191285515272	2.47807472374713	2.85971212820373	2.37960137607122	1.09583483873055	4	0.0078125
0.601668924550431	2.00144281111559	1.97099176119255	0.219536788233888	1.82500510912094	2.66861430551216	2.0732777899171	2.5194486724917	2.64213942090321	1.64920059943614	4.11510200213921	1.36861208812891	2.37240458395939	2.92791746023299	1.76697937649313	1.51799250045084	2.3641997257905	2.11912228088792	1.9694960368956	5.55294122422122	4.2752339573326	3.41603979083257	1.66418556944434	4.62517697237158	2.64299217687605	2.5150656151281	1.2268768266097	2.22664786462807	2.50449273573979	2.9006493685614	2.40811514463992	1.10946299506061	5	0.009765625
0.632487134627706	2.04734871202523	1.96312778287366	0.228573637690635	1.85415188084799	2.69030906006161	2.04663383470768	2.56800607483127	2.65118100897201	1.67087028032697	4.21516817404049	1.39178654517379	2.42566853243702	2.98043831328031	1.84746222675144	1.5669306408917	2.42761169617679	2.06734545695207	1.88015879920975	5.61330417666934	4.37376610098986	3.42776616085018	1.69006231289865	4.63976404077885	2.62490288942603	2.54884742635641	1.25946022816638	2.26000126191762	2.52826703326075	2.9396627991507	2.43536880741143	1.12213453348628	6	0.01171875
0.664166573489088	2.09291896931387	1.95458373623615	0.238043512697063	1.8823496210488	2.70943844713927	2.02083838590852	2.61466272901534	2.66009068515787	1.69220433270876	4.31193981524008	1.414385469383	2.47862436524156	3.03209878333859	1.92841808483978	1.61556481644979	2.49239972866786	2.01903832264822	1.79220348746986	5.66657142152681	4.467597732731	3.43681532830741	1.7150377378814	4.64982861697	2.60642017922573	2.58234043704862	1.29186658121233	2.29232759784843	2.55008701819105	2.9772184433876	2.46166936534413	1.13437066005669	7	0.013671875
0.696691074913681	2.1381131900616	1.94542470989222	0.247960230942882	1.90956748618621	2.72602698423219	1.99588019693926	2.65938173083172	2.66881542250018	1.71324886346186	4.40525583409279	1.43638028206078	2.53118040323096	3.08284283735396	2.00972036070326	1.66381766967714	2.55844437372041	1.97415937122597	1.70570987108672	5.7127110973106	4.55655031712687	3.44319332996511	1.7390856800647	4.65547389344528	2.58759251657967	2.61550338511311	1.32407179916532	2.32360164268822	2.56991320970893	3.013263319944	2.48698603614085	1.14607974790633	8	0.015625
0.7300439888003	2.1828910276214	1.93571554587893	0.258337575553935	1.93577531650884	2.74010031583596	1.97174785049036	2.70212725512366	2.67730218458127	1.73405019125439	4.49495688034261	1.45774269767228	2.58324490548279	3.13261477483964	2.09124195907312	1.7116117207559	2.62562424030341	1.93266542626708	1.6207574025631	5.75169558551122	4.64044837564714	3.44690747233294	1.76218053918747	4.65680565111449	2.56846829772995	2.64829429512544	1.35605203289517	2.35379841747684	2.58770693512082	3.04774451068432	2.51128844572583	1.15717845766279	9	0.017578125
0.764556461874864	2.22694609047378	1.92536879006453	0.269429190692772	1.96043126189691	2.75057104704203	1.94879583554078	2.74189712785925	2.68529457142176	1.75462489704013	4.57894791272205	1.47810516288168	2.63433295960614	3.18081193907561	2.17272439643666	1.75851493301208	2.69409144519228	1.89599246783346	1.5382813373794	5.78018608114676	4.71650857949058	3.44675690210355	1.78381745446259	4.65214739623633	2.54903937773612	2.68040509250772	1.38764135914073	2.38234839762317	2.60242615456512	3.07978190941614	2.53402588441583	1.1667887040416	10	0.01953125
0.799808935921271	2.27043600245241	1.9146976674805	0.28103028291739	1.98399832576411	2.75867207904781	1.92662267924709	2.7796103206553	2.69285653073109	1.77513419949461	4.6588244263097	1.49774674592413	2.68458726541897	3.22784663454535	2.25393119987655	1.80466630983608	2.76314680668884	1.86246911205299	1.45762296313486	5.80162949223855	4.78702314489828	3.44403638614956	1.80443494072759	4.64369257677184	2.52948978926773	2.71195312332491	1.41892833273541	2.4097409895686	2.61501230148565	3.11006218879718	2.55565705844881	1.17564781883442	11	0.021484375
0.835771186205315	2.31332271094685	1.90375543959724	0.293152578470374	2.00646476511013	2.76445222672461	1.90521599979132	2.81525742487707	2.69994117882536	1.79562379304279	4.7344841035069	1.5166496757691	2.73392030575844	3.27367432971911	2.33473046241542	1.84998982358755	2.8326257401472	1.83201734276325	1.37884740065837	5.81610807733061	4.85191012888462	3.43878831673194	1.82402363800703	4.63160436694487	2.50986345190965	2.742880922074	1.44989588173838	2.43595911446046	2.62545167759739	3.13853684933446	2.57616396376433	1.18371200805534	12	0.0234375
0.87241248982234	2.35556828975194	1.89259480801554	0.305807691217566	2.02781948718789	2.76796086899709	1.88456348113005	2.84882985353638	2.70650205447217	1.81613911829575	4.80582698262999	1.53479664776214	2.78224492298397	3.31825094477016	2.41499043914398	1.8944096829883	2.90236252302401	1.80455823095637	1.30201905283185	5.82370777133549	4.91109121220341	3.43105634919207	1.84257478662952	4.61604748865774	2.49020403496008	2.77313064657819	1.4805271811249	2.46098602296701	2.6337315884405	3.16515767313087	2.59552907749124	1.19094301604964	13	0.025390625
0.90992534602044	2.39681609497094	1.88124687118169	0.319241908651564	2.04758994150876	2.76839793683529	1.864946069856	2.87946827417773	2.71221536024319	1.8367997215012	4.87087197744137	1.55184231795079	2.8289343541038	3.36095976682581	2.49416167138283	1.93736831960419	2.97202455032504	1.78110762252229	1.22808693727934	5.82188558518077	4.96209309939571	3.41995262897056	1.85965122878454	4.59603816129404	2.47060249342265	2.80227035425501	1.51064650534428	2.48429579294817	2.63895113706327	3.18904595218183	2.61324793270744	1.19662118565065	14	0.02734375
0.94801375481417	2.43724441208143	1.86984415391782	0.333279594265651	2.06617160944637	2.76664658562093	1.84608316557234	2.90791518163473	2.71721569944757	1.85764959737956	4.93107465179677	1.56804373757643	2.87423691480471	3.40219487973388	2.57226139046372	1.97908912327514	3.04126543062825	1.76047775226968	1.15643007075977	5.81328858743373	5.00692629234346	3.40644939167509	1.8756241789143	4.57306555873863	2.45112252976342	2.83045124354642	1.54035642009774	2.50629568568641	2.64188447508775	3.21079914445667	2.62971337377442	1.20134044155843	15	0.029296875
0.986597746811722	2.47686094608483	1.85843114289654	0.347896454914002	2.08363608967427	2.76289515358113	1.82792190197362	2.93430350762835	2.72150519858667	1.87871823604531	4.9866620923708	1.58344277084371	2.91814578775656	3.4420019930489	2.6492123989141	2.01956616624761	3.10990019245906	1.74240318586133	1.08697081977035	5.79848559671997	5.04594897657612	3.39076312998907	1.89056185672089	4.54751186021266	2.43179762872003	2.85765516806707	1.56966778386682	2.52704980822971	2.64267390023551	3.23049242143952	2.64498933054154	1.2051907198181	16	0.03125
1.02563327024236	2.51563204458665	1.84704389875216	0.363100498421408	2.09998948055696	2.75720400205839	1.81045267634323	2.95864433651683	2.72505128265463	1.90004053861433	5.03760130987932	1.59803592546045	2.96058669088062	3.48034936619084	2.72489292932274	2.05873321714023	3.17774083074723	1.72678527566325	1.01975129456705	5.77765514096878	5.07918160842066	3.3729707922092	1.90447150653709	4.51957386457994	2.4126633129465	2.88381788025932	1.59857031429388	2.5465510965199	2.64133519835366	3.24808765221931	2.65907157453023	1.20816511330984	17	0.033203125
1.06517359355001	2.55318649402295	1.83576305562283	0.379114641174954	2.11486205664113	2.749026826243	1.79390006992695	2.98024807799443	2.72752726714603	1.92177602216969	5.08221484513744	1.61153912608423	3.00088346559588	3.51665658812427	2.79859015319331	2.09598643515781	3.24407939750038	1.71426237253733	0.955642876938312	5.74911452153096	5.10467825591286	3.35251898971593	1.91701468970217	4.48886171996748	2.39386148258627	2.90842721963511	1.62689981060088	2.56434723359101	2.63716886999176	3.26276601666078	2.67153640582187	1.20971701480737	18	0.03515625
1.10502420677782	2.58967181378198	1.82462558616332	0.395809633047638	2.12854198155022	2.73892580747035	1.77808859648861	2.99962936414793	2.72907037328599	1.94390636255325	5.12161182143373	1.62415218293547	3.03927350784647	3.55122433256857	2.87041627325171	2.13153710615824	3.30877842771469	1.70407742366218	0.894162847047844	5.71466382424131	5.1239328599179	3.33006564891348	1.92846067461794	4.45628329644707	2.37539718810512	2.93162078203586	1.65474088627921	2.58073236273737	2.63073377033753	3.27497196544381	2.68267103023209	1.21025716272402	19	0.037109375
1.14508690985835	2.62516606774426	1.81364217675851	0.413118700052845	2.14117761494202	2.72717766538652	1.76293215008306	3.01704780067747	2.72975703701999	1.9664133099322	5.15637043674738	1.63598039010468	3.07588681496431	3.58420783679518	2.94044345079261	2.16550114857368	3.37178426764597	1.69585647813368	0.835058168221263	5.6752111302163	5.13771819967443	3.30594331731175	1.93894773818581	4.42227880314764	2.35726705842732	2.95347405568486	1.68213809933492	2.59585775417657	2.62231799000531	3.28493618896938	2.69262329198561	1.20998234207164	20	0.0390625
1.1853072233639	2.6596418235024	1.8028323166894	0.43104532496864	2.15278887086296	2.71384259556796	1.74842437669116	3.03252499794272	2.72957118498202	1.98931368507962	5.18652052174661	1.64703472775513	3.11066774473537	3.61558508570885	3.00857259919164	2.19782888302987	3.43291402851373	1.68949498343761	0.778345444370374	5.63099458068444	5.14613601256501	3.28025363331603	1.94849555778287	4.38704592446296	2.33949621237008	2.97392814783045	1.7090862825578	2.6097267772559	2.61196452341585	3.29263654287154	2.70140068710843	1.20890296164634	21	0.041015625
1.22561838007272	2.69274742081775	1.79227983293173	0.449776053185094	2.16311956374811	2.69857293261982	1.73474434502806	3.04553597578756	2.72823081021157	2.01274798711841	5.21079096579412	1.6571157043214	3.14297425881516	3.6448424900055	3.0740581650917	2.22794752593107	3.49125666733739	1.68532957613934	0.724750607429688	5.58110921680579	5.14784082623459	3.25274800841851	1.95687167336923	4.35061425937244	2.32223608395669	2.99245812095333	1.73544474261392	2.62198122409721	2.59920080573956	3.29737083543617	2.70867716864612	1.20663280923611	22	0.04296875
1.26588278347994	2.72455544313459	1.78198791025744	0.469239616536375	2.17234322614747	2.68167116791672	1.72180507456114	3.05635804387162	2.72582376744995	2.03667922978817	5.22984576421097	1.66635230138597	3.17293269178287	3.67213137387408	3.13695549230836	2.25597192420657	3.54668988122073	1.68293107762282	0.673997264341036	5.5266370452278	5.14373977108361	3.22383566764232	1.96423655551721	4.31350581567835	2.30548266088008	3.00912475331201	1.76126006425072	2.63278776421873	2.58436991784999	3.29938334139935	2.7146172463719	1.20339821910565	23	0.044921875
1.30602800027446	2.75523285586704	1.77192840378606	0.48932497482827	2.1806639854798	2.66345462057113	1.70948872430059	3.06535192119483	2.72250583212196	2.06103003247247	5.24456415647215	1.67490074868878	3.2008453466153	3.69772388338425	3.19755562727087	2.28217410661408	3.59944065484803	1.68189944068695	0.625653307110142	5.46861220619817	5.13490068855785	3.1938778479529	1.97077682059388	4.27605504346358	2.28918049213259	3.02414709146798	1.78661072966088	2.64237985118077	2.56786525871091	3.29907655051768	2.71944164010081	1.19946644709118	24	0.046875
1.34599413302608	2.78476012912681	1.76210812554397	0.510030533960316	2.18811146220824	2.64397640390196	1.69779020205795	3.07254182114685	2.71827563913207	2.08579497467693	5.25502425512237	1.68278482230524	3.22667788023282	3.72160299738271	3.25579042763818	2.30652575404003	3.64935827804529	1.68213464467148	0.579711171514815	5.40729464049282	5.12147595402797	3.16298775633289	1.97651924821139	4.23843052759901	2.27334336619237	3.03748288380174	1.81149481727945	2.65077107767056	2.54975193714617	3.29644943658525	2.72316651003579	1.19485377638458	25	0.048828125
1.38563147106147	2.81283452271532	1.75259241364194	0.531497688735747	2.19453540748811	2.62303160488035	1.68684568806152	3.07754631878624	2.71292012633841	2.11105448923923	5.26037562619424	1.6898941837344	3.24988646278512	3.74333592412453	3.3109923504482	2.32854819148473	3.69552140185409	1.68375906167225	0.536715466511078	5.3423741886735	5.10266885744109	3.13114922425631	1.9813251912162	4.20087855645743	2.25810167764421	3.0486667961978	1.83579982884128	2.65770624665819	2.52977345418145	3.29096158711741	2.72556413361473	1.18930599361462	26	0.05078125
1.42479939107489	2.83942065184632	1.74338733373826	0.553716421935268	2.20001257026138	2.60073366955766	1.67664208888093	3.08042031959361	2.70644960667244	2.13676920113646	5.2608396598395	1.69629635372842	3.27041599554215	3.76288443991048	3.36304147996118	2.34820224738405	3.73763506353494	1.68655089553824	0.496624199359251	5.27445182514337	5.0788645267506	3.09862695147734	1.98526047047472	4.16373719537469	2.2434744006358	3.05762730798527	1.85952343570634	2.66322808011141	2.50810098651234	3.2826382423184	2.72667916706619	1.18288953585042	27	0.052734375
1.46350138311791	2.8647842555534	1.73443487576804	0.576534772113149	2.20477293536452	2.57740650051806	1.66702899978054	3.08160234607895	2.69908713774314	2.16281771859008	5.25749533462975	1.70217171322858	3.28875235549942	3.78064063462605	3.4124796139878	2.36592555852582	3.77631404391486	1.69015617128674	0.458849747609967	5.20446244478089	5.05125814781122	3.06571205305919	1.98853184642777	4.12711149431561	2.22935111327844	3.06475573700804	1.88277542448847	2.6676362546704	2.48516895892565	3.27204649404033	2.72678553555809	1.17590718231329	28	0.0546875
1.50167883323363	2.88891465906266	1.72573521147692	0.599945612750739	2.20885143496304	2.55309447554775	1.65799936242977	3.08111446636522	2.69084144544116	2.18917224724311	5.25044808142833	1.70755308501504	3.3048822389929	3.79658756260756	3.45927189446006	2.38171286677343	3.81146071452393	1.69448619734624	0.423365476849781	5.13265228803613	5.02001829272388	3.03251387323845	1.99116740995304	4.0911174415571	2.2157344633967	3.07003470508648	1.90555521970275	2.67095328655341	2.46105640727496	3.25920943672347	2.72590428969192	1.16837389440752	29	0.056640625
1.539148324922	2.91157951032082	1.71733243045439	0.624041027473456	2.21218324107869	2.5276916181251	1.64964427011343	3.07869588026129	2.68157203011725	2.21583844665519	5.23921350065556	1.71240628698062	3.3183999185413	3.81037893550414	3.5029040103018	2.39521939223159	3.84231207287293	1.69953278736247	0.390530216279701	5.05907985330263	4.98476832676998	2.99915138989329	1.99309872410641	4.05603478722962	2.20271559216238	3.07311673235455	1.92777869971465	2.67302372481227	2.43568106828278	3.24377259234778	2.72389484637427	1.16013511257222	30	0.05859375
1.5757032729281	2.93261629416206	1.70925418397846	0.648865347637247	2.21478150522812	2.50118917033697	1.64200916614344	3.0742036942471	2.67120498814878	2.24275665097506	5.2236436138333	1.71676498229548	3.32903385221766	3.82175490753229	3.54301047562314	2.40622956226759	3.86827048987295	1.70516699803295	0.360527718710292	4.98413150209658	4.94551299624543	2.96585881094133	1.99432128555044	4.02216613315662	2.19034875197385	3.07377151528312	1.94938897315885	2.67378635480816	2.40911787250128	3.22556027300753	2.72069837809647	1.15113295158732	31	0.060546875
1.61147003986842	2.95238920672698	1.70142554302988	0.674234474256994	2.21686894545609	2.47389821243258	1.63491379119786	3.06813956613565	2.66000997820376	2.2698028257578	5.20489729488893	1.7207981527533	3.33744200716591	3.83123455026592	3.58037561997997	2.41532924304104	3.8903733265393	1.71113530552656	0.332657064152882	4.90845563576462	4.90341282588404	2.9327694733789	1.99503597529778	3.98933663898097	2.17847718219649	3.0725582907676	1.97052435107472	2.67358191352958	2.38176621916314	3.20526886377895	2.71661941723989	1.14167992110739	32	0.0625
1.64639887230107	2.97089629169814	1.69384615062539	0.7001351854394	2.21848130239834	2.44585729512653	1.62834621299605	3.06052249215788	2.64800057129567	2.29693067419155	5.18308534716613	1.7245424417375	3.34362971447632	3.83879787541525	3.61499424531456	2.42253457846449	3.90858648405657	1.71736399521186	0.306879715806304	4.83225716928535	4.85862389593762	2.89997404686614	1.99526720042389	3.95759669889407	2.16709328975394	3.06948803818544	1.99118395635595	2.67243950630374	2.35370921663639	3.18294545991751	2.71168026414797	1.13178691561974	33	0.064453125
1.68032502340949	2.98798717471014	1.68654511288866	0.726611024591368	2.21961132719232	2.41703031934478	1.62235137569439	3.05119535509014	2.63509989481078	2.32408425481939	5.15799793320587	1.72801409719302	3.3473455399434	3.84419159842627	3.6465400251948	2.42764765511695	3.92241527023614	1.72378533508291	0.283388058032252	4.75574710045688	4.81103983011043	2.86762737230593	1.99499061773029	3.92713337757282	2.15624265373919	3.06436144782255	2.01131048136846	2.67028931835049	2.32497734299862	3.15841870103018	2.70581015394896	1.12137101297145	34	0.06640625
1.71292562871747	3.00336745262878	1.67958324357766	0.753742109925264	2.22024628322774	2.38734789464764	1.6170127150145	3.03984465052448	2.62115700048609	2.3511354024462	5.12922010345881	1.73124911792452	3.34810055183037	3.84690402491202	3.67437958344742	2.43028965854848	3.93091979770137	1.7302692511465	0.26255741955944	4.67932378837145	4.76044273428492	2.83602587224648	1.99415485134886	3.89826994962965	2.14600783127815	3.05680423022853	2.03078813177282	2.66699852869735	2.29563783766939	3.13136921674613	2.69886916206662	1.11028476974941	35	0.068359375
1.74448259653731	3.01748972870317	1.67287577808152	0.781327146188705	2.22057103707202	2.35709595355331	1.61213147367037	3.02702829656377	2.60646800501091	2.37801801615166	5.09788621524179	1.73436873105724	3.34669558458251	3.84759721522016	3.69949966670299	2.43115425450161	3.93551111566912	1.73669700128491	0.243622464849899	4.60323532244196	4.70784405612767	2.80509026233006	1.99293809914452	3.87058916785573	2.13620405134863	3.04750288338532	2.04978298673461	2.66291814888212	2.26598221604287	3.10256012597314	2.69117225336365	1.09883636961917	36	0.0703125
1.77496229997004	3.03035948540692	1.66642618891413	0.809346168826457	2.22061764290177	2.32631268254073	1.60768956982514	3.01276448225434	2.59104742059562	2.40467445977268	5.0640948025168	1.73740750053563	3.34315110875306	3.84624821573416	3.72191656280724	2.43027450166857	3.93621714436122	1.74301130577701	0.226540022272133	4.52762864057851	4.65337105609109	2.77488128835163	1.99135780434686	3.8440752753516	2.12681473741229	3.03649506046301	2.06829266392009	2.65808078542295	2.23608795691058	3.07205899563084	2.68274019433044	1.08703308337956	37	0.072265625
1.80426339092609	3.04191005557234	1.66025414874934	0.837800631282702	2.22040698709511	2.29501192808403	1.60369105869297	2.99698951905494	2.57486927635536	2.43102296895459	5.0278157314846	1.74040095318785	3.33736649728697	3.84270972241988	3.74149188313181	2.42758790603596	3.93284711002254	1.7491395054641	0.211368112409408	4.45269974272829	4.5970605078903	2.74551036273884	1.98941244771677	3.81877305524536	2.11784406141236	3.02372676252512	2.0862856637898	2.65248044814603	2.20603139349299	3.03984731621856	2.67355397160383	1.07484326036337	38	0.07421875
1.83192454925068	3.0517227158332	1.65446699954552	0.866774996533792	2.21993186476597	2.26312675760647	1.60022941918783	2.97925006000507	2.5577192829695	2.45680164170237	4.98846136606788	1.74341983114489	3.32866288655688	3.83618966150207	3.75733716563884	2.42259383347761	3.92417464442014	1.75488435167824	0.198628002592848	4.37900031137942	4.53860547652495	2.71738256932894	1.9870184170282	3.79498148884374	2.10937896807123	3.00873577526041	2.10358129441002	2.64595103986805	2.17595318246235	3.00555232476244	2.66341469594732	1.0620567739618	39	0.076171875
1.85839105286293	3.06032134779886	1.6489654916963	0.896073047448825	2.21931712444292	2.23090114170037	1.59710891226444	2.96015460761471	2.53990600454274	2.48206954928536	4.9470767245125	1.74650931720833	3.31794336543189	3.82751665678094	3.77058554609169	2.41603901315991	3.91186283253117	1.7602770893558	0.187534195711329	4.30635260469092	4.47881729278988	2.69019868066632	1.9843272763293	3.77215903014742	2.10123268836443	2.99226506490853	2.12037607515936	2.63882232571569	2.14598152159724	2.96992108202118	2.65263355542771	1.04897341262235	40	0.078125
1.88365094163412	3.06771678817803	1.64375843986678	0.925667644973107	2.21858693724282	2.19837839176406	1.59430627996402	2.93972450422042	2.52144340522951	2.50676683340098	4.90373828615199	1.74969621965474	3.30523997055038	3.81666844083391	3.78126454250131	2.40796728575999	3.89598981728892	1.7652771816912	0.178044597567748	4.23484041952928	4.41779219218221	2.66398403785784	1.98134836709665	3.75023511066163	2.09338114700665	2.97437292848226	2.13666550699514	2.63112706073143	2.11618047524497	2.93303518905019	2.64122829811041	1.03559854577757	41	0.080078125
1.90769308324669	3.07392003357281	1.63885484577147	0.95553139211809	2.21776514088979	2.16560206403253	1.59179810992189	2.91798126213067	2.50234542928999	2.53083368610891	4.8585216799518	1.75300699946217	3.29058510698401	3.80362284562901	3.78940193393782	2.39842278894924	3.87663531509702	1.76984468960969	0.170117211556609	4.16454531117405	4.35562537159833	2.63876269515706	1.97809074296774	3.72913743807992	2.08580002310456	2.95511829280318	2.15244501224336	2.62289796094147	2.08661354583513	2.89497664350004	2.62921655518884	1.02193868945681	42	0.08203125
1.92993487235727	3.07840393693032	1.63442671789977	0.985708474705861	2.21686554825717	2.13258087783131	1.58965496925093	2.89437207782364	2.4823516002771	2.5538112674158	4.81073173327082	1.7565634652329	3.27315882499649	3.78728865082452	3.79388259843939	2.38684065238067	3.85241643736461	1.77368000725996	0.164373870112075	4.09621206336401	4.29202081406169	2.61503717657888	1.97444149880674	3.70901696113715	2.07854339621052	2.93403683905062	2.16745997596354	2.6139728415505	2.05755196489614	2.85542887729839	2.61635896638496	1.0077377942134	43	0.083984375
1.95096068149149	3.08174357894623	1.63034413352154	1.0160383330644	2.21594487959327	2.09948549065289	1.58771247815457	2.86954270834116	2.46177494692358	2.5759423365747	4.76130605296117	1.76032261431954	3.25392006909528	3.76868377552245	3.79593256559362	2.37396270880037	3.8250828691654	1.77696223019307	0.16004131558787	4.02929435940903	4.22758923239061	2.59233181765702	1.97053399587921	3.68937849668084	2.0714542338417	2.91184053544268	2.18194384205385	2.60463317151338	2.02893246788154	2.81503182268139	2.60295559146446	0.993289598615233	44	0.0859375
1.970782670883	3.08395291387778	1.62661977768718	1.04648692307007	2.21501609759057	2.0663676419114	1.58594514570433	2.84352152980876	2.44062970715316	2.59717411966669	4.71029801744727	1.76429894729641	3.23290951524422	3.74779313786214	3.79558106961938	2.35983729004481	3.79474507505031	1.77966745395363	0.157081748167746	3.96381758871838	4.16240466057123	2.57063774658393	1.96637039926999	3.67011697430871	2.06450278002575	2.88859959883999	2.1958900746298	2.59490884157533	2.00080109470364	2.77387286141353	2.58902104675597	0.978599148208591	45	0.087890625
1.98941384772322	3.08504596295958	1.62326639319801	1.07701998110299	2.21409171333082	2.03327938788844	1.58432749268206	2.81633723596599	2.41893017547829	2.61745429200337	4.65776029419427	1.76850645047682	3.2101680958975	3.72460209660769	3.79285723213855	2.34451275736964	3.76151421554101	1.78177236166066	0.15545754864671	3.89980530758785	4.09654066052662	2.54994501529072	1.96195267106411	3.65112667131659	2.0576591287409	2.8643844436654	2.20929208002179	2.58482958384642	1.97320319927604	2.73203937207603	2.57456985560927	0.963672602016412	46	0.08984375
2.00641352851681	3.08459961442649	1.62046987444159	1.10758188600794	2.21319587037657	2.00036992790603	1.58285743907673	2.78758928983035	2.39648512669179	2.6362687089979	4.60318092184362	1.77306508894101	3.18509098409196	3.6981355271715	3.7868550354384	2.32761732594445	3.72449199353011	1.78298304112461	0.155627783957386	3.83788285677081	4.02989261540977	2.5306193628153	1.95717701736985	3.63224082581721	2.05088959825588	2.8389746142296	2.22190805563114	2.57432068821125	1.94645850455984	2.68947284700703	2.55942386514643	0.948308759530324	47	0.091796875
2.02224378127892	3.08302875921345	1.61811755988518	1.13808982930786	2.21233088768164	1.96770915148302	1.5814483480243	2.7577371157224	2.37351191429021	2.65389585067907	4.54715309425839	1.77789718138496	3.15835234849593	3.66919964072008	3.77844744238366	2.30964050592164	3.68486844343028	1.78349629887502	0.157074707136971	3.77751537954813	3.9627905417136	2.51226441206256	1.9521305470446	3.61320493151347	2.04411127869164	2.81281435248978	2.23391956100565	2.56354327733413	1.92042113783334	2.64652939135472	2.54378292235882	0.932708240379965	48	0.09375
2.03700730881625	3.08041296411547	1.61619907107348	1.16850310737047	2.21149563742911	1.93534960176993	1.58007021510573	2.72688356340865	2.35005815430058	2.670358758651	4.48979809165817	1.78298767326686	3.13009685168468	3.63793077100378	3.76779562596285	2.29069547489753	3.6429255262711	1.78334176832536	0.159690666633492	3.71859453177645	3.8953325668963	2.49478738453457	1.94682566113952	3.59389969181969	2.037288011033	2.78602603807523	2.24535154272844	2.5525401743554	1.89508257195068	2.60332396441615	2.527688432349	0.916907655475818	49	0.095703125
2.05073946743178	3.07676768208519	1.61472707630501	1.19878211379859	2.21068972674445	1.90335145439663	1.57869936835199	2.69506667179101	2.3261405486283	2.6856201036919	4.43115183027361	1.78833558952539	3.10037203180391	3.60432955492706	3.75492390372661	2.27082981737798	3.5987871625645	1.78251237747153	0.163442915278532	3.66109789801816	3.82758427482421	2.47815187854045	1.94125979227455	3.57421064138254	2.03038670642584	2.75868205009921	2.25619619323726	2.54133608738998	1.87046921148911	2.55994059493672	2.51115282415973	0.900913696292439	50	0.09765625
2.06316698052953	3.07176494770394	1.6138861387793	1.22878797934023	2.2099153573655	1.87198152539577	1.57728724181031	2.66203762291424	2.30163506591514	2.69918186794984	4.37083314134602	1.79402091625828	3.06876979715827	3.56758531538091	3.7390999171326	2.24982427975773	3.55195966940654	1.78076290396779	0.168661060451655	3.6054566485796	3.75959085360875	2.46256148528182	1.93533355988962	3.55374739797912	2.0233043714663	2.73074757476621	2.26622832995237	2.52991258358266	1.84688639074471	2.51650131492924	2.49404774131147	0.884568816861153	51	0.099609375
2.07461344356299	3.0656745852045	1.61358879898987	1.25848067325862	2.20915096152897	1.84126418294575	1.57579651181665	2.62809888883314	2.27668383673639	2.71128348740976	4.30919715222021	1.79996452177125	3.03572386856039	3.52827111070749	3.72088043142705	2.22797355596654	3.50317310206046	1.77825722857207	0.175025775300428	3.55125948347819	3.69153514206318	2.44773605809144	1.9291018098507	3.53241473890802	2.0160015524624	2.70247220839061	2.27557248131201	2.51835301822322	1.82418954843644	2.4731816330331	2.47649732637073	0.868001584218543	52	0.1015625
2.08524390345439	3.05863101286094	1.61378842890487	1.28784186655001	2.20838156684265	1.81120924053657	1.57421196516227	2.59340269947002	2.25135857839545	2.72205400827491	4.24641777704717	1.80612163903545	3.00145036394863	3.48668201752761	3.70054018710405	2.20542080560719	3.45278361220754	1.77508303246253	0.182380258487159	3.49829259693151	3.62350702558249	2.43353342672151	1.92259202264108	3.51017883812639	2.00846065490549	2.67397351444528	2.28429152640518	2.50669558872407	1.80229926514908	2.43005983147218	2.45856290849945	0.851276075916445	53	0.103515625
2.09511017881718	3.05065066862169	1.61449291239484	1.31682956635918	2.20759462907408	1.78188101655953	1.57251507318125	2.55799609610058	2.22568005263791	2.73147543322125	4.18252364940706	1.81247640773091	2.96600231121852	3.44284080421988	3.67809706298462	2.18220988398618	3.40091300767113	1.77124844664673	0.190695201756622	3.44650312979022	3.55557545778832	2.4199023307003	1.91580044787045	3.48693989625416	2.00064849211447	2.64531715688758	2.29237776008999	2.49495921900765	1.78122531437043	2.3872086403057	2.44025634159228	0.834400531221214	54	0.10546875
2.10409694765048	3.04149164825638	1.61586345432816	1.34524928766475	2.20675509367068	1.75362307369554	1.57063826430603	2.521768195206	2.19958805894931	2.73912349031323	4.11724370444414	1.81904908663109	2.92914318378559	3.3961417019754	3.65296614902025	2.15823354605224	3.34736739212295	1.76658172407089	0.200195044399727	3.39612172035018	3.48791076720469	2.40690436974494	1.90863697149354	3.46221308739868	1.99241926972509	2.61658425866284	2.29962995562294	2.48315632947974	1.76122122265824	2.34484754193271	2.42149215136055	0.81725594667044	55	0.107421875
2.11241123318826	3.03129931832189	1.61784740080384	1.37306011148239	2.20582793140997	1.72648033192522	1.56856465762271	2.48490668149178	2.17317148976603	2.74514348188136	4.05076724220852	1.82576900379899	2.89112494481557	3.34692565798026	3.62542573368289	2.13365336834814	3.29255841699326	1.76119284164544	0.210708991140348	3.34688104237105	3.42065115779754	2.39436198152438	1.90112869620771	3.43594621633308	1.9837402208317	2.58791326463928	2.30610828656698	2.47132842302893	1.74219527790177	2.30307425840192	2.40233892213704	0.799913027353491	56	0.109375
2.12023249479718	3.02025244526129	1.62035331143047	1.40029902729369	2.20479893764412	1.70036912267005	1.56630683589351	2.44757669728078	2.14651149593508	2.74977851832726	3.98331315713422	1.83257871602605	2.85219762030828	3.29563036537319	3.59585639917563	2.108613162943	3.23682599757023	1.75521596747499	0.22204734039703	3.29852154118538	3.35383679760521	2.38213514346973	1.89332451485523	3.40827291457183	1.97463825657525	2.55936743655681	2.31192026826727	2.45949835031009	1.72399919157156	2.2618779802321	2.38287166693788	0.782461413027125	57	0.111328125
2.1276199699111	3.00836920597928	1.62338009264433	1.42692590260926	2.20364668283451	1.67535121197223	1.56385309191267	2.40983136136076	2.11963290217488	2.75303047295141	3.91491178542244	1.83945032452346	2.81241893491357	3.24230479163425	3.56427237549674	2.08315223441894	3.18028104396404	1.74867205207935	0.234181880595079	3.25097594342088	3.28754439914538	2.37017076405491	1.88522283737226	3.379125662285	1.96508374992059	2.53099884007627	2.31705981822121	2.4476797744532	1.70663038379665	2.22131385932575	2.36310307831568	0.7649126292733	58	0.11328125
2.13457795233585	2.99548602102099	1.6270449579163	1.45272651599263	2.20230187979291	1.65179195407566	1.56113865730076	2.37166893669101	2.09252963068823	2.75458327460238	3.84539609076174	1.84634553345307	2.77169291713622	3.18656719188165	3.53022470168082	2.05724033239695	3.12292603590974	1.74146855226493	0.247249563188859	3.20431362315057	3.22203591966972	2.35843736841303	1.8767520100095	3.34804946836541	1.95491912974231	2.5029368482521	2.32135862411814	2.43589830683383	1.69027577134052	2.18162264529096	2.34298534714256	0.747185305530591	59	0.115234375
2.14124452494877	2.98164854542111	1.63133240940392	1.47761358369725	2.20070838632811	1.62982579437211	1.55814415090058	2.33321653910592	2.06526289348748	2.7544624713957	3.77484441727762	1.85318935803156	2.73015891598325	3.12856310196639	3.49374702214205	2.03096433663734	3.06500381839566	1.7336660426747	0.26118385545412	3.15837327935849	3.1574972953416	2.34681936950194	1.86791326889234	3.31493361751193	1.94408269919252	2.47528277259644	2.32480559580465	2.42418082479472	1.6749190323726	2.14290871789939	2.32254988802968	0.729304435189723	60	0.1171875
2.14775848677363	2.96706843034777	1.63610878971018	1.5017106635056	2.19887756616035	1.60922700375788	1.55491382625925	2.29460823699268	2.03790243485293	2.75301024531818	3.70350643565337	1.85994248468463	2.68805867153335	3.06882639046531	3.45532458712672	2.00444571192949	3.00676625374552	1.72541974330623	0.275777819039956	3.11291847321767	3.09386016728434	2.33522873231193	1.85877989419268	3.28011778190084	1.93266796464745	2.44801285567678	2.32755760435655	2.41253013700403	1.66035684560102	2.10504026651767	2.30187748346247	0.71138362440455	61	0.119140625
2.15417608058828	2.95176707370398	1.64136152695905	1.52498450147238	2.19678436488296	1.59004680738668	1.55144239394603	2.25589832919761	2.01047505362206	2.75024542348522	3.631419994448	1.86657027887953	2.64545349938031	3.00743220306062	3.41497391641255	1.97771998062335	2.94831044371804	1.71675918282293	0.291002112689761	3.06788175343641	3.03120501493619	2.32362238298131	1.84935514590239	3.2435758214111	1.92065271888588	2.42116091041356	2.3296115518992	2.40095609899723	1.64657907629165	2.0680508502554	2.28098248308965	0.693440543396971	62	0.12109375
2.1605667407888	2.93565165475671	1.64715227917331	1.54723975679486	2.19434301922326	1.57261266128808	1.54768027088564	2.21715370916839	1.98301106547893	2.74596920075932	3.55851440602133	1.87299548944474	2.60235110885127	2.94421146899128	3.37238192349496	1.95080561773071	2.88974709429427	1.70765890469164	0.306921500829099	3.02323238836564	2.96983125973682	2.31193331533537	1.83959402856211	3.20497174420668	1.90789822252905	2.39484930561673	2.33084018094066	2.38948703605631	1.63370704677926	2.03214313937045	2.25984851800552	0.675432509140606	63	0.123046875
2.16705382680345	2.91869792768021	1.65349058860408	1.56830518745044	2.19145822386045	1.55720604556523	1.54359125832331	2.17850036194288	1.95557177537981	2.74009175206647	3.48481076755044	1.87911091370372	2.55885433017851	2.87919200607961	3.32737316147124	1.92376744998261	2.83128748050948	1.69815224208696	0.323531202880776	2.97885343954787	2.91006024115099	2.30006689789789	1.82947788110962	3.16408386915047	1.89428761723323	2.36919180437069	2.3311575969889	2.37815464970263	1.62180143305826	1.99748128732672	2.23848877398857	0.657353271502906	64	0.125
2.17368873988425	2.90113516328009	1.6602180778284	1.58841331596032	2.18819387479933	1.54342454208741	1.53924712546932	2.13999724396414	1.92819181729137	2.73302152901026	3.41056063141654	1.88493214234785	2.51515054469714	2.81292703084181	3.28053303132156	1.89668580870481	2.77304292701026	1.68838160067845	0.340625721770018	2.93459044170194	2.85164642004952	2.28801829803693	1.81910025853245	3.12144206810264	1.87999383993252	2.34406738219482	2.33077075572258	2.36694046736578	1.6106220531641	1.96380623887149	2.2169789697346	0.639337431005673	65	0.126953125
2.18051512600006	2.88298933048834	1.66731059533999	1.60754277360214	2.18452733868314	1.5313010983354	1.53464691854315	2.10169404972004	1.90089630879518	2.72478911216733	3.33581099524528	1.89042465580714	2.47130267776695	2.74551332803627	3.23188742969019	1.86959388700054	2.71509755271702	1.67837902870404	0.358173205233526	2.8903867462267	2.79466335329888	2.2757630609668	1.80847091086189	3.07706174372752	1.8650056195698	2.31948933841044	2.32968045797978	2.35585230455353	1.6001552489004	1.93112860383803	2.19533509334032	0.621412992472793	66	0.12890625
2.18761275147529	2.86422803134871	1.67477649771151	1.62555127522659	2.18038111982603	1.52107265510202	1.5297596650331	2.06368113018718	1.87372898000805	2.71530087811742	3.26056858020941	1.89550311848794	2.42737979530718	2.67695065822043	3.18126114478114	1.84253557167584	2.65759968479059	1.66816093389608	0.376183019699477	2.84617409290265	2.73937795769794	2.26324658770395	1.79757455209624	3.03076517040491	1.84922766099008	2.29553706936027	2.32780564578093	2.34491547313131	1.59046588627893	1.89957688543759	2.17356341576296	0.603576919057818	67	0.130859375
2.19513071647607	2.84479352434306	1.68262144888015	1.64216457543207	2.17560328318548	1.51319734694	1.52452516047628	2.0261372936818	1.84677607864819	2.70437897720253	3.18485874195527	1.89999768132791	2.38352649661118	2.60726226004065	3.12831859508791	1.8156012339443	2.60084568137001	1.65776129365051	0.394667976506558	2.80182362495213	2.68631776089081	2.25037566004935	1.78638753313975	2.98222932224805	1.83247903260399	2.27235362037603	2.32498782384003	2.33418074201416	1.58168102240778	1.86939078359103	2.15167917639577	0.585811394324341	68	0.1328125
2.20300861668326	2.82491089075971	1.69069422528376	1.65773047779667	2.17032974496289	1.50708653141673	1.51903484372076	1.9890112986173	1.82001708853458	2.6924566853145	3.10889135730729	1.90401090621826	2.33982826154391	2.53692129663205	3.07372572311457	1.7888123098868	2.54476737680612	1.64727640736792	0.413447510243631	2.7572983836932	2.63500146996565	2.23723018983718	1.77501066582131	2.9321088512845	1.81501076105086	2.24973497132227	2.32147962867381	2.32360744640612	1.5735403760685	1.84020439243553	2.12973962295899	0.56826666664666	69	0.134765625
2.21127066950295	2.80461095104416	1.69896153169312	1.6722436263094	2.16454553438412	1.50274875140841	1.51328934900584	1.95234284036146	1.79347149112341	2.67957045346065	3.03272063303565	1.90751537280919	2.29634649783765	2.46603766874886	3.01752391230032	1.7622008551732	2.48943759416152	1.63673375751747	0.432486998779033	2.71255956052314	2.58548203540411	2.22380844950954	1.76346066276942	2.88045360340927	1.79682510168538	2.22767417640053	2.31728610181545	2.31320275280239	1.56602923517915	1.81200689901707	2.10776156890573	0.550986445087141	70	0.13671875
2.21996617085195	2.78390580144001	1.70739500474015	1.68563725230882	2.1582037862549	1.50029613895669	1.50727445346194	1.91620453113515	1.76717416286199	2.66570676047622	2.95639886555451	1.91044971357373	2.25316592414539	2.39470949074103	2.95966867238264	1.73581495074888	2.43498512790373	1.62616164616776	0.451760782159266	2.66755059431508	2.53792524234666	2.21009410677616	1.75174757965341	2.82723447762841	1.77788370868286	2.20619424179821	2.31237321753989	2.30298498737629	1.55916728178972	1.78484206590727	2.08576255798929	0.534006514120101	71	0.138671875
2.22928113502286	2.76274691603859	1.71595463708307	1.69754274281234	2.15108932486308	1.50035134380042	1.50090194809163	1.88086541419517	1.74125164068427	2.65063931374666	2.88002514113173	1.91256246627921	2.21054629217116	2.32308773398908	2.89973839511799	1.70981441818687	2.38188529185376	1.6156138003	0.471252120717575	2.62209938465142	2.49309556780936	2.19600901772334	1.73986863937753	2.77209147361636	1.75795594401868	2.1854507275409	2.30651901918859	2.29303539564319	1.55313135494681	1.75900552596693	2.06378040421895	0.517322062132824	72	0.140625
2.23904970144192	2.74132625055985	1.72453755524813	1.70840784480906	2.14341418403879	1.50216300831745	1.49427673047163	1.84614588253751	1.71561887758465	2.63478583742052	2.80371593961126	1.91405971484224	2.16842687526258	2.2514582285192	2.83843560849733	1.68414277794736	2.32985918513849	1.60511883258321	0.490833183188816	2.57629227540961	2.45025179313798	2.18168678968594	1.72791022461285	2.71570604608922	1.73735213953	2.16519366504709	2.30001226253533	2.28328830505407	1.54765402582942	1.73406785508701	2.04183972000128	0.501090596965937	73	0.142578125
2.2492737855002	2.71967804276991	1.73310586951659	1.71824568964264	2.13517404167477	1.50571178171987	1.48739877683855	1.81207178808226	1.6902869571839	2.61818359477997	2.72752869126108	1.91492661734744	2.12686344761297	2.17993287008891	2.77582060419584	1.65883116819155	2.27896854958366	1.59469297832573	0.51046729263016	2.53011134048243	2.40941388724085	2.16714763671151	1.71589540561936	2.65815111150008	1.71608925679934	2.14539881633033	2.29286205617786	2.27375069788098	1.54272029402372	1.71000119272022	2.01995680808109	0.485376253043961	74	0.14453125
2.25995450025684	2.69783661839773	1.74162159999479	1.72707008626826	2.1263649734304	1.51097729435724	1.48026801864302	1.77866845317145	1.66526664197006	2.60086982214433	2.65152088066685	1.91514883533851	2.08591152134495	2.10862346465949	2.71195436832557	1.63391068743453	2.2292747154742	1.58435199278919	0.530117714035953	2.48353941139123	2.37060050484123	2.15241250853378	1.70384746402555	2.59950024060801	1.69418478572481	2.12604138720141	2.2850776484409	2.26442954712521	1.53831514765557	1.68677714924626	1.99814793278324	0.470248477831807	75	0.146484375
2.27129018789242	2.67580764151011	1.74995394293721	1.73445947052759	2.11671823356921	1.51868535546591	1.47276393502613	1.74630822142739	1.64072633529762	2.58261152476206	2.57593670041329	1.91439645064238	2.04600519009376	2.03793653735558	2.64643474146128	1.60965046307631	2.18150027970931	1.5741662599517	0.549689016851316	2.43636353403393	2.33478123780763	2.13746415511738	1.69182032035221	2.53945480452135	1.67139841898467	2.10724610511705	2.27638961922657	2.25544563417974	1.53464517695779	1.66470215690286	1.97649172170572	0.45573758667388	76	0.1484375
2.28304717792971	2.65371690727898	1.75809026241693	1.74092212530135	2.10650767193257	1.52798143049042	1.46500394411737	1.71468645714373	1.61652180976596	2.56377863026958	2.50074842786789	1.91297257784446	2.00690312638331	1.96787409409536	2.57992914333485	1.58589585802206	2.13513136458811	1.56409705092266	0.569135962110637	2.38876968680131	2.30098470356953	2.12243185197803	1.6798575191925	2.47861496947241	1.64806289180419	2.08877088318219	2.26710901826407	2.24670338292119	1.53144599001997	1.64334108454965	1.9549678667857	0.441994324903103	77	0.150390625
2.29520631791487	2.63159885578744	1.76599384935158	1.74648994476106	2.09573956815926	1.5388180927366	1.45698646055192	1.68381365112728	1.59265530177563	2.54440594486312	2.42601231693206	1.91087750146259	1.96865094674462	1.8985382508852	2.512516552899	1.56267602390191	2.09021643742089	1.55414475353585	0.588421114488115	2.34076031243775	2.26919051547147	2.10735240763314	1.66798697828037	2.41706432904676	1.62420933848762	2.07057982120661	2.25724850765602	2.23820889788538	1.52870181564229	1.62265578936969	1.93359068661387	0.429100181303149	78	0.15234375
2.30774779769249	2.60948783283463	1.77362817915477	1.75119545457415	2.08442052447158	1.5511469752006	1.44870985127756	1.65369975721037	1.56912877043453	2.52452814692334	2.35178448566824	1.90811203910072	1.93129380250056	1.83003051450977	2.44427654065427	1.5400199929715	2.04680340158001	1.54430914133644	0.607507046923417	2.29233851483255	2.23937680193428	2.09226302501129	1.65623673812178	2.35488658637966	1.59986935321316	2.05263678024178	2.24682086105801	2.2299682160491	1.52639683292157	1.60260795247665	1.91237439724196	0.41713907126733	79	0.154296875
2.32076612607339	2.58747104067235	1.78079441608258	1.75477789855828	2.0723467305119	1.56544224986254	1.44006236134484	1.62467146917218	1.54608155550309	2.50402171853603	2.2784123436056	1.9044129050318	1.89530421795503	1.76293440004681	2.37507998720886	1.51823038790209	2.00561958798862	1.53462535885677	0.626217959050477	2.24335553755743	2.21227434416969	2.07726090309471	1.64472917556222	2.29203580094387	1.57493116920807	2.03494839101938	2.23562685106455	2.22209963975992	1.52467118015111	1.58336034860556	1.89141886850333	0.406184364297449	80	0.15625
2.33408124442493	2.56558944418068	1.78754397744121	1.75760394602756	2.05973028284829	1.58108457644434	1.43113206216415	1.59645942349244	1.52338893762902	2.48310869448519	2.20578888860103	1.90003277987117	1.86041400070547	1.69707732122754	2.30534421458548	1.49714407158613	1.9661834185502	1.5250341453772	0.644573346302522	2.19397952420338	2.18711163898747	2.06240997929729	1.63346335728768	2.22884929454919	1.54962255204487	2.01737234557748	2.22388726952246	2.21451951346448	1.52334650472132	1.56463204362018	1.87068362664068	0.39634451357298	81	0.158203125
2.34763761975718	2.54386936143689	1.79386666533088	1.75976888105757	2.04661664819218	1.59791994895497	1.42193191492472	1.56901454984341	1.50102649045659	2.46184633645984	2.13392983535583	1.8950248443547	1.82659753877522	1.63248244767254	2.2352027857743	1.47674986088965	1.92843322261836	1.51551257370687	0.662552135567501	2.14425339742621	2.16371492640978	2.04775106629883	1.62245966544098	2.165438552004	1.52401139417365	1.99985831112742	2.21164961040477	2.20721587302519	1.52238121917757	1.54634943806734	1.85016890382283	0.3876955256779	82	0.16015625
2.36139921596116	2.52234072973406	1.79973319773823	1.76132164364823	2.03301997056403	1.61587563297941	1.41245945287711	1.54233260071892	1.47898965392601	2.44026558213112	2.06288628208033	1.88940373522443	1.79388558757161	1.56923078076449	2.16474970676939	1.4570724233202	1.89239945119021	1.50604351332349	0.680117705851633	2.09419714274522	2.14202220011858	2.03332851339469	1.61174858864413	2.10188672312048	1.49814095671136	1.98236673313451	2.19892951710226	2.20019209344007	1.52175779394546	1.52847248394329	1.8298856537558	0.380302651566365	83	0.162109375
2.37535013532613	2.50113461047531	1.80492231082852	1.76216445281009	2.01880447244744	1.63517133043613	1.40261307084347	1.51666619191847	1.45738065043324	2.41832170213133	1.99305749045494	1.88299254293327	1.7627281527434	1.50796481359724	2.09409295779042	1.43841695016313	1.85874529809183	1.49659799523981	0.697042593763032	2.04374725668963	2.12247445060054	2.01932620267563	1.60150260528567	2.0383283468435	1.47202264206273	1.96481735431733	2.1855933930482	2.1935523513674	1.52155617642338	1.51105583606433	1.80993814459352	0.374217861528731	84	0.1640625
2.38936776632581	2.48024857480663	1.8095032340779	1.76253992089821	2.00411260733348	1.65539715895804	1.39245318352944	1.49181543808787	1.43611126573697	2.39613875786947	1.92433146744705	1.87597228086315	1.73289967657398	1.44847844124657	2.02347754423593	1.42064981439618	1.82709624671774	1.48711766980427	0.713363290557597	1.99303021861176	2.10452589306744	2.00576315640361	1.59170547680182	1.9749318370758	1.44580138073559	1.94714085894613	2.17178425818912	2.18723177423202	1.5216634250755	1.49394045474181	1.79028643577823	0.369481586280109	85	0.166015625
2.40339002305383	2.45967614730286	1.81351683760973	1.76257034699396	1.98901543014791	1.67634681559276	1.38201069893066	1.46767710646044	1.41513724279475	2.37377587209125	1.85664641664237	1.86843535159912	1.70427930001176	1.3906536801184	1.95302257154715	1.40369988657966	1.79725524668862	1.47756979907301	0.729101071894947	1.94211189087086	2.08789670153601	1.9926438822837	1.58234687622402	1.91177319381844	1.419549498679	1.92930764798067	2.15757349916963	2.18119578664061	1.5220232767869	1.47705208759658	1.77090847289065	0.366109890244228	86	0.16796875
2.41737124672982	2.43943842754065	1.81694563012168	1.76231644942377	1.97353009350395	1.69793031119224	1.37128413792055	1.44423607855563	1.39445164453039	2.35126050303078	1.79004582207406	1.86040549683139	1.67688067559877	1.33454408092921	1.88282931808453	1.38758451350831	1.76923128698511	1.4679234589168	0.744221654481316	1.89102408768965	2.07249302708215	1.98000880676365	1.57345675121604	1.84892733675218	1.39331781319387	1.91128365897457	2.14297898988861	2.17544294973244	1.52261608987344	1.46035703226586	1.75181124577971	0.364098869593189	87	0.169921875
2.4312050116588	2.41967162594293	1.81958823298718	1.76182047724273	1.95757713778845	1.72014766907603	1.36018790898842	1.42166337308751	1.37412543258199	2.32860176693	1.72493243140788	1.85178792914691	1.6510829013966	1.2807490861136	1.81317972159188	1.37258019193481	1.74356691728599	1.45808284231486	0.758475883343118	1.8397847727004	2.05847580313709	1.96807732171603	1.56523212728013	1.78663223789519	1.36721660758507	1.89294865056636	2.12792466707738	2.17005107874829	1.52347000023255	1.44384874145499	1.73308961830711	0.363410567879755	88	0.171875
2.44479817340662	2.40036616887886	1.82149377490916	1.76124783392317	1.94123669474416	1.74272923985537	1.34875540168995	1.39983755692834	1.35411183919772	2.30587030079408	1.66125697766502	1.84269380732067	1.6267493801856	1.22914149587918	1.74425026551975	1.35861310515136	1.72003970951833	1.4479858957511	0.771870563117466	1.78848749882777	2.04548495434411	1.95686066001712	1.55767530661202	1.72499007095684	1.34135127492646	1.87426927052935	2.11249420076699	2.16497667542567	1.52451551749569	1.42744897308384	1.71472008624739	0.363992387447537	89	0.173828125
2.45812243320438	2.38146742655519	1.82276559092093	1.76069771594432	1.92458852992706	1.76549096245621	1.33703841462212	1.37861887340086	1.3343568297376	2.2831105071056	1.59885120315898	1.8332296444002	1.60365815000151	1.17943010380518	1.67606695426102	1.34553938011554	1.69831411046613	1.43762079532889	0.784493327486536	1.73719101025788	2.03322026517662	1.94628944419498	1.55072171119596	1.66398849371949	1.31575720155957	1.85526667657985	2.09676980929542	2.1601627231966	1.5256959306656	1.41111062452879	1.69665449477563	0.365783582829364	90	0.17578125
2.47112966057346	2.3629844739072	1.82340032592984	1.76023609669502	1.9076484232436	1.78833556290415	1.32503853824492	1.35798602519983	1.31485565973241	2.26034717905881	1.53774925056018	1.82342151379941	1.58180495110145	1.13163829336224	1.60872936290027	1.33336616481547	1.67837549458291	1.42694941610461	0.796313919515771	1.68593332376073	2.02157095463298	1.93638921132527	1.54439715523096	1.60368968837247	1.29048731494298	1.83592043498016	2.08077104400508	2.15560113166508	1.52699017131792	1.39481274135446	1.67889578279399	0.368703381134015	91	0.177734375
2.48365973988471	2.34502720122927	1.82324669325904	1.76000196612538	1.89037483079916	1.81110852377543	1.31269332587961	1.33803772885617	1.29566095531794	2.23762299556742	1.47831562887778	1.81323456118006	1.56146787094886	1.08624987533388	1.54261205203822	1.32231444890563	1.6606106678889	1.41583072907491	0.807091204269662	1.63479247144876	2.0104817261639	1.92735705498053	1.5388937455343	1.54436546909708	1.26571200339492	1.81611866893461	2.06446868648243	2.15133451753225	1.5283872268497	1.37853228156886	1.66152016170665	0.372625211490542	92	0.1796875
2.49560326746171	2.32760150578165	1.82231350867659	1.76014901281768	1.87280032060816	1.83358410988212	1.30001149594062	1.31872140273806	1.27676740047489	2.21499324477076	1.4206180475166	1.8027263483697	1.54261680971405	1.04328490168311	1.47793738421319	1.3123871117452	1.64495816238143	1.40417449790767	0.816760965387372	1.58385982992935	1.9996898792077	1.91922737102199	1.53426354077096	1.48614410555269	1.24155201907906	1.79583481605226	2.04790991501561	2.14733534232602	1.52983771356423	1.36223873621651	1.6445300922269	0.377426612010248	93	0.181640625
2.50700667425548	2.31060371730237	1.82076103847799	1.76069806471825	1.85500033304022	1.85568216187099	1.28706477727692	1.29988398830517	1.2581171565149	2.19247319368094	1.36436278807245	1.7919910922375	1.52494248233505	1.00228109678364	1.41456238409431	1.30336598280224	1.63096715650776	1.39202856456675	0.825497417725966	1.53315237614897	1.98897841326468	1.91183811327017	1.53036835464842	1.4288880288483	1.21796251587482	1.77515346785542	2.03117331173274	2.14353212513305	1.53130127926716	1.34592345952285	1.62785205053785	0.38302868349955	94	0.18359375
2.51782602836242	2.29402989310203	1.81859972423868	1.76171269262968	1.83698659522888	1.87730979291067	1.27385932444217	1.28150308046733	1.23971106461354	2.17008548350235	1.30957348070626	1.78105033346224	1.50842396565003	0.96323323277788	1.35257555915235	1.29524602139214	1.61860028680914	1.37935618098453	0.833276429543411	1.48270909209411	1.97823828947936	1.90519141772167	1.52722585845609	1.37264475261741	1.19499230086378	1.75407328447366	2.01427965068417	2.139909327445	1.53275734408402	1.32958176053754	1.61148540828109	0.389324571551739	95	0.185546875
2.52789094394374	2.27794581834033	1.81574137059132	1.76337337837335	1.81873875383814	1.89824056958935	1.26036024356929	1.26362437228673	1.22159499980237	2.14788850610017	1.25654343677761	1.76989993668519	1.49322894047934	0.926472294321952	1.29235726794131	1.28817550240904	1.60808078245889	1.36600807452005	0.839892824738539	1.43263745848427	1.96729589032921	1.89941579546191	1.52499432915406	1.31766417705579	1.17282560444261	1.73252638527657	1.99723403327358	2.13647275941226	1.53417269168188	1.31320540814832	1.59548341831624	0.396162488025394	96	0.1875
2.53702803806102	2.2623769024413	1.81215549290254	1.76589106570888	1.80025692325953	1.91819231396412	1.2465588815167	1.24624584786216	1.20380763099754	2.12595415081527	1.20549375221765	1.75856201738033	1.47942190583912	0.89218530555639	1.23428117139731	1.28223258550547	1.59947900940896	1.35183545621453	0.845180337694185	1.38306746991024	1.95588169297913	1.89457299495316	1.52379553822054	1.2641717101486	1.15165231500184	1.71048631955546	1.98007312027004	2.13319493068498	1.53549566260186	1.29679855815625	1.5798776367075	0.403388883767235	97	0.189453125
2.54539108919042	2.24718546678245	1.80803762635628	1.76915850748642	1.78160717822986	1.93726113684266	1.23253957492507	1.22922257698072	1.18628374908799	2.10425508905393	1.15599742890486	1.74710158607276	1.46663765003549	0.859772052524371	1.17797541273032	1.27713765117478	1.59227727131449	1.33697953178636	0.849413722342071	1.33394233491028	1.94395558398872	1.8904210476017	1.52340794738497	1.21188480899734	1.13131077518324	1.68808829347586	1.96285651275436	2.13000713417137	1.53671880591582	1.28038113903189	1.56457362284123	0.410977818410554	98	0.19140625
2.55294595296368	2.23235610665557	1.80340910596715	1.77322907305379	1.76279704881084	1.95537030388539	1.21831337941971	1.21253557128589	1.16903081050796	2.08281151699436	1.10806686057207	1.73553071969837	1.4548416539736	0.829203713874274	1.12350906677386	1.27287307008748	1.58641948252065	1.32141346750404	0.852577608778913	1.28529782850349	1.9314287738506	1.88693482168661	1.52383705256568	1.1608361241424	1.11183941318239	1.66535140564548	1.94560582665942	2.12688712960633	1.53782483630033	1.26396482515238	1.54956808502076	0.418841805618319	99	0.193359375
2.5595526528799	2.21790889830119	1.79824031550455	1.77826817189589	1.74381743344955	1.97230518187722	1.20387174277135	1.19619920590259	1.15209180050797	2.06168066689417	1.0619015132634	1.72385134009483	1.44410130129948	0.800654946931986	1.07118957454024	1.26951065881297	1.58198477170699	1.30501901263789	0.854526651743834	1.23723867557677	1.91811335393674	1.88415429829652	1.52518441207212	1.11121378915035	1.0933911907938	1.64226477071137	1.9283466801663	2.12381164880161	1.53877704757894	1.24756796082166	1.53489132229741	0.426856898945473	100	0.1953125
2.56493845862011	2.20387493808668	1.79248056279539	1.7845995022874	1.72464868611748	1.98764816666966	1.18920239341157	1.1802452365262	1.13555824685934	2.04097656402209	1.01789217446377	1.71205931383011	1.43453888079139	0.774456614337466	1.02161902018142	1.26718238382387	1.57911342219492	1.28756945739406	0.854977637861033	1.18997368182941	1.90365033721369	1.88213458736773	1.52764129292907	1.06338576537176	1.07626405015438	1.61882420060224	1.91113318345218	2.12072745955106	1.53950480267023	1.23124053522666	1.52060205188808	0.434847812761069	101	0.197265625
2.56938188864689	2.19011030779634	1.78632815807929	1.79195462044217	1.70534968029003	2.00171794219962	1.17438836595924	1.16455022027201	1.11934352290436	2.02061733468983	0.975482824424373	1.70019025665868	1.4257772035064	0.749925589928592	0.974164139457369	1.26557486348169	1.57728738082395	1.26931506153255	0.854309881314712	1.14334813113384	1.88823241845651	1.88060294661776	1.5309083814842	1.01692063872094	1.06015848173273	1.59517635373234	1.89399011492449	2.11759382750283	1.54004522961456	1.21500134465164	1.506591570366	0.44287350989174	102	0.19921875
2.57286280260334	2.17659190583474	1.77981055105755	1.80036986393549	1.68592598942508	2.01446394970161	1.15944464987421	1.14910185683944	1.10346003032322	2.00061960057271	0.934674520863338	1.68824522961008	1.41777253049284	0.727016570719863	0.928868355009007	1.26465947845851	1.57643815326899	1.25024542533875	0.852519718002304	1.09739179107868	1.8718052468786	1.87950915998445	1.53497556611778	0.971837030202245	1.04509715729984	1.57135752986655	1.8769395630549	2.11438421625485	1.540387328368	1.19887539758573	1.49285503895409	0.45087899915494	103	0.201171875
2.57530217981172	2.16330655619851	1.77293887636786	1.80994871006661	1.66637678658438	2.02575132587492	1.14438152356885	1.13390082701299	1.08794215106979	1.9810238282913	0.895561748659012	1.67622011238278	1.41051732959595	0.705770554728325	0.885907442883204	1.26444244753705	1.5765418235036	1.23030190159121	0.849537897606829	1.05217847427285	1.85424875834554	1.87881800523943	1.53987660767182	0.928236976767736	1.03116669647702	1.5474016219354	1.86001298206538	2.11106269085014	1.54050711500361	1.18289973919627	1.47940278970534	0.458789931560701	104	0.203125
2.57631594954106	2.15026577610995	1.76567076797725	1.82115427395451	1.64667552187593	2.03499178034246	1.12920196796148	1.11900518957892	1.07294756487366	1.9620034730079	0.858701049268487	1.66408053393176	1.40413867767418	0.686609299792339	0.846145774716734	1.26507098483976	1.57772552161701	1.20918548222205	0.844971668043018	1.00802771415338	1.83508370625691	1.8785085283219	1.54584440037065	0.886650899245095	1.01878512059751	1.52337319614994	1.84331078583918	2.10751917989439	1.54030955885544	1.16720164105672	1.46631586626899	0.4664003304799	105	0.205078125
2.57630494478456	2.13735279539421	1.75817239410787	1.83354959004899	1.62687780838434	2.04273324717626	1.11396949775151	1.1043144112509	1.05834807713614	1.94341400137411	0.823423821242185	1.65184980040638	1.39829688733729	0.6688316144141	0.808690939280758	1.26623728897525	1.57954457001762	1.18724442107589	0.839294399267841	0.964673176651241	1.81473446561743	1.87835660237615	1.55252758841449	0.846508165468606	1.00751686895129	1.49937247530549	1.82680690680696	2.10376971644857	1.53987827300715	1.15175605322754	1.4534783600567	0.473853568923866	106	0.20703125
2.57526568910574	2.12454188755981	1.75047172648615	1.84714914603505	1.60699086522101	2.04895790527502	1.09870102597237	1.08982446696925	1.04415729182854	1.92526685815885	0.789720609475995	1.63952019284071	1.39294408060615	0.652383413526746	0.773557398016827	1.26790532135221	1.58192536877267	1.16448785665189	0.832516725681318	0.92213715148249	1.79318772664912	1.87829519651616	1.55989840063672	0.807814791902754	0.997365297735445	1.47544589695069	1.81052342731814	2.09978719586134	1.53921085508762	1.13659608243456	1.44088499507038	0.4811231100295	107	0.208984375
2.57319532403461	2.11180730512032	1.74259667958919	1.8619666042758	1.58702202204755	2.05364915717192	1.08341350161966	1.0755316343586	1.03038879550545	1.90757328068427	0.757581602930216	1.62708373603378	1.38803230292178	0.637210400068415	0.740758558215954	1.27003884008612	1.58479423534174	1.14092563668663	0.824649819924521	0.880441650478619	1.77043166510404	1.87825683253741	1.56792842244711	0.770576367403851	0.988333043792089	1.451640143595	1.79448242125112	2.09554455051341	1.53830523139074	1.12175504291468	1.42853049360149	0.488187120511349	108	0.2109375
2.56961636690559	2.09911443502245	1.73453977932692	1.8785918584868	1.56695688675851	2.05607036954429	1.06814519911713	1.06152579725066	1.01727729556639	1.89057229247631	0.727707306509248	1.61446317441941	1.38363548759923	0.623758561224627	0.71140401261122	1.27275262464642	1.58817615510327	1.11622342249938	0.815225968945478	0.840036311424915	1.74590066517648	1.87805750943592	1.57683290555015	0.735482929905702	0.9809359359502	1.42814518839245	1.77885887576342	2.09084636930428	1.53705199644996	1.10747892887204	1.4165128203413	0.494802659536126	109	0.212890625
2.56502753746185	2.08640362608658	1.72640696245142	1.89644322395507	1.54684589340837	2.05695886476612	1.05292169437624	1.04771805288371	1.00463495362405	1.87405555279154	0.699343582740422	1.60169700570714	1.37949873432811	0.611371397797498	0.684381316497512	1.27578869820286	1.59176908338078	1.09078789293219	0.804783442264259	0.800540258938722	1.72018866537811	1.87761393734061	1.58625674396363	0.701845182222415	0.974630929835513	1.40495258013067	1.76356012823967	2.08579112461397	1.53557000468108	1.09365322934921	1.40471467667831	0.501181192277338	110	0.21484375
2.55944290879985	2.07365172833514	1.71822146305199	1.91551129708074	1.52670139964879	2.05633143044875	1.03775931244962	1.03411238615519	0.992472102068054	1.85802779555006	0.672472345813099	1.58877400634593	1.37557525688442	0.599993078294158	0.659675886712524	1.27910863517711	1.59550140694127	1.0646469178191	0.793348486730763	0.761967888948712	1.69332104421419	1.87685503010913	1.59615461887762	0.669658327925664	0.969401102832413	1.38210978416511	1.74860748087295	2.08035545154275	1.53386631006926	1.0803129289275	1.3931312604264	0.507316408862354	111	0.216796875
2.55287716505512	2.06083579221328	1.71000624231565	1.93578582959112	1.50653600558846	2.0542060390992	1.02267429833906	1.020713028049	0.980798860782574	1.84249348758769	0.647075263244958	1.57568298504093	1.37181842828295	0.5895678512432	0.637272159270019	1.28267405806834	1.59930173625168	1.03782894949648	0.780947900417725	0.724333319581098	1.66532435141709	1.87570989968424	1.60648063732399	0.638917231580977	0.965228840546255	1.35966408256596	1.73402218080194	2.07451621703589	1.53194828976419	1.0674929309297	1.38175780203896	0.513204789191806	112	0.21875
2.54497544067075	2.04787587427152	1.7018012106724	1.9577209180204	1.48637759717952	2.05003478319676	1.00773767385322	1.00762048914421	0.969837966145887	1.82766166215085	0.623708376055687	1.56232731598458	1.36818304130944	0.580349847921865	0.618059137998398	1.28649069463101	1.60302339149303	1.01013833157211	0.767262396249168	0.68805255992425	1.63582382616344	1.87384557509986	1.61728438315099	0.610197509641075	0.962491512287078	1.33789397342247	1.72000770942328	2.06805384439071	1.52975269584579	1.05549344648308	1.37066943947843	0.518652642896627	113	0.220703125
2.53612149162069	2.03476965744128	1.69363975357225	1.98085263536269	1.46625814737062	2.04440432918449	0.992941650206965	0.994774354056332	0.959423693129334	1.81335639825286	0.601819684198391	1.54875328528261	1.36455188504128	0.571929528940328	0.60117549375657	1.29042177995865	1.60655206651508	0.981868839652717	0.752685201716231	0.652806045325351	1.60528575125806	1.87130976488433	1.62833591326405	0.582972447849045	0.960772269616102	1.31671713316703	1.70646167724769	2.06108648278596	1.52737430372883	1.04417517297823	1.35978656124547	0.523833237277028	114	0.22265625
2.52640146739426	2.02150677891177	1.68553596390954	2.00507953271336	1.44619686594931	2.03744804771653	0.978293415162097	0.982171789970458	0.949529769116248	1.79954546604571	0.58130057905738	1.53496384511772	1.36087914176084	0.564204629032287	0.586447656407091	1.29442161304166	1.60982757767829	0.953099160564836	0.737310891257398	0.618544154951453	1.57382659691563	1.86807157247065	1.63955532107373	0.557144222846691	0.959976162201315	1.29614499941569	1.69337954542762	2.0536243760119	1.52484012830292	1.03353470478558	1.349093532507	0.528780198034924	115	0.224609375
2.51584633662906	2.00807121346076	1.67750396389373	2.03036865320716	1.42621351179394	2.02921493483441	0.963806172075303	0.969822848233734	0.940159285926764	1.78622562062734	0.562126932248923	1.52095124824748	1.35712442013645	0.55712346563299	0.57383425001247	1.29845525225183	1.61278693182553	0.923871919744614	0.721180928004976	0.585273427139691	1.54150068863375	1.86407094131819	1.65088226337744	0.532698991606372	0.960067531057501	1.27621663240981	1.68078042484875	2.04565217370573	1.52216582616355	1.02360249132394	1.33858664267907	0.533500525370441	116	0.2265625
2.50423943699493	1.99437074101456	1.66959509408161	2.0570088703272	1.40638426378594	2.01937999697974	0.94956418043137	0.957841922666088	0.931499271933956	1.77355840193618	0.54471691242758	1.50662331979504	1.35317270450011	0.550800425512597	0.563975368280549	1.30245952360936	1.61518298121598	0.894127667942202	0.704129451153599	0.553354361508321	1.50813550142374	1.85891380814532	1.66221218168175	0.510089432499512	0.961270451348104	1.25724024123825	1.66887609873186	2.03696059268015	1.51934105765028	1.01469285570133	1.32832390390657	0.537848680294154	117	0.228515625
2.49184584818093	1.98042840665797	1.66180491797976	2.08467158102729	1.3867326134539	2.00835569520657	0.935547369335579	0.946190126141513	0.923422465985441	1.76141392077667	0.528708582083095	1.49202842484362	1.34898456193234	0.545003278700101	0.556278416682095	1.30637467759481	1.6169955969223	0.864057442175857	0.686419065677554	0.522557159961378	1.47404630640339	1.85269932497445	1.67340483786778	0.488958488212291	0.963298867894042	1.23911631183765	1.6575818027646	2.02765425180951	1.5164324310948	1.00668196476087	1.31825649129794	0.541946139110834	118	0.23046875
2.47880060426368	1.96626010081518	1.65412639271081	2.11318804545787	1.3672714751272	1.99635282780323	0.921743181941037	0.934847884350263	0.915861943659444	1.74972461183351	0.513921525159308	1.47719502945331	1.34454668398266	0.539621957774039	0.550442757386501	1.3101762336006	1.61822347730813	0.833756403328795	0.668182348799413	0.492764158464766	1.43939075716168	1.84548964362926	1.68439109818488	0.469126198794233	0.966007639336972	1.22178709723874	1.64685240993837	2.01779015817824	1.51347388911225	0.999502310979659	1.30836062819247	0.54585622835978	119	0.232421875
2.46514752137347	1.9518590354368	1.64656277569707	2.14250658704495	1.34802729759126	1.9834432486351	0.9081601903402	0.923827522600416	0.90881227749567	1.73847940508259	0.500328685111527	1.46212468098895	1.33982915598503	0.534612714263317	0.546406860259367	1.31383761491392	1.61881698861966	0.803274706792041	0.649471912456958	0.463975021789356	1.40423591676493	1.83724750938818	1.69510212983826	0.450572075299671	0.969348110442679	1.20527694409972	1.63670296328906	2.00736316304836	1.51048629291196	0.993174790813174	1.29863380327912	0.549589832802083	120	0.234375
2.45080040413285	1.93714727784495	1.63914957887446	2.17275232491712	1.32911949958623	1.96951223541898	0.894878503384837	0.913248501524488	0.902409171684018	1.7277833738155	0.488226178861474	1.44675583211607	1.33469488726203	0.530000998186903	0.54456916214482	1.31726863456447	1.61849639569424	0.7726616772502	0.630257913323038	0.436481573441492	1.36857166287375	1.82760617020989	1.70531661736812	0.433628412424877	0.973404108298151	1.18986842242147	1.62733200955303	1.99620199227408	1.50750434922225	0.987986968696542	1.28912116124568	0.553042255648331	121	0.236328125
2.43593043397058	1.92214949767089	1.63186708734728	2.20370895277395	1.31058201611013	1.95482971719438	0.881883633540107	0.903097004859004	0.896572138244814	1.7175532051207	0.477417056669418	1.43113353534114	1.32913082890345	0.525665192205914	0.544575412011932	1.32044436526438	1.61725398621829	0.74204312650741	0.61071147436009	0.410157897597872	1.33259465448493	1.81664413973292	1.7149238373187	0.418097113243399	0.977993101760254	1.17549471668207	1.61869525256689	1.98437474825525	1.50457628798334	0.98386670743764	1.2797989040459	0.556280739559485	122	0.23828125
2.42068353591112	1.90691046038116	1.62468744184002	2.23518572671353	1.29239932960606	1.93961851505955	0.869138089166335	0.893323436476345	0.891200154817961	1.707696032397	0.467670293234287	1.41531210591052	1.32317701125179	0.521517186031507	0.546051506103611	1.32338077385469	1.61518120157422	0.711487672524328	0.590959429413139	0.384821192246832	1.29643975582412	1.80454331778668	1.72392212822055	0.403733447425357	0.982962786692005	1.16201286587444	1.61069544839443	1.97198663670507	1.50172319549546	0.98066675026941	1.27063624757338	0.55938749651303	123	0.240234375
2.40511089745458	1.89143282973741	1.61760297814315	2.26711825150143	1.27460169138216	1.92396188847963	0.85664530286159	0.883938078746525	0.88628023887101	1.69819369351257	0.458958136027886	1.39930562385954	1.31681724568406	0.517523514951448	0.548923056970183	1.32606290662064	1.61224559908745	0.681045663835133	0.571059765060631	0.360465185207865	1.26017161003675	1.79129592586552	1.73224263877887	0.390512217983771	0.988258647281642	1.14942949371224	1.60334114266898	1.95904304806155	1.49896669348528	0.97839463269133	1.26163161995203	0.562372433588137	124	0.2421875
2.38922846783068	1.87566804547121	1.61061912880454	2.29949593409436	1.25733418982158	1.90790512711861	0.844469275882348	0.875049246106651	0.881893589402871	1.68909521604365	0.451474526549769	1.38309981129537	1.30993190239814	0.513664301383708	0.553382880414144	1.32840824683031	1.6081922537873	0.650832529660415	0.55108179498107	0.337307719910206	1.22387596995543	1.77662806011711	1.73960462790909	0.378656069390475	0.99385960046973	1.13796208842718	1.59679697066627	1.94542606586787	1.4963675208211	0.977277381540419	1.25281961809839	0.565162177062483	125	0.244140625
2.37315854529114	1.85963218122883	1.6037064575263	2.3321595167658	1.24066806709949	1.8916449644819	0.832612365982076	0.866674893862724	0.878003373604693	1.68035107465879	0.445154988666556	1.36674241414271	1.30250108466927	0.50987456056107	0.559249099916345	1.33039664267845	1.6029679199056	0.620960170001116	0.531161182131109	0.315328148873359	1.18769033516293	1.76055694116884	1.74585571576027	0.368102197856592	0.999638365984394	1.12760539636233	1.59107313545023	1.93115930845623	1.49397285720813	0.977314721797204	1.24419722090848	0.567773898533641	126	0.24609375
2.35701218016152	1.8433902617951	1.59682906396344	2.3649538151768	1.22453206826113	1.87534027448175	0.821013204659595	0.858724949736351	0.874490356935604	1.67186062135082	0.439738087425314	1.35029737711577	1.29462374564642	0.506106170093718	0.56613954707531	1.33208944448546	1.59677201047593	0.591429511029483	0.511369629454029	0.294287177657582	1.15167171349001	1.7433739632356	1.75111853535603	0.358562400089468	1.00548388349235	1.11813675628373	1.5860153430666	1.91638500181133	1.49177067880266	0.97827908273409	1.23572656184477	0.570300381533325	127	0.248046875
2.34084094639097	1.82695271378954	1.58997006216487	2.3978086764082	1.20895553441625	1.85907286040155	0.809670678063981	0.851203479090496	0.871336960749896	1.66360005308715	0.435196409255155	1.3337908973159	1.28629932656772	0.502337040583559	0.573974896504824	1.33348423229283	1.58959182233371	0.562284511460934	0.491763398610275	0.274173712319533	1.11587095074164	1.72510065788661	1.75533413646486	0.350008476586651	1.01134377394056	1.10954564504619	1.58162315669012	1.90111720417275	1.48977849740081	0.980162221491629	1.22740643107431	0.572747956978338	128	0.25
2.32472062447052	1.81030282101103	1.58310443053873	2.43062421877326	1.1940824278061	1.84297590728113	0.79862743730899	0.844190689375965	0.868578451415329	1.65557153396276	0.431641498867915	1.31725563086496	1.27745165089666	0.498534982773711	0.582797205072082	1.33452735046069	1.58123832280172	0.533660151020446	0.472462264381214	0.255133080303526	1.08040232622237	1.70558446500827	1.75822856090026	0.342569664934142	1.01713974207462	1.10196684893889	1.57801109942642	1.88529248572904	1.48805941994266	0.983109646274402	1.21926149796126	0.575066364345282	129	0.251953125
2.30877673022221	1.79345137165325	1.5761820462671	2.46322409527146	1.180049371903	1.82725468789844	0.787906567004781	0.837737647257002	0.866209215174179	1.64773521456633	0.429105394106082	1.300763743135	1.26804522258361	0.494655798159672	0.59251184089278	1.3351910496945	1.57158651354417	0.505704523311913	0.453626472606571	0.237240978484587	1.04540236170299	1.68478257295477	1.75954484934499	0.336286345256391	1.02274595504209	1.09545877963687	1.5752442769105	1.86889666591286	1.48667534124019	0.98718871023159	1.21130614473233	0.577229495951772	130	0.25390625
2.29304171459297	1.77646671832564	1.56918147165223	2.49554859005438	1.16670404333682	1.81193598088379	0.777428974614232	0.831712484916169	0.864111978646778	1.64000560597463	0.427314163352076	1.28435684390231	1.25822563585977	0.490696672544906	0.602794743397688	1.33557162325419	1.5609368845839	0.478320903079388	0.435227945915569	0.220214593188881	1.01082046111617	1.66304988177042	1.7595726722221	0.330849963968838	1.02813477130904	1.08974419857196	1.57311686759027	1.85208823738394	1.48556774027614	0.992108939827032	1.20349504353707	0.579336447309709	131	0.255859375
2.27755995874213	1.75936403565195	1.56207967619888	2.52752865882016	1.1540693433854	1.79708791069414	0.767190404630144	0.826110063886995	0.862268445053816	1.63235527524555	0.426240500551861	1.26806916651057	1.24800813730768	0.486646912304861	0.613569177549197	1.3356775965101	1.54929726506395	0.451542106644214	0.41731409789949	0.20403929609958	0.976688344203878	1.64043061841746	1.75827273485631	0.32623078874732	1.03326336280744	1.08479880177874	1.57161763556779	1.83488632164812	1.48474585617571	0.997845350932742	1.19582659479621	0.581389565460492	132	0.2578125
2.26242034168087	1.74215063227741	1.55483263774916	2.55903004878507	1.14225885347273	1.78285618243376	0.757212816003328	0.820971632402418	0.860683617693583	1.62475569505829	0.42593148499446	1.25196228325355	1.237368985318	0.482482875218479	0.624788980840215	1.33548971435486	1.5365648479466	0.425482267952746	0.400004992561973	0.188794806393199	0.943099369023952	1.61688357405265	1.75543860943449	0.322484211279305	1.03804443168355	1.08067816318393	1.57080348680258	1.81727120632673	1.48425449949117	1.00445738560759	1.18831528777589	0.583356505807806	133	0.259765625
2.24779493388598	1.72484450707494	1.54734712646255	2.58978145222305	1.13149347934465	1.76952176478779	0.747538139400663	0.816370591618677	0.859367247716086	1.61714525964558	0.4264777138057	1.23616572301509	1.22627460963641	0.478165067937779	0.636359662427621	1.33497737285913	1.52255129580406	0.400362216823402	0.383534695916424	0.174636891907562	0.910227759849691	1.59234345949677	1.75067473724573	0.319717281761367	1.04231038822443	1.07748228474302	1.57077755049896	1.79920702626788	1.48417561842539	1.01204742008073	1.18098910929624	0.585174580443444	134	0.26171875
2.2336068794314	1.70749725428032	1.53964356400078	2.61987138034499	1.12152499082157	1.75693615874683	0.738078198408478	0.812145467234703	0.858221827646058	1.60947914888951	0.427609632828515	1.22065852275413	1.21488712271237	0.473729060653487	0.648071983245521	1.33424930435176	1.50762809694702	0.375974742999222	0.367745845112695	0.16125482888493	0.877915693560273	1.56715987460777	1.74445224395997	0.317624392903093	1.04614236233732	1.07491738754311	1.5713014210202	1.78084442001968	1.484403819554	1.02029828959611	1.17379579717986	0.586948548383667	135	0.263671875
2.21988636548539	1.69012525819472	1.53169680657077	2.64923785387159	1.11236465637601	1.74514406519194	0.728827320427696	0.808281028296317	0.85723186891079	1.60172875682119	0.42929902748063	1.20547620692395	1.20323568631621	0.469174562524575	0.659858086099032	1.33332130779051	1.49182202087001	0.35233914275848	0.352671162458383	0.148631881482237	0.846176586316467	1.54138882152311	1.73675918545029	0.316175591059445	1.04951257316491	1.07295026343964	1.57235273230919	1.76220321162931	1.48493764048383	1.02916893599388	1.16673262020735	0.588677766088117	136	0.265625
2.20669500229105	1.67274631906	1.52346294391967	2.67776617403238	1.10407213646425	1.73424251586678	0.719791069445718	0.804779746034689	0.85638862940108	1.59385546665402	0.431545380374868	1.19067952185775	1.19134013968938	0.464495079964952	0.671643408916769	1.33220066164379	1.4751141068025	0.329521177479285	0.338389759121612	0.136792888540177	0.815058522506219	1.51506219262694	1.72749750270247	0.315373549171015	1.05236257563206	1.07157644047347	1.57393529138242	1.74329024415637	1.4857924013323	1.03864622309232	1.15980390235454	0.59034534183615	137	0.267578125
2.19427073171628	1.65540067597083	1.51478020253633	2.70502256611886	1.09695158319042	1.72461814098439	0.711025532570587	0.801712272087521	0.855704453342577	1.58574275778321	0.434457379383842	1.17648761195048	1.17920887896711	0.459657805745576	0.683259530299028	1.33086953214025	1.45729230704677	0.307830344873867	0.325234982185853	0.125953378052701	0.784788369989552	1.48814778054719	1.71614459504725	0.315354628047404	1.05446302273108	1.07089948919987	1.57615577852386	1.72406558097962	1.48705953298878	1.04880754523225	1.15304556634111	0.59185703923103	138	0.26953125
2.18241957396186	1.63810571687969	1.50573700678693	2.73128190525374	1.0906621436492	1.71594127257317	0.70244157192721	0.798913705140265	0.85511149186176	1.5774111295115	0.437788453387201	1.16278056317379	1.16697598277674	0.454719406288047	0.694651494602754	1.32942144215304	1.43874875943272	0.286954791717882	0.312913598125821	0.115790990032317	0.755124746450695	1.46091840705053	1.70332860813703	0.315838218014278	1.05600547416631	1.07065136941247	1.5787758861769	1.70465192015686	1.48860221437786	1.05936253431118	1.14640101258299	0.593324579276153	139	0.271484375
2.17115232136932	1.62087581143798	1.49631065750488	2.75649386646939	1.08519968348853	1.70822724873769	0.694033632261075	0.79636039415709	0.85459921069728	1.56883363351256	0.441508515614877	1.1495875175664	1.15468042109994	0.449687990946897	0.70576480904675	1.32787460164371	1.4195248225982	0.266900288352216	0.301440061791325	0.106288344857218	0.726067964432159	1.43342977596441	1.68906883105055	0.316795374477203	1.05697986153864	1.07079508016931	1.58176388565506	1.6850658803459	1.49040820475411	1.07025663801543	1.13986584431854	0.594745591207254	140	0.2734375
2.16047902313588	1.60372522008407	1.48647860631039	2.78060859148267	1.08055948331016	1.7014903125708	0.685796179663556	0.794028429886789	0.854157267385609	1.55998342151596	0.44558740453673	1.13693728876142	1.14236144174306	0.444571934349973	0.716545503272138	1.32624723754521	1.39966229617852	0.247672138564666	0.290828148227658	0.0974280591907146	0.697617958932527	1.40573742546156	1.67338568395852	0.318197205041357	1.05737676059833	1.07129355067371	1.58508775567691	1.66532392252664	1.49246489668758	1.08143487343695	1.13343560069034	0.596117647498528	141	0.275390625
2.1506878707912	1.58672751592594	1.4759924063484	2.8029837721671	1.07710035216084	1.6962020935651	0.677794887620802	0.791950307246686	0.853794880109787	1.5506609792493	0.450108310802233	1.12515523934796	1.13012219457162	0.439360445725161	0.726700874192167	1.32455108694293	1.37898579205688	0.229662872060772	0.281504401104467	0.089464423661472	0.670052682425708	1.37789271485557	1.65569397472501	0.320174346460259	1.05691415840034	1.07221027955721	1.58881047259953	1.64539378465993	1.49484677835234	1.09286883886311	1.12714562455166	0.597317457443426	142	0.27734375
2.14148917640629	1.56985579085794	1.4650266266161	2.82409942715316	1.07441489861439	1.69188821839346	0.669944994266666	0.789993421985398	0.853473563431749	1.54097195458801	0.454870323046993	1.114003073931	1.11801697596672	0.434107112269216	0.736348106960962	1.32284031526877	1.35784551568811	0.212477893274411	0.27305929707261	0.0820783139966047	0.64308017937844	1.35003799276164	1.63671238057987	0.322490563697078	1.05587064144597	1.07334155911439	1.59273650858069	1.62536017836452	1.4974150614677	1.10436116507594	1.12094037434183	0.598465482586847	143	0.279296875
2.13287197451912	1.55312016993831	1.45356562706959	2.84391997285502	1.07248211586335	1.68853318292287	0.662242068787315	0.78812971902022	0.853188017735725	1.53089416285761	0.459841404423531	1.10349696282886	1.10608844300186	0.428825532215351	0.745448542854642	1.32113065661826	1.33629060348356	0.196111364510682	0.265488217362578	0.0752530360862676	0.616694499363438	1.32221858873532	1.61649035442048	0.325119065827826	1.05425339838316	1.07465104287477	1.59682874955054	1.60523414131704	1.50014900981577	1.1158485209555	1.11481363820662	0.599558322384613	144	0.28125
2.124824529855	1.53653059839324	1.44159412211825	2.86241039837668	1.07128041153147	1.68612042965932	0.654681733270437	0.786331111949232	0.852933103522773	1.52040566562867	0.46498947144218	1.09365250473001	1.094379210877	0.423529418191155	0.7539641110838	1.31943765831286	1.31437027787015	0.180557103995398	0.258785895178195	0.0689719463511641	0.59088961974509	1.29447929619606	1.59507830453213	0.328033163018118	1.05207016998696	1.07610249454436	1.60105001748812	1.58502649445837	1.50302767325315	1.12726741326337	1.10875914496076	0.600592574945003	145	0.283203125
2.11753653846037	1.52016856402232	1.42887065668529	2.87894663540299	1.07104486797559	1.6849752512581	0.64731277570805	0.784553284761847	0.852711749516588	1.50928723193096	0.470305940773602	1.08476981720657	1.08308569497817	0.418249498486734	0.761570238372023	1.31780345109302	1.29205934020052	0.166127151511569	0.253283824221799	0.0634183647287686	0.565888128163428	1.26695476015495	1.57213191874823	0.331285496703283	1.04911841714648	1.07766563767598	1.60535884756377	1.5647264404752	1.50605376430511	1.13842704045419	1.10278971095618	0.601460356817954	146	0.28515625
2.11076897564028	1.50399087764719	1.4155654942275	2.89396691887385	1.07147134567521	1.68471272876461	0.640080444118154	0.782734989363665	0.852510327341483	1.49766149255377	0.475683325536045	1.07661968732484	1.07218616829931	0.413012290900923	0.768438121613182	1.31623741919262	1.26955508442134	0.152517073398719	0.248649969134232	0.0583790218354712	0.54147576006697	1.23966177927924	1.5481664632454	0.334741744536935	1.04562369088705	1.07924445345683	1.60965806949302	1.54437146319662	1.5091421743435	1.1492612496704	1.09686962013461	0.602247893654951	147	0.287109375
2.10445858996521	1.48799306850184	1.40170548479092	2.90753345712188	1.07248309437623	1.68523664753436	0.632973879693506	0.7808483373971	0.852325931864608	1.4855404431927	0.481081906764826	1.06916149676739	1.06170220126185	0.407832715651328	0.774583379152351	1.31474662746	1.24692256073521	0.139665703577733	0.244812602631351	0.0538085914246905	0.517612712445389	1.21262051239778	1.52331930879761	0.338364129176699	1.04163924692901	1.08080200579743	1.61390716438743	1.52397063808461	1.51226154447327	1.15971549224875	1.09098764915343	0.602965731804247	148	0.2890625
2.09857317801657	1.47217997335058	1.38728665366779	2.91962763381543	1.07404320032365	1.68650282515972	0.625990254753897	0.778866535057029	0.852157108596388	1.47291021646586	0.486469041062706	1.06239408618274	1.05167228709905	0.402726317179498	0.779984292373884	1.31334029634884	1.22421025764978	0.12755854067163	0.241749535292234	0.0496921401464635	0.494292773071178	1.18585943207424	1.49766441668391	0.34212910072632	1.03718665324396	1.08230624501092	1.61806948186643	1.50352903665237	1.51538665882871	1.16972461961197	1.08513609303279	0.603609365784374	149	0.291015625
2.09317986652443	1.45662487472287	1.37211026599198	2.92969723595859	1.07625454908637	1.68866001788164	0.619167482857166	0.776698179978827	0.852007364550068	1.45956537165476	0.491767537627349	1.0565489327881	1.04233858819787	0.397753820981225	0.784338152152883	1.31206471225803	1.20149627054901	0.116422029824	0.239675761703935	0.0461573933768896	0.471694837063316	1.15953178000053	1.4710935888487	0.346035885913316	1.03215552131379	1.08366931496244	1.6220340957703	1.48304093889049	1.51846182673692	1.17898633425774	1.07930775108078	0.604083580135344	150	0.29296875
2.08810440816658	1.4412872667479	1.35631617829306	2.93807518308743	1.07891122241927	1.69143260949985	0.612473530352288	0.774325861183497	0.851872477801588	1.44561335680193	0.496925514535478	1.05144271301637	1.03364918736806	0.392923684222227	0.787800083283024	1.31090714430837	1.17887504569427	0.106050003493084	0.238355821677305	0.0430742357787929	0.449683358857174	1.13360134920637	1.44394141027182	0.350014503379718	1.0267040755387	1.08485549238592	1.6257643605531	1.46251975388699	1.52144168996066	1.18749858830232	1.07348133700244	0.604442684595003	151	0.294921875
2.0832564472189	1.42614506715336	1.33997984889233	2.94493490037459	1.08190895579636	1.69467857904448	0.605893092272245	0.771745270196748	0.851750563754745	1.43111284863045	0.50191989191811	1.04697811427057	1.02557105635669	0.388238359666682	0.790454186653642	1.30985779604985	1.15638740185236	0.0963388045498041	0.237669242326827	0.040379246035346	0.428192166825043	1.10804248722318	1.41637463310231	0.354032659955238	1.02091280865229	1.08585127451689	1.62924695468496	1.44197079447929	1.52430555915591	1.19526717909337	1.06764653969009	0.604711113650948	152	0.296875
2.07858817718451	1.41119852027253	1.32311142467024	2.95027431259439	1.08520000813899	1.69833303986482	0.599424901569177	0.768936302483155	0.851641320531324	1.41606086604928	0.506720096811759	1.04313758676801	1.01813100581103	0.383711758621697	0.792293968564288	1.30891797094721	1.13407345375376	0.0872691545399371	0.237581384189582	0.0380596635303289	0.407218012391739	1.08286675428971	1.38848029670935	0.358070538367171	1.01481196508772	1.08663119566867	1.63245183267842	1.42139532902818	1.52702859897718	1.20223350959179	1.06179509832286	0.604883073942772	153	0.298828125
2.07405116164308	1.39650397349005	1.30558130476684	2.95364903560728	1.08877137472499	1.70237871666696	0.593100068539687	0.765795289673727	0.85154770806155	1.40029445496391	0.511209135826006	1.04006302843241	1.01156401083119	0.379417135137675	0.793072943190568	1.30811910225141	1.11205992283426	0.0789896919467815	0.238194607206336	0.0362011671270322	0.386907969930799	1.05820341627414	1.36033999139156	0.362095728086314	1.00837373650215	1.0870837915853	1.63524100520002	1.40078719340696	1.52952060297124	1.20804851846847	1.05590552622462	0.604874853199677	154	0.30078125
2.06951523983657	1.38203476067847	1.28749015699425	2.95525186742556	1.09248443959025	1.70661941173727	0.58690450182454	0.762319512728537	0.85146659433065	1.38388681193762	0.515352730796272	1.03762951431484	1.00583055437071	0.375359777228412	0.792889355602593	1.30744217689447	1.09039340461171	0.0713830359897405	0.239358634572962	0.0347360586473111	0.367198639695428	1.0340141372117	1.33217402161707	0.366070006360393	1.00170115139643	1.08719166912933	1.63759809778663	1.38015043697222	1.53175159871681	1.21270196590681	1.04996334216352	0.604709505693246	155	0.302734375
2.0649067151972	1.36775359951535	1.26895289410154	2.95536351182663	1.09624903169653	1.71092559132742	0.580818785716696	0.758544248792883	0.851394228830292	1.36694469706583	0.51916775375201	1.03570295761732	1.00082142116415	0.371517859101002	0.79189400343317	1.30686225630677	1.06905992395203	0.0643205435533066	0.240936760096217	0.033590718656679	0.347999452015804	1.0102274523891	1.30410413783552	0.369979061193629	0.994873497088541	1.08698193025459	1.63956076226761	1.35949006415109	1.53373233631716	1.21630619727071	1.04396607974956	0.604426698052011	156	0.3046875
2.0601700150943	1.35365754861384	1.24999468409526	2.95399718124341	1.10001349687189	1.71522124611218	0.574843099201222	0.754459981554078	0.851328825344408	1.34947795279761	0.522629013728782	1.03425364039293	0.996545595975543	0.367900941728177	0.790093337474897	1.30637350012859	1.04808583092948	0.057781414164962	0.242888017054788	0.0327544483313016	0.329310436653126	0.986841600389265	1.27621789558873	0.373806983167595	0.987923853779508	1.08643740812517	1.64111055003997	1.33880679397756	1.53544236877834	1.21881748204993	1.03790617144623	0.604019742546207	157	0.306640625
2.0551748775742	1.33978417957499	1.23056606998695	2.95083320263581	1.10368571171742	1.71936649406211	0.569004093257361	0.749980786476462	0.851267988517647	1.33138496115329	0.525610593148574	1.03333799482346	0.993185236956755	0.364577326546734	0.787313042033745	1.30598503066031	1.02759778054153	0.0518516576913585	0.2452262057179	0.0322814589206516	0.311252527864333	0.963944418543806	1.24871279066523	0.377507526239231	0.980882498624781	1.08545157085451	1.64212168128537	1.31809693568238	1.53678342135652	1.21990661851287	1.03175582272088	0.603417557046333	158	0.30859375
2.04979057859285	1.32612434794749	1.21074245410029	2.94591822119451	1.10714744694453	1.72318013594773	0.563303779728167	0.745098463265165	0.851204033207143	1.31270434584665	0.528062778132028	1.03287810861249	0.990737149893561	0.361562829710452	0.78358082317635	1.30567700315503	1.00763889177795	0.0464832426223671	0.247854133010772	0.0321487351512872	0.29382837562297	0.941521122731518	1.22178308485392	0.381048019994465	0.973825155455401	1.0839951547556	1.64256731638054	1.29736450635429	1.53771526525721	1.21949507752866	1.02549935269838	0.602612005068069	159	0.310546875
2.04401194219104	1.31263114324043	1.19065187601564	2.93962028015991	1.11036821884564	1.72661388609167	0.557717597236952	0.739890352069542	0.851131106594714	1.2935781293139	0.530059833630832	1.03273710614413	0.989015601138751	0.358805631410216	0.779099545870246	1.30542004513726	0.988127648871427	0.0415401519824356	0.250657212830233	0.0322778309675262	0.276919468313282	0.91946936034621	1.1954330934569	0.384440439197031	0.966800125510038	1.08214418331442	1.6425452847311	1.2766178724223	1.53829424551474	1.21783062641966	1.01914832796561	0.601660393280358	160	0.3125
2.03778527074718	1.29930011036885	1.17033304189537	2.9319652342988	1.11330064289468	1.72959149573665	0.552247056488085	0.734358953513802	0.851044045927386	1.27402946502171	0.531585126052111	1.03288008721203	0.988008448525143	0.356309565715534	0.773885631238737	1.3052039765481	0.969074597209504	0.0370025913434738	0.253595008530036	0.0326594912693265	0.260527403151943	0.897780003863528	1.16973864251967	0.387672608175161	0.959837851222292	1.07989101372026	1.64205133646618	1.25586061408781	1.53850672304172	1.21489121662505	1.01269724178034	0.600556321962965	161	0.314453125
2.03094877825326	1.28615270713655	1.14980908676135	2.92275660695585	1.11582135665598	1.7319140031341	0.546915217717156	0.728453796310753	0.850931380628237	1.25402303274219	0.532531522898635	1.03330211958352	0.987817875350423	0.35412540699229	0.767837436977334	1.30501947597912	0.950573621910425	0.0329115116065344	0.256628722953093	0.0333239987472119	0.24474598264986	0.876501737745822	1.14493054572902	0.390697950908804	0.952996044881413	1.07715491470105	1.64099877967974	1.23509743177849	1.53826827567658	1.21042268027815	1.00612040011076	0.599244356062689	162	0.31640625
2.02332036756366	1.27319585323873	1.12916669950121	2.91191365038356	1.11778469974293	1.73333798049278	0.541741018823425	0.722156650510027	0.85077338441395	1.23358396093424	0.532812220162076	1.03394630589914	0.988471613600015	0.352287139836949	0.760920420941985	1.30484298029528	0.932688405441919	0.0292657608950508	0.259675096997229	0.0342779344971701	0.229639983438319	0.855650104022854	1.12126113625522	0.393469996642066	0.946354470747414	1.0738803791195	1.63933759807347	1.21434190487746	1.53750884732798	1.20424644716145	0.999395100394568	0.597686015928586	163	0.318359375
2.01500942684692	1.26037894462772	1.1085055417279	2.89985940465094	1.11925738892186	1.73396032052883	0.53669239687686	0.71557405686259	0.850567427517925	1.21286153277534	0.53256567098708	1.03471006884201	0.989733210395075	0.350715208901545	0.753366333707702	1.30465573706416	0.915277334932101	0.0259363858306707	0.262676109570968	0.0354419041687241	0.21505765592811	0.835111667034303	1.09856451117351	0.396031580128298	0.939906970297489	1.07019033156145	1.63721661655678	1.19360407252415	1.53633456321148	1.19674722942426	0.992550320119225	0.595958296496441	164	0.3203125
2.00597396217939	1.24769733655327	1.08787392986228	2.88662849105765	1.12020412160597	1.73371522403742	0.53177196975707	0.708719280165494	0.850304373676952	1.19189079406018	0.531786088299312	1.0355612328982	0.991569877442187	0.349407937598464	0.745198371440559	1.30444717556677	0.898336567456317	0.022906215775522	0.265598386304948	0.0368071709223046	0.20099971247992	0.814876103130843	1.07689509893221	0.39837392769625	0.933677018602752	1.06608733807457	1.63464528800003	1.17289275764088	1.53473899640921	1.18792842468937	0.985583772410543	0.594056734506792	165	0.322265625
1.99607368484739	1.23516063364331	1.06734240053365	2.87213076080412	1.12051701113453	1.73241293680807	0.526998530476141	0.701579815774587	0.849964463455575	1.17069196775954	0.530404543148665	1.03646702276937	0.994001653139724	0.348393441318201	0.736376786569591	1.30420056309061	0.881914290794316	0.0201874492850927	0.26838849176675	0.0383854929134997	0.187528534290056	0.794965124303473	1.05644448747824	0.400459738250576	0.927721033417595	1.06152783201627	1.63158538874393	1.15222398639673	1.53266480702418	1.17764324241111	0.978478537145496	0.59194489238353	166	0.32421875
1.98503865513093	1.22278784018894	1.04706180095505	2.85619413519229	1.11999041385293	1.72968138958734	0.522410552351968	0.694139124758212	0.849504226778955	1.14931730202449	0.528292339328911	1.03736516185716	0.997050156025636	0.347724074775104	0.726828369764911	1.30388352515217	0.866096830623729	0.0178053258555285	0.27094523203916	0.0401992270610419	0.174766823225359	0.775423206727623	1.03758001063128	0.402216075978298	0.922146692218097	1.05643350076012	1.62797101424554	1.13163573075594	1.53000186736206	1.16561999110243	0.971203686543706	0.5895570501139	167	0.326171875
1.97311866694703	1.21052893501583	1.02705299054876	2.83925764803843	1.11880603961083	1.72580680806149	0.517964797972387	0.686507882799263	0.848935611723969	1.12788237675976	0.525645153753935	1.03821494805106	1.00047840963658	0.34730174424536	0.716786634931139	1.30350063626564	0.850706182021493	0.015647568967725	0.273288415749617	0.0421720166992792	0.162527300898416	0.756140553897552	1.01994543313951	0.403718207031409	0.916881690767376	1.05096085158651	1.62397620683654	1.11112901190465	1.52690067565649	1.15234967710701	0.963804435887501	0.586989681771544	168	0.328125
1.96029163413169	1.19837966914584	1.00736799222087	2.82136002643965	1.11694634675103	1.72074285307153	0.513664375898177	0.678706770733423	0.848246327279853	1.10643063062593	0.522468976448819	1.03899367519754	1.00423736126603	0.3471208648446	0.706278617222954	1.30304485339627	0.835728136436482	0.0137003773797983	0.275396843088619	0.0442947069400967	0.150807773641309	0.737110221191341	1.00356826990034	0.404960484752294	0.911939760997268	1.04512250669079	1.61962065353751	1.09071840122633	1.52336059021873	1.13786085336803	0.956282351801438	0.58424176111508	169	0.330078125
1.94648011685899	1.18634152956652	0.988087134904782	2.80249047090796	1.11435259705849	1.71436693916406	0.509521499716379	0.670750605232092	0.847414604763706	1.08501272078994	0.518740728212674	1.03967142926496	1.00828761247354	0.347188817378038	0.695308926841559	1.30250401799073	0.821169552044392	0.011960193879349	0.277232920792656	0.0465652818131421	0.139635954945042	0.718339273152703	0.988552501127685	0.405921237099343	0.907355181294036	1.03891262087282	1.61490698395924	1.0704271508225	1.5193554460991	1.12211744957302	0.948632383286648	0.581297602736677	170	0.33203125
1.93132203321139	1.17444060556866	0.969482885030983	2.7824291681681	1.11075409263651	1.70614340372233	0.505596706722761	0.662647593707317	0.846358128229743	1.06376099922502	0.514304519869199	1.04016721486193	1.01258336755711	0.34757119686073	0.683798061953465	1.30183692530221	0.807125157946046	0.0104628728900429	0.278664465350734	0.0490076671096423	0.129184679352035	0.699901029196832	0.975395817434502	0.406494739195332	0.90327242653066	1.03225078258487	1.60977532393244	1.05033908656049	1.51473284532073	1.10480120695152	0.940820166766112	0.57807056944617	171	0.333984375
1.91520190797736	1.16262968347353	0.951447665313408	2.76159264784357	1.10643804000993	1.696560383987	0.50183126575498	0.654482117847512	0.845118586977595	1.04270928100146	0.509391992171169	1.04051032394703	1.01695298064523	0.348163938034	0.671954292016175	1.30107555136812	0.793412166068898	0.0091174425549093	0.279790506059218	0.0515542161919856	0.119235079855611	0.681692837958166	0.963569347286779	0.406787739280664	0.899555769450413	1.02530269443197	1.60438975711584	1.03042662117293	1.50967637800628	1.08644920924967	0.93290068076838	0.574672803508031	172	0.3359375
1.89812247949324	1.15090471432223	0.934030295144383	2.74001904418057	1.10140682643551	1.6855970463378	0.498227524248971	0.646277967084225	0.84368245913687	1.02190405399711	0.504020343178986	1.04069137494505	1.02133861226599	0.348959923895593	0.659806257963299	1.30021917012242	0.78001122634214	0.00791352838329085	0.28060475850014	0.0541947316985236	0.10978114969391	0.663713115396817	0.953072878633415	0.406797611376935	0.896208059280052	1.01808965519729	1.5987746794137	1.01070845370337	1.50418862337755	1.06711073416588	0.924879243263842	0.571107516890589	173	0.337890625
1.88008740661899	1.13926164875633	0.917279384629636	2.71774641109518	1.09566354868997	1.67323352147816	0.494787780195879	0.638058982931197	0.84203621053775	1.0013918312945	0.498207152183313	1.04070148576831	1.02568222711638	0.349952016697553	0.647382635204234	1.29926730568637	0.766902877304329	0.00684087495304976	0.281101485795791	0.0569189745456595	0.10081674358339	0.645960474109102	0.943905233428429	0.406521837178327	0.893231753390643	1.01063324360396	1.59295457115586	0.991203393402276	1.49827223706394	1.0468357108937	0.916761298643074	0.567378614957657	174	0.33984375
1.86068023929597	1.1277275611829	0.901636431630428	2.69454838804792	1.08889885841256	1.65878040249575	0.491593807981967	0.629884550584816	0.840043769393463	0.981438430664345	0.491802411731337	1.04044800036359	1.02980059588927	0.351212840460393	0.634633909752015	1.29818021452021	0.75416941720255	0.00593562065010699	0.281128916286649	0.0597368512510786	0.0925518040962337	0.628542603900553	0.936665367114635	0.405821697239782	0.890798788236123	1.00288503162516	1.58690125175893	0.972065730546643	1.49173399233297	1.02533612078025	0.908519453514286	0.56338792430948	175	0.341796875
1.84037813223965	1.11625947852036	0.886827740821036	2.67078809365256	1.08146811454498	1.64290255517314	0.488568478704211	0.621784914500131	0.837791382628614	0.961949840695399	0.485040313267123	1.04001517481644	1.03365493457875	0.352643570720414	0.621718824141202	1.29700917407002	0.741653232320264	0.00512861128525724	0.280844603338139	0.0625976637248688	0.0847464774881713	0.611355827280116	0.930703673973421	0.404831903456731	0.88872696030805	0.9949868684876	1.58073480111528	0.95321506495979	1.48477889045779	1.0031155223186	0.90020736078627	0.559255819435947	176	0.34375
1.81920914481452	1.10485287385495	0.872892287591147	2.64649923970211	1.07339177172728	1.62560686429427	0.485711528658177	0.613782963996268	0.835266706842797	0.942969105679935	0.477947303220392	1.03940704620682	1.03718765261234	0.354237898788463	0.608666391748515	1.29576075171872	0.729334845344461	0.00441251170002026	0.28025696314147	0.0654901180090024	0.0773912528150389	0.59440327907003	0.925995593169885	0.403552852331736	0.887008601640613	0.986965885788601	1.57447815001752	0.934670884909215	1.47740999372124	0.980236268835504	0.891833224398368	0.554989596661898	177	0.345703125
1.79720216427668	1.09350318581605	0.859868562843268	2.62171531798173	1.06469081755156	1.60690118104963	0.483022551846008	0.605901482027641	0.832457495823905	0.924538987251926	0.470550089368217	1.03862806464262	1.0403413836987	0.355989588068181	0.59550562928819	1.2944417623508	0.7171948735879	0.00378008149962764	0.279374875410263	0.0684028923267566	0.0704765191964945	0.57768820974289	0.922515833076473	0.401985047416363	0.885635701785309	0.97884932979591	1.56815404109006	0.916452609203292	1.46963032825013	0.956760963869487	0.883405319004535	0.550597230420338	178	0.34765625
1.77410125875205	1.0822217106761	0.848218861063026	2.59631211745834	1.05517143468782	1.58624402922331	0.480566837713162	0.598245118396981	0.829217803802773	0.906987857870101	0.462795690048711	1.03762734075888	1.04282059945951	0.357949229228898	0.582264823537121	1.29304522242726	0.705260035333419	0.00324950351922243	0.278108690185114	0.0713153797554249	0.0641575273151986	0.561318884847641	0.920692022612919	0.400013003282877	0.884723527317971	0.970668531992573	1.56178799898485	0.898741776519726	1.46127762300591	0.932606320923413	0.874923692023343	0.546013923153402	179	0.349609375
1.75026464491617	1.07098098430249	0.837659274902846	2.57050364971839	1.04509702079047	1.56417117325771	0.478280016161176	0.590799076932135	0.825634475293105	0.890170560603882	0.454834985344405	1.03648232030703	1.04468855516752	0.360055065514679	0.569022149359454	1.2916122472795	0.693444188321757	0.00278392345967969	0.276587094976002	0.0742042389584188	0.0582630134678999	0.545218696354032	0.920036188199355	0.397742394672288	0.884129651678836	0.962497002289662	1.55542858536575	0.88144712797398	1.45249963251852	0.908073938356559	0.866420395881457	0.54132467044531	180	0.3515625
1.72578707922307	1.05977250524834	0.828156590790147	2.54434284717931	1.03453487755279	1.54079666476562	0.476147491102426	0.583573199410787	0.821716457400981	0.874083515589706	0.446715432741034	1.03521625241844	1.04592476355632	0.362294504058367	0.555810101121	1.29015899929546	0.681723007892627	0.00237420133773543	0.274846020023747	0.0770577155806742	0.0527563281621887	0.529378614247212	0.920436680122712	0.395193395782439	0.883818334980437	0.954366214520728	1.5490936583175	0.864563669278063	1.44332180915495	0.883258353626668	0.857907309482716	0.536551155986396	181	0.353515625
1.70071822978476	1.04859056504865	0.819734208256161	2.51785658948311	1.02351841603165	1.51615399774146	0.474164167059994	0.576586528115289	0.817454932508315	0.858759216879023	0.438469692947283	1.033843312386	1.04648120180694	0.364663721559925	0.542657856041834	1.2886985606626	0.670080934405444	0.00201550615233658	0.272905622582232	0.0798640653555091	0.047625614426057	0.513803987767209	0.921850455058246	0.392369431276	0.883772803260408	0.946304859462745	1.54279895546164	0.848107295726513	1.43374564783243	0.858225626969395	0.849394066734972	0.53170427865278	182	0.35546875
1.67497066022548	1.03743091172255	0.812816592509563	2.49098670518717	1.01196729218801	1.48988399841283	0.472368027926804	0.569963811587353	0.812711240846152	0.844532439752938	0.430128961433324	1.03236142150508	1.04601738853725	0.367201483758743	0.529652515814632	1.28726071636513	0.658513825122578	0.00171609903275551	0.270745666774354	0.0825802998888506	0.0429760715424354	0.498600722517817	0.924530527990638	0.389182724462109	0.884044911703161	0.938401355726582	1.53658890356538	0.832261278350143	1.42363276192311	0.833047002170213	0.840902543951438	0.526747625618636	183	0.357421875
1.64878505766955	1.02627603884159	0.807170558697474	2.46384839862202	1.00005334368067	1.46236656400483	0.470708708850239	0.563676203361046	0.807556118336159	0.831263382963542	0.421782244558148	1.03082595196355	1.04462722922123	0.369873789786672	0.516830675173004	1.28587459820937	0.646982652069071	0.00145778342032671	0.268455526242605	0.0851978660107868	0.0386977042304584	0.483715178848757	0.928151303077891	0.385706793632594	0.884535812528906	0.930686060289597	1.53047016362546	0.81694518303938	1.41307714050159	0.807883153548125	0.832449372833488	0.521736410163733	184	0.359375
1.6222825584263	1.01511708746886	0.802671765855452	2.43649548672206	0.987861736346305	1.43379634743346	0.469159060364063	0.55770642968762	0.802027213179487	0.818874320507341	0.413472493323258	1.0292645825735	1.04236666473951	0.37266480876732	0.504209265943859	1.28455514551718	0.635471081542975	0.0012323108503478	0.266080188518076	0.0877135696950545	0.0347360714060412	0.469119598231908	0.932549409841725	0.381979059181341	0.885195122012427	0.923170837257532	1.52444125945565	0.802114984020732	1.40212500306319	0.782808040229703	0.824042050072076	0.516700141578154	185	0.361328125
1.59552528060589	1.003947116487	0.799326091691525	2.40894826004916	0.975431007152353	1.40422688177217	0.46770798553552	0.552068692503657	0.796120433110557	0.807382265764728	0.40523427243715	1.02769538168049	1.03920367473889	0.375573432696124	0.491818032212494	1.28331926712335	0.623969554896145	0.00103662703225273	0.263645465195597	0.0901164738434028	0.03107861068744	0.454818366057811	0.937671539273361	0.378005457804642	0.886000001514335	0.915880952065471	1.51850765416421	0.787779359242061	1.39077586392359	0.757882433748432	0.815689881166993	0.511651044276636	186	0.36328125
1.56856628434616	0.992748490694347	0.797476859218241	2.38118790217998	0.962768822084176	1.37347890554936	0.466359451133586	0.546887121374716	0.789718570099066	0.797077741821834	0.397157953734808	1.02615256563283	1.03481639606253	0.378633055585862	0.479784899832136	1.28222651192081	0.612464643749021	0.000873970808994306	0.26118671894337	0.0923520853199835	0.0277895480194639	0.440905809862513	0.943620668445644	0.373726549713976	0.886945442105569	0.908930921118427	1.51270357010297	0.774097455725252	1.37891129046521	0.73326856540981	0.807427292368688	0.506573504827584	187	0.365234375
1.54156757376515	0.981507439001062	0.796980195854123	2.35327246442067	0.949981390952677	1.34179554913099	0.46507217701373	0.54214605942495	0.782863518787578	0.787869260784342	0.389303863340158	1.02467285241406	1.02926777151973	0.381830073054734	0.468144420525285	1.28130327036503	0.600943409106262	0.000736156939753827	0.258764310846043	0.0944135954194742	0.0248079288314283	0.427352874835797	0.950197431944622	0.369185631654762	0.887963621943666	0.9023377571599	1.5070160682113	0.761018251002257	1.36657551019776	0.709060451842354	0.799265029342989	0.501500471928175	188	0.3671875
1.51462121359918	0.970220370442962	0.797621326841113	2.32524659260323	0.937137144604324	1.30940318376261	0.463815355292314	0.537792961096827	0.775623491861719	0.779594342003359	0.381682140110993	1.02326871643448	1.02271161922518	0.385144609216929	0.45687831712552	1.28054779334496	0.589403264526355	0.00061682937366049	0.256406675208874	0.0963150267216791	0.0220715602555966	0.414107779976343	0.957232412294012	0.364431996787828	0.88900975433863	0.896072926917327	1.50142224726632	0.748452198883307	1.35383742741777	0.685264995733098	0.79119847577555	0.49646290153391	189	0.369140625
1.48779125603978	0.958879840729178	0.799389066439233	2.2971258513819	0.924272562501567	1.27636744040441	0.462572038536104	0.533837358018199	0.767999335937149	0.772251775866887	0.374324651284555	1.02195585703514	1.01513556529523	0.388577353010284	0.44601715100124	1.27997770686588	0.577841392873779	0.000514154997598426	0.254138583917414	0.0980477485800058	0.019568566856362	0.401171556609702	0.964669183208302	0.359473314497652	0.89005831940033	0.890153773173213	1.4959165395053	0.736398525255275	1.34069575348883	0.661930937672451	0.783235105346098	0.491472784009759	190	0.37109375
1.46121820037874	0.947460036539228	0.802523480075956	2.26891463527699	0.911446269987764	1.2426564572873	0.461313529294667	0.530388410890461	0.759903674462023	0.766052861786316	0.367348785693738	1.020782078469	1.00628405321371	0.392157657216174	0.435710946190597	1.27966778714676	0.566249794386861	0.000429091742170428	0.252023875387761	0.0995576436219854	0.0173330764753924	0.388617403978106	0.972501663809857	0.354275414655342	0.891064101911847	0.884689443285812	1.49050638084809	0.724973245616519	1.32705332438643	0.639249162638741	0.775411749555145	0.486527311063007	191	0.373046875
1.435044670037	0.935944153488679	0.806980786983863	2.24064613757364	0.898736018882009	1.20843008769092	0.459994873599514	0.527463525939689	0.751343743842363	0.760973357477936	0.360821736351201	1.01977671906466	0.996151955895866	0.395887788346326	0.426031560261591	1.27965734901363	0.554629593108625	0.000358399696490061	0.250113620881707	0.100828476669418	0.015339075395545	0.37644274968461	0.980599780504163	0.348857375139193	0.89196753003968	0.87970827193684	1.48516698443882	0.714163025291335	1.31290814897654	0.617315555470245	0.767742768389403	0.481644619396262	192	0.375
1.40927811880601	0.924340661234997	0.812475673657308	2.21235119976771	0.886164017115162	1.17388636947472	0.458598121121625	0.524971897756183	0.742414337930615	0.756776886202158	0.354695819953908	1.01892213405692	0.984989281711278	0.399740450631023	0.416904024057456	1.27991237546644	0.542989842061894	0.000297671598324352	0.248396645103897	0.101897530439607	0.0135252882252149	0.3645716838601	0.988834110804029	0.343273197606269	0.892751960620889	0.875130496272192	1.47986536551607	0.70383801766231	1.29835574829403	0.596039311276648	0.760206274609499	0.476852536470829	193	0.376953125
1.38397405655471	0.912643078677129	0.818982932797262	2.18404355420369	0.873759285314	1.13909431727857	0.457102508827173	0.522919132315837	0.733120513804802	0.753444465773754	0.34899549907442	1.01822671284422	0.972803687448737	0.403716315351642	0.408358951278115	1.28044815119448	0.531334093735485	0.000245861619908165	0.246890408324222	0.10275983808975	0.0118814867467213	0.353000940233806	0.99715100036987	0.337531281461452	0.89339286444587	0.870962510988165	1.47458661413991	0.693987821292796	1.28339651663135	0.575453189763193	0.752806919686034	0.472161714964589	194	0.37890625
1.3592982429609	0.900825043091244	0.826639004530004	2.15574241664214	0.861594785817802	1.10411820830087	0.455457513815493	0.521390671755001	0.723406714327037	0.75109509627842	0.34383210499458	1.0177296899887	0.95943098839201	0.407837939873366	0.400546972866836	1.28133737150273	0.519666423802121	0.000203041384873841	0.245657274842797	0.103372060924571	0.0104220614605638	0.341777443291136	1.00548200544431	0.331617020039517	0.893827051302088	0.867284030045593	1.46930961370174	0.684677884578466	1.26795998223386	0.555726556594557	0.745575507159444	0.467575618408436	195	0.380859375
1.3354323587318	0.888861199925305	0.835484884882602	2.12748228391877	0.849754363798646	1.06910556651934	0.453595877734501	0.520448750631941	0.713247120532926	0.749762977238102	0.339307216436002	1.017460702925	0.944792337854009	0.412119771850483	0.393614650117712	1.28264794973061	0.508000709741532	0.00016818064316522	0.244754974857876	0.103701980414932	0.00914275637872176	0.330923355392568	1.01370424781555	0.32553375382336	0.893977873563341	0.864146201520819	1.46399014841453	0.675927115000928	1.25200373998798	0.537005963147496	0.738536633784351	0.463103447608669	196	0.3828125
1.31225908274066	0.876777715363509	0.845198837710612	2.09927602087551	0.838197185651996	1.03416751588081	0.451533744425928	0.519964672698382	0.702754746033823	0.749169338658591	0.335300137300952	1.01736916730097	0.929209412141016	0.416524072298616	0.387407316349576	1.28430226120765	0.496348600504274	0.000138463711312493	0.244121545442441	0.103811453816062	0.00798926482348932	0.320344973902392	1.02176716611388	0.319332831844689	0.893876555027882	0.861421681758696	1.45860701305884	0.667582374834287	1.23565187054983	0.519092715206703	0.731649924574446	0.458767890306647	197	0.384765625
1.28981715335047	0.864570865540139	0.855746394057077	2.07113829983119	0.82694205684587	0.999368517345293	0.4492502398481	0.519940711987168	0.691937620744086	0.749281089519151	0.331823743835012	1.01745373245433	0.912707433282955	0.421049307200313	0.381953213786238	1.28631072262924	0.484718824705878	0.000113322847969809	0.243762703591174	0.1036999945452	0.00695345649712441	0.310035402482803	1.0296242217195	0.313022460774974	0.893503018265723	0.859105171350276	1.45313957679254	0.659625554694141	1.21890951519039	0.502002424223774	0.724916891664603	0.454577780291177	198	0.38671875
1.26824267706753	0.852221567813487	0.867177532953708	2.04309750791136	0.816048634745955	0.964811865543183	0.446691079228214	0.520433636139217	0.680768856395048	0.750134302435886	0.328956131628856	1.01773180327391	0.89521504677928	0.425707144086352	0.377378956339821	1.28872837853756	0.473126584967425	9.25751218125083e-05	0.243716660522017	0.103341624519364	0.00603838790457321	0.300016414362971	1.03718889063389	0.306600898747071	0.892798665875634	0.857235774639446	1.44754919712015	0.652076625548858	1.20173864976471	0.485850746003297	0.718357227220353	0.450538677580455	199	0.388671875
1.24779490278286	0.839694588512779	0.879584069629593	2.0152140196047	0.805629429125637	0.930703412006239	0.443748154198339	0.521554537277411	0.669197231171984	0.751789401741963	0.326843223261617	1.01822988596352	0.876604276200261	0.43051758433668	0.373936435198654	1.29166118644764	0.461606462078378	7.6049893752e-05	0.244049304763939	0.102688177182579	0.00525106692695564	0.290328872416634	1.04429091812812	0.30006501315731	0.891649629925609	0.855882213823525	1.44175450940525	0.644969208561259	1.18406958154596	0.470856906901086	0.712008008405675	0.446654542387293	200	0.390625
1.22821835411309	0.827035230258113	0.892648257959058	1.98747427220669	0.795578850856871	0.897021260382141	0.440491508734202	0.523139295857231	0.657343589925107	0.753970839266186	0.32529182693885	1.01887634275115	0.857226161175789	0.435433317450645	0.371370160085621	1.29498402244109	0.450158738089846	6.20684743907812e-05	0.244654650117618	0.101821525606189	0.0045472927001099	0.280872223191041	1.05098565737826	0.293457437022768	0.890147040402429	0.854888114587176	1.43577236638862	0.638151981486526	1.16604977875307	0.456724399346219	0.705813218798203	0.442943106854475	201	0.392578125
1.2095306445272	0.81424404744612	0.906331652975521	1.95989541721272	0.785905259351777	0.863819313464205	0.436904663524333	0.525186861848192	0.645217716085368	0.756637527851313	0.324300356855061	1.01966050230892	0.837118991492077	0.440448632856812	0.369701815910925	1.29870063967631	0.438795480647082	5.03373914990567e-05	0.245525073641642	0.100745680472814	0.00392104995254036	0.271637809575815	1.05723667474519	0.286785653572635	0.888277970273461	0.854238219950078	1.42958119201837	0.631602630614113	1.14769181201887	0.443452731837606	0.699771545336619	0.439411351586415	202	0.39453125
1.19180294710882	0.801314335856378	0.920625291835035	1.932507321543	0.776639820434522	0.831188187532418	0.432949332595727	0.527722931329779	0.632815217824213	0.759769246649795	0.323898607459443	1.02057719590807	0.816285841809674	0.445562263289999	0.369009006991092	1.30283801052099	0.427536060830353	4.06615138973304e-05	0.246666089408797	0.0994534153523378	0.00336999398736664	0.262628450991209	1.06297593622169	0.280054621651817	0.886006325051054	0.853934097795003	1.42314340454168	0.62531045131682	1.12899127387928	0.431090681788123	0.693890234100613	0.436064866856685	203	0.396484375
1.17537953287825	0.788206528435153	0.935629370995399	1.90542196002873	0.767930790982591	0.799447935702306	0.428466406529282	0.530903717795241	0.620071159996223	0.763408133716429	0.324262826241138	1.0216340686402	0.794596641752784	0.450786365607686	0.369664163790148	1.30753855890485	0.416449170416424	3.31320886045429e-05	0.248134229224062	0.0978875344250546	0.00290520196596889	0.25389588329567	1.06794782579287	0.273263718208756	0.883172188120907	0.854042297565842	1.41632188542531	0.619300223980662	1.10987651859024	0.419924892024299	0.688216762104036	0.432904038747576	204	0.3984375
1.15988416081258	0.774979838897046	0.951068394625736	1.8785845025741	0.759618916062057	0.768417047147847	0.423590556716982	0.534534525153222	0.607103859467494	0.767330793196758	0.325147283620732	1.02276222498151	0.772379782851095	0.45607185772435	0.371298652732819	1.31263502808732	0.405507702291175	2.68079323028689e-05	0.249804940440407	0.0961398850926712	0.00249323767283916	0.245344252512229	1.07232645667183	0.266442752033042	0.879927447886287	0.854406633120783	1.40919445559933	0.613449228133397	1.0905018077417	0.409587723914649	0.682685358523143	0.429942827246786	205	0.400390625
1.14531347907809	0.761639772732966	0.966904544025039	1.85201421119417	0.751703530946531	0.738135322643333	0.418313742314352	0.538610419879738	0.593924052685028	0.771495305723919	0.326535132118522	1.02394444333466	0.749681049194875	0.46140766448894	0.373922271152038	1.31812346238476	0.39472472307565	2.1544528130508e-05	0.251658821653581	0.0942181587404962	0.00212993432016376	0.236965451038799	1.07608749363488	0.25959850215211	0.876267781552267	0.85500558925156	1.401743619516	0.607735144968392	1.07088849701363	0.400065094092809	0.677292625314514	0.42718632872413	206	0.40234375
1.13166342331372	0.748192012511793	0.983100074378803	1.82573040248171	0.744183674690375	0.708642030660761	0.412628268111274	0.543126319594211	0.580542503636604	0.775859818619458	0.328408987849132	1.02516331885182	0.726546413576817	0.466782511903965	0.377544316767395	1.32399962235325	0.384113300486845	1.72014525284773e-05	0.25367609529315	0.0921301614182325	0.00181118617077074	0.22875142118013	1.07920705433919	0.252737726875258	0.872189181795673	0.855817487366223	1.39395209239648	0.602135712393436	1.05105825971557	0.391342475681256	0.672035101862194	0.42463922698023	207	0.404296875
1.11933940635565	0.734605927151921	0.999721952544304	1.79992222681877	0.737235985398394	0.680403667096702	0.406329757627177	0.548271231239167	0.566894799495031	0.780405759016149	0.330936409820308	1.02638437867324	0.702901498798447	0.472178518101191	0.382646454815099	1.3304270162061	0.373789735284984	1.3904292713828e-05	0.255870597350158	0.0898217661469715	0.00154796471267871	0.220759131909291	1.08132859301935	0.245871054895298	0.867491221925226	0.856879577528959	1.38561805672394	0.596645589219913	1.0309769480436	0.383745891170829	0.666965500712718	0.422298294742292	208	0.40625
1.1078880028862	0.720942123517134	1.01656656148646	1.77447432899393	0.73066665813938	0.653074239246832	0.399612814574046	0.553828788960658	0.553087277740099	0.78500204771085	0.333858473804962	1.02757030091775	0.678999472142296	0.477561022635925	0.388752612050641	1.33721147580031	0.363685086843729	1.11542992614128e-05	0.258138223981005	0.087381237412543	0.00131658080592011	0.21290520091266	1.08274241630744	0.239012758417631	0.862375081577788	0.858068033101228	1.37689210114687	0.591191910948309	1.0107760744343	0.376874540728642	0.662015553384161	0.420174680813944	209	0.408203125
1.09728907694631	0.707210548763158	1.03359970567887	1.74940582675574	0.724467958964662	0.626678249719642	0.392480200963959	0.559789471477852	0.539131367756359	0.78961248920314	0.337144859989238	1.02870137665144	0.654887860574237	0.482913664713497	0.395855503847641	1.34434102605393	0.353810820074776	8.8836566597569e-06	0.260452083874195	0.0848184955106377	0.00111432067510311	0.205184019606414	1.08343750839263	0.232169393840613	0.856844988294697	0.859359643303978	1.36776514676472	0.585756241395987	0.990485134430966	0.370704130459557	0.657180666611354	0.418271117055036	210	0.41015625
1.08752204627564	0.693421274460722	1.05078735299303	1.72473575416164	0.718631943817452	0.601239661603258	0.384935077037042	0.566143583560911	0.525038525254026	0.794201213961597	0.340764859428019	1.02975790982816	0.630614124900357	0.488219925566282	0.403947139512089	1.35180341210985	0.344178282178969	7.02622911461934e-06	0.262785155162258	0.0821434994122357	0.00093851256201691	0.197590098930738	1.08340334346651	0.225347525201014	0.850905446075955	0.860731240933709	1.35822849181104	0.580320356045095	0.97013385764483	0.365210093058982	0.652456224439419	0.416589702253238	211	0.412109375
1.07886883751809	0.679578317698067	1.06811098916476	1.70067426184255	0.713283796513367	0.577202008937981	0.376823512981603	0.573025299870313	0.510781646419243	0.798675799257176	0.344770955708786	1.03066003200691	0.606229297068444	0.493416076325958	0.413400417066082	1.35969930927092	0.33491312437462	5.6199022136723e-06	0.265074907471374	0.0793357984046941	0.000794186523812942	0.190164463712559	1.08232305999548	0.218572631579854	0.844404713314139	0.862158491780339	1.34809916858488	0.574842675967877	0.94977671472992	0.360603786251745	0.647875663341459	0.415124673840636	212	0.4140625
1.07099617666147	0.665719059668267	1.08547416721414	1.67710367297054	0.708278822171411	0.55424486457718	0.368306790804223	0.580277413382875	0.496425584132544	0.803004880597826	0.348993055050495	1.03140821999443	0.58185280796106	0.498491696684393	0.423834403517213	1.36788646740339	0.325941718080111	4.47038893232471e-06	0.267274988708564	0.076449438157486	0.000669475217347392	0.182858265193491	1.08045380983719	0.211846487905293	0.837501094347785	0.863583410429446	1.33752120127979	0.569304859797761	0.929481852219663	0.356605693952503	0.643393161610227	0.413881852053551	213	0.416015625
1.06382749400655	0.651858475154305	1.10284162493085	1.65401418937398	0.703583543149645	0.532319653085485	0.359422029049183	0.587863583001141	0.481989400079846	0.807167256468486	0.353375668530013	1.03199085834544	0.557533369024875	0.503431394661621	0.435164571385583	1.37632728686937	0.31725618548169	3.52856546192907e-06	0.269358760000015	0.0735003707875262	0.000561399999862215	0.175662408015867	1.07784186524081	0.205174108923445	0.830229255395674	0.864982886483987	1.32652138602064	0.56369682158933	0.90928430589399	0.353148258612113	0.638997731270893	0.412861536434986	214	0.41796875
1.05733252699719	0.638009322436016	1.12018390883868	1.63142112231807	0.699184656354674	0.511435699833535	0.350183056151945	0.595769295713033	0.4674853548696	0.811137409097831	0.357879280629345	1.03239007548001	0.53331479349122	0.50821516512612	0.447362368088161	1.38500200003259	0.308863747874913	2.7646917211464e-06	0.271297935968332	0.0704989804066215	0.000468319059680888	0.168574937876669	1.074490381071	0.198562497918364	0.822600648961077	0.866336314443002	1.31510225526221	0.558007016569467	0.889218904172243	0.350200833975602	0.634684385790297	0.41206216540991	215	0.419921875
1.05167784143422	0.624205162886002	1.13742812977889	1.60953092343607	0.695154154515495	0.491973784222443	0.340501402099424	0.60407203408275	0.452917651154452	0.814796574778394	0.362454528513174	1.03250303798918	0.509327970577218	0.512741872161719	0.460657689121734	1.3939447083942	0.300881164459688	2.18738199680427e-06	0.272979068843775	0.0674499008678867	0.000392281932327608	0.161631751729326	1.07015301933674	0.19204930858858	0.814518316276733	0.867583428901314	1.30312821943984	0.552184810422527	0.869412258926134	0.347872305551326	0.630470849593452	0.411472768403526	216	0.421875
1.04664863703884	0.610466177381705	1.15453402228982	1.5882459527829	0.691394493038207	0.473690113104375	0.33049404399228	0.61266682891322	0.43832434271058	0.818159308512636	0.367000683819998	1.03234714299846	0.485616789799419	0.517012683889532	0.474774041068922	1.40305911571481	0.293245739753733	1.72550521124718e-06	0.274391556571187	0.0643823455465397	0.000327771002164207	0.154807931710096	1.06502382579919	0.185633156808389	0.806091448708344	0.868704908262773	1.29071540361058	0.546238088880313	0.849894851419691	0.345987008715297	0.626329337978307	0.411093053083471	217	0.423828125
1.04213903857394	0.59680160650918	1.17148424655391	1.56751368674849	0.687856190402129	0.456457800096054	0.320221293446442	0.621500649662791	0.423724101575114	0.82123862849525	0.37146940681945	1.03193414609238	0.462197671248272	0.521029639905578	0.48956752918905	1.41229610372171	0.285923527025055	1.34991358911156e-06	0.275533976354171	0.0613097886038707	0.000272336414789433	0.148092306823167	1.05920414367462	0.179313272845708	0.797375313997465	0.869694227751135	1.27792585446925	0.540174231683991	0.83067959860172	0.344458640843404	0.622246343601389	0.410920274879795	218	0.42578125
1.0381164298516	0.583224506689743	1.18825298154591	1.54734236108208	0.684521684257535	0.440273244677673	0.309705086303291	0.630554913040085	0.409130089995889	0.82402090484807	0.375818810119806	1.03125117791978	0.439106794195019	0.524772610288092	0.504989106173318	1.42162972213231	0.278915984536833	1.04783460583442e-06	0.27638286112657	0.058241463448942	0.000225023125986085	0.14148633776183	1.0527099602042	0.173097472206316	0.78838575711781	0.870535837774503	1.26477370982321	0.533989363977045	0.811801692104155	0.343254852308915	0.618217059549037	0.410948131460491	219	0.427734375
1.03465894733154	0.569786416620653	1.20473599400235	1.52790985224169	0.681413936195625	0.425432289838923	0.298920557029107	0.639855645098668	0.394571000381753	0.826396362106703	0.379930157286176	1.03019561623124	0.416509526272004	0.528121454918587	0.521116611134666	1.43103393718741	0.272315916640831	8.19743514109999e-07	0.276807993743556	0.0551963982648908	0.000186525443624947	0.135026506143257	1.04538017362446	0.167032455050261	0.77907545975986	0.871157444286452	1.25118546271943	0.527643359219909	0.793430038377224	0.342406342036541	0.614247773297697	0.411157982230664	220	0.4296875
1.03164556332218	0.556501863782652	1.22090447074131	1.50915671178931	0.678469036572669	0.41179131279747	0.287946937167199	0.649335740239649	0.380073830432102	0.828385178018543	0.383735543758766	1.02878048121677	0.394429842910026	0.531071034212898	0.537755538602192	1.4404390809843	0.266082107132196	6.41364082470554e-07	0.276806026277237	0.0521905492774134	0.000154494458394696	0.128706069987721	1.0373397276864	0.161122784054885	0.769511436142809	0.871551285254682	1.23724446682664	0.521151038501487	0.775592308642312	0.341810977425552	0.610322869319328	0.411541540650825	221	0.431640625
1.02896984113477	0.543363016438508	1.23677321111347	1.49098159161947	0.675635242345338	0.39915302783598	0.276846793741453	0.658940672109404	0.365647636716238	0.830039699478646	0.387229776997361	1.0270501954556	0.372826915645425	0.533658951688492	0.554744466593596	1.44980552868592	0.260154501921283	4.97359593332526e-07	0.276420347694441	0.0492278307127204	0.000127196060867075	0.122508993199361	1.02872886343585	0.155356350476488	0.759754856695409	0.871737255103857	1.22303365894133	0.514537364434947	0.758249908617542	0.341390519828551	0.606429823736064	0.412094274259628	222	0.43359375
1.02660274250935	0.530380817805527	1.25231798943356	1.4733835279585	0.67289167799568	0.387503110605496	0.26564599446916	0.668649569582524	0.35130622612292	0.831357035336955	0.390375728817479	1.0249986452135	0.351726801491696	0.535869484460949	0.572018046652076	1.45910327859942	0.254528437418519	3.82490234860005e-07	0.275637062817388	0.0463152144868328	0.000104103379471391	0.116439183205285	1.01957406028624	0.149741590863302	0.749823064119584	0.871705402532352	1.20857663399554	0.507805487305688	0.74143279991349	0.341115522444552	0.602564320743776	0.412804840670124	223	0.435546875
1.0245669185419	0.517610635660306	1.26741948709329	1.45649349753889	0.670221458690319	0.37704553118855	0.254367491592407	0.678449309461207	0.337094291616242	0.832255690815145	0.393027849347471	1.02254160799549	0.331290846413948	0.537587993736009	0.58952260095913	1.4682617697217	0.249264698334777	2.9575659358791e-07	0.274341418939503	0.04347609178959	8.53689501926485e-05	0.110534120404396	1.00979736329372	0.144329339580617	0.739705796879978	0.87138839510943	1.19385996050526	0.500935198257117	0.725315456092931	0.340969349024032	0.598725327776338	0.413646235418991	224	0.4375
1.02280203581108	0.505073886203768	1.28202116202309	1.44029800249361	0.667573061901472	0.367736367791079	0.24307226931904	0.688290548721838	0.323044238665747	0.832739123757465	0.395110683064783	1.01967317102468	0.31156705884698	0.538787055998155	0.607092934113771	1.47720852192158	0.244345994550294	2.2954319015158e-07	0.272514626049944	0.0407235714739384	7.01014656145592e-05	0.104804643050395	0.999469739958066	0.139139386784255	0.729442999049576	0.87076882106138	1.17894634594674	0.493940607363179	0.709957079773097	0.340890499725614	0.594903492248448	0.414599047806552	225	0.439453125
1.0212224922432	0.492737445534165	1.29618282589624	1.42465204314302	0.664909663057544	0.359326008198733	0.231800591202356	0.698135106579483	0.309145173108468	0.832891927179461	0.396691551983027	1.01647131103479	0.292444381663465	0.539553262659275	0.624611119154857	1.48593860758881	0.239693710924322	1.76462270697175e-07	0.270251906847092	0.0380479685039239	5.71936088161399e-05	0.0992244157950883	0.988742804624214	0.1341414571672	0.719086448815788	0.869895523335379	1.16391413893235	0.486856363459743	0.695244519128598	0.340831801908964	0.591090064658021	0.415661305884124	226	0.44140625
1.01980608428781	0.480608374198977	1.30987974286717	1.40954522842329	0.662208469107932	0.351791815020423	0.220577626638606	0.707962272800444	0.295410789093328	0.832718995937872	0.397744416119238	1.01293698123715	0.273937896108525	0.539880081388528	0.642003587532237	1.49442071791059	0.235298210814552	1.3446035451499e-07	0.267551336496211	0.0354534967320799	4.63693305138118e-05	0.0937984373588842	0.977649641724558	0.129343758474499	0.708652435119354	0.868763076397875	1.14879206783333	0.479690783528025	0.681197272021611	0.340771127191423	0.58728137420518	0.416817624091356	227	0.443359375
1.01854844164382	0.468733350967013	1.32299080476015	1.3950544017935	0.659426834642888	0.345251304495226	0.209450825319241	0.717736805571906	0.281891490098125	0.832171887322521	0.398138292077601	1.00901453649678	0.256177557637667	0.539682259083928	0.659131998182262	1.50256201106968	0.231188801757417	1.02717095416869e-07	0.264335380284195	0.0329604544154208	3.76051851724713e-05	0.0885618655775475	0.966178486643364	0.124794316609728	0.698152379107795	0.867318064392199	1.13360991222888	0.472443464901728	0.667960508219979	0.340675488232301	0.583472654381171	0.41803501186898	228	0.4453125
1.01741956078445	0.4571498909744	1.3353952318292	1.38120611981356	0.656500486564877	0.339741102992026	0.198487182331019	0.727405015894633	0.268641248696116	0.83123113235248	0.397759993845835	1.00467499617524	0.239262715400059	0.538905104688056	0.675789090089201	1.51025279979153	0.227366697516192	7.90957848829684e-08	0.260561544815134	0.030586145059072	3.06185248712823e-05	0.0835460334792595	0.954375984930528	0.120536724288509	0.687616766551057	0.865519670616572	1.11843334169468	0.465130512284203	0.655647771727122	0.340498660726523	0.579655740784407	0.419278193001162	229	0.447265625
1.01636448627682	0.445797125376179	1.34721316662199	1.36782828092818	0.653426864285635	0.334984415437187	0.187683575817935	0.736961691727076	0.25561886565705	0.82999951481046	0.396762779978745	1.00002246430569	0.223011868814793	0.53768557039518	0.691968821061361	1.51754840760181	0.223748081647382	6.02856695163825e-08	0.256368142765765	0.0283068197638815	2.47573387593779e-05	0.0787084943668731	0.942371623005568	0.116515705851661	0.677075804600182	0.863443358106963	1.10330612279403	0.457783505358407	0.644062456907213	0.340237555076782	0.575827679565508	0.420555238156423	230	0.44921875
1.0153680737394	0.434677551810827	1.35841823838786	1.35490270045724	0.650183527681935	0.330952861722235	0.177060547917173	0.746388695540929	0.242836774328898	0.828486184634838	0.395135847809679	0.99506413329996	0.207429810145228	0.536030071843417	0.707600061983331	1.52441923403386	0.220320798974009	4.55179940868282e-08	0.251764890426348	0.0261240246367962	1.98841150402115e-05	0.074054075062894	0.930200042264583	0.112737877774074	0.666543023699882	0.86108641659528	1.0882565670781	0.450413507653263	0.633209933882641	0.339880907681546	0.571985543689975	0.421848860613425	231	0.451171875
1.01441747390943	0.423821353300676	1.36890207477395	1.34245677062912	0.646720095361356	0.32769231983263	0.166666523587981	0.755646506042108	0.230339960841863	0.826670899648462	0.392792741057748	0.989774676570979	0.192600360248106	0.533898144017947	0.72252222549863	1.53077531745929	0.217090584722121	3.43363277925332e-08	0.246718419983434	0.0240508633823628	1.59422272085708e-05	0.0696108190440313	0.917888761526808	0.109240554526503	0.656037395433986	0.858412407469399	1.07333204815065	0.443033167500169	0.623181533074896	0.3394038573602	0.568123794383946	0.42312556593284	232	0.453125
1.01348996977532	0.413285570349193	1.37844381418472	1.33053850122927	0.642935521996144	0.32528834705733	0.156595027412637	0.764657372021771	0.218217925489714	0.824515694719313	0.38957312235723	0.984108504742102	0.178684230193159	0.531221612732885	0.73641549942124	1.53643675355047	0.214067443314357	2.62380804683581e-08	0.241171257835027	0.0221117892235996	1.28723969401931e-05	0.0654346064140573	0.905494492820063	0.106096780318871	0.64559552576421	0.855349341014381	1.05862653362518	0.435669766098184	0.614147650065165	0.338765939038299	0.564231716379964	0.424328000593406	233	0.455078125
1.01256090194694	0.402985511415266	1.38724371104936	1.31897319009408	0.638879916513942	0.323465969234109	0.146787576677476	0.773460554657948	0.206390703640981	0.822126451155579	0.385708212222745	0.978182055947634	0.165440251499143	0.528171268294048	0.749444925233338	1.54154070693094	0.211177314585483	1.98300779122743e-08	0.235282023961397	0.020271594134782	1.0316290785527e-05	0.0614626369435035	0.89309272934619	0.103221690431247	0.635219060510802	0.851995846880222	1.04412360531601	0.428338206247162	0.605838549589411	0.338006196844325	0.560313389914164	0.425483399792079	234	0.45703125
1.01161997319135	0.39291961648051	1.39527440787711	1.3077376933346	0.634534297138374	0.322193825336227	0.137257659534618	0.782042091053598	0.194868239195609	0.819513550536041	0.381203548462546	0.97200721482833	0.15286483467625	0.524767889513445	0.761552966533615	1.54606217355659	0.208408655772781	1.48374385059991e-08	0.229069358257867	0.0185296738532103	8.20872891487481e-06	0.0576987174708573	0.880714291289244	0.100618767634532	0.62491809993509	0.848350397016007	1.02984574404148	0.421049975785879	0.598244267969966	0.3371261379742	0.556366743060543	0.426575165181504	235	0.458984375
1.01065466836407	0.383099523037797	1.40245845501568	1.2968238768284	0.629859682280602	0.321467236078475	0.128036829605515	0.790372896956749	0.183679909615367	0.816676069565054	0.37602935767106	0.965583683383711	0.140992464531865	0.521016347564643	0.77261924100397	1.54993795183223	0.205755194439457	1.10463819774281e-08	0.222536782104963	0.0168909413802778	6.50389288096597e-06	0.0541594602868264	0.868396310170682	0.0983078043426165	0.614708676775252	0.844394083743726	1.01583198253277	0.413821103270638	0.591393858737396	0.336121553965886	0.552387748667498	0.427576561422101	236	0.4609375
1.00963213459203	0.373599667241114	1.40844126886048	1.28627429073191	0.624701848839224	0.321383352587531	0.119255964628179	0.798336948708691	0.172960260932203	0.813566566811777	0.369993342558159	0.95886385687206	0.130040944826382	0.516870278831672	0.782164402845874	1.5528927664369	0.203227380304979	8.37844414412483e-09	0.21563385611825	0.0153864313967999	5.20870866926347e-06	0.0509285171311645	0.856233629000778	0.096391123494245	0.604644687503531	0.84001988233366	1.00222109724234	0.406701097032116	0.585493347055511	0.334968478287857	0.548361088009751	0.428401582703511	237	0.462890625
1.00855330459364	0.364320194022955	1.41352603274885	1.27593862639591	0.619176068659808	0.321698304731755	0.110800869857611	0.806022140406166	0.162586042747893	0.810282186689479	0.363375567071003	0.951959219821569	0.119727468587625	0.512498332645559	0.790557503613358	1.55515930252592	0.200772064236488	6.27989916970447e-09	0.20850861586748	0.0139739661814023	4.13799013932497e-06	0.0479210088068217	0.844225752852513	0.0947544731215093	0.59469746841878	0.83534774835929	0.98892370969957	0.399677196309394	0.580229900966657	0.333729035844937	0.544298208335133	0.429104997662421	238	0.46484375
1.00740936845238	0.355256916264094	1.41768712227876	1.26579187052116	0.613270213355377	0.322380652866521	0.102677323641086	0.813418946402287	0.152563769367145	0.806832605397244	0.356195858452721	0.944884457202979	0.110042698040309	0.507933802605723	0.797763939798402	1.55671958264191	0.198381239281273	4.65689473389144e-09	0.201184418388604	0.0126515172332923	3.26232362898176e-06	0.0451393703097101	0.83239506772701	0.0933968948381024	0.584873898606114	0.830376797465451	0.975952592881013	0.392759561711855	0.575579804704048	0.332417177743213	0.540198024505277	0.429673162339436	239	0.466796875
1.00619152307091	0.346405577141238	1.42089902708665	1.25580898215399	0.606972443195048	0.323398994020896	0.0948908332185616	0.820517991615991	0.142899823806422	0.803227456764196	0.348474504487141	0.937654327216168	0.100977128424331	0.503210376736742	0.803750028209665	1.5575559084206	0.196047057916743	3.41974811662863e-09	0.193684726661024	0.0114170155004655	2.55323860603381e-06	0.0425859862324887	0.820763607812859	0.0923172579304982	0.575180749921865	0.825106170347895	0.963320138699066	0.385958288556867	0.571518893706209	0.331047276058985	0.536059488385729	0.430093181269481	240	0.46875
1.00483983005061	0.337852893150319	1.42264838201803	1.24599755649904	0.600073476760141	0.324825945374772	0.0876088161045971	0.827156525010083	0.133777176824884	0.799419004281478	0.340023122487622	0.930237970280387	0.0927923829625483	0.498355149782864	0.807872514455912	1.55728591517051	0.193778892061213	2.57520397977369e-09	0.185993452238058	0.0103052989265374	2.02850036013376e-06	0.0403736446341169	0.809476746988521	0.0916387155064496	0.565695741700376	0.819393276098615	0.95121025825975	0.379354270936319	0.568247300709628	0.329641640565432	0.531862597697146	0.430245369320469	241	0.470703125
1.00337902532524	0.329494002169728	1.4233616633543	1.23625592036378	0.592754745799601	0.326474327231958	0.080671676721914	0.833468534288969	0.125030038484301	0.795488642558686	0.331126421139613	0.922724182997742	0.0851846060263398	0.493483949497613	0.810698354529092	1.55624066821376	0.19154719595868	1.91456735513858e-09	0.178217147252351	0.00927221498120779	1.59766719682896e-06	0.0383960348501417	0.798452413395456	0.0912245801114613	0.556361862047126	0.813379321304654	0.939465638174085	0.372900722495775	0.56545413721851	0.328251346733381	0.527625365760241	0.430217385355581	242	0.47265625
1.00179879315247	0.321323943912481	1.4230194374262	1.22655974510335	0.585013808013056	0.328315443228566	0.0740783629721756	0.839447808369382	0.116661113748285	0.791444463527489	0.321813974813759	0.915128474558949	0.0781414972580752	0.48863733282367	0.812221505139758	1.5544109990961	0.189349358703788	1.40725399262865e-09	0.170379345400136	0.00831504165629308	1.2480977561588e-06	0.0366542235119443	0.787701765014586	0.0910687640920472	0.54718346673487	0.807064655079477	0.928088003007725	0.366605478856315	0.563105988528422	0.326900061937517	0.52334780350573	0.430000027299731	243	0.474609375
1.00008871966311	0.313337773628787	1.42160261620342	1.21688477139459	0.576848610656505	0.330320755227688	0.0678276198553201	0.845088208942184	0.108672974447824	0.787294494622507	0.312115569815014	0.907466337668511	0.071650711086281	0.483855938815587	0.812436990466304	1.55178808321277	0.18718297740728	1.02372496212465e-09	0.162503489439866	0.00743104730787679	9.67493977523324e-07	0.035149231040989	0.7772355377036	0.0911649960764499	0.538164839904819	0.800449699284992	0.917078703653955	0.360476281793446	0.5611692231411	0.325611695741852	0.519029962224011	0.429584903819756	244	0.4765625
0.998167233783518	0.305599111506057	1.41862775194573	1.20718023501578	0.568087128308685	0.332489425169726	0.0620532821147934	0.850236255095227	0.101226196282983	0.783014027594792	0.301951295077428	0.899748972067785	0.065907781675685	0.479270268601197	0.810815304840844	1.54803004547315	0.185059150378668	7.61801745423193e-10	0.154630920872004	0.00664331509467423	7.602806783973e-07	0.0339802043236419	0.767189315345995	0.0915976318486907	0.529381082684501	0.793413324740362	0.906585295522581	0.354599049493589	0.559724472834933	0.324477026904586	0.514656195521336	0.428860661371994	245	0.478515625
0.99606287256317	0.298037047978745	1.41445902832827	1.19740765823164	0.558887749634349	0.334729366673505	0.0566272706207336	0.855004780927682	0.0941861508099626	0.778649517220804	0.291503146659921	0.892020228121516	0.0606999710998492	0.474913702365922	0.80784193129626	1.54341487794974	0.182969439089981	5.61890473543306e-10	0.146803901526979	0.00592209876812363	5.9374479622153e-07	0.0330636390126353	0.75746534093318	0.0922638872570055	0.520779750754552	0.786064486125704	0.896469293582969	0.348923052733227	0.558575344625649	0.323512578147642	0.510241956911547	0.427905368913592	246	0.48046875
0.993771218957849	0.290637251878935	1.40915335248549	1.18754633292914	0.549283998767465	0.337010200736182	0.0515237076368376	0.859409399653512	0.0875294300060962	0.774212637959714	0.280824035820617	0.884296847662148	0.0559832548578103	0.470818071289929	0.803616843352573	1.53799058276708	0.180915113502884	4.09417097656945e-10	0.139042192949942	0.00526056539258397	4.59653519652879e-07	0.0323853308549112	0.7480457517848	0.0931387207443714	0.512353621643687	0.77842357857419	0.886701340725099	0.343442966041843	0.557663873099849	0.322740565525227	0.505790708255457	0.426729386044173	247	0.482421875
0.991278956252706	0.283395781386812	1.40270328705972	1.17757444254669	0.539284946669626	0.339308596888453	0.0467364628625544	0.863445184736594	0.0812550792923617	0.769709555396685	0.269947402466167	0.876593174354616	0.0517448093288825	0.467023039894175	0.798164413144752	1.5317582329064	0.178899379164343	2.95070889439418e-10	0.131365473298742	0.00465590390857798	3.52935959097898e-07	0.031945028149645	0.738929839089954	0.0942109654138493	0.50410521202036	0.770493568728796	0.877273351037147	0.338163868426352	0.556952657542923	0.322189585055788	0.501303618341823	0.425329341705573	248	0.484375
0.988483693796117	0.276360624502935	1.39469636077818	1.16740552796744	0.528777796213527	0.341581673823385	0.0423613292685423	0.866970831700096	0.0754941325465461	0.765129707382642	0.258879042694059	0.868947283409453	0.0481248552592489	0.463720679183426	0.791122047159791	1.524440794071	0.176945900587137	2.16880200036441e-10	0.123845074916725	0.00412194901189413	2.74224358018581e-07	0.0318254475210549	0.730217306428858	0.0955226652059821	0.496102097530684	0.762180958528146	0.868282857679616	0.333166651571214	0.556427939404534	0.322002844063774	0.496771278221575	0.423610718555604	249	0.486328125
0.985406977380427	0.26948991062815	1.38540609773935	1.15703176400198	0.517883233098074	0.343792410252669	0.0383098399399042	0.870064215749957	0.0701516929406932	0.760497062438705	0.247721920307812	0.861376440304802	0.0449897666391557	0.460899715221977	0.782850047605272	1.5162415467832	0.175056240742867	1.58733930250847e-10	0.116488442438769	0.00364075721561124	2.12381136236396e-07	0.0319687138691422	0.721824583603073	0.097003670481803	0.488305234707036	0.753562712998781	0.859628601158951	0.328409839330503	0.555979418837544	0.322177539737372	0.492205286956448	0.421633369573968	250	0.48828125
0.982059739791984	0.262763752844887	1.37497587536257	1.14645180291945	0.506664756961974	0.345926122787655	0.0345373397499552	0.872764120712229	0.065179455871424	0.755822497210015	0.236524419803528	0.853887318310291	0.0422739476731764	0.458547963650966	0.773535817301819	1.50726573468799	0.173232300788704	1.14671751261228e-10	0.109295859371875	0.0032036505414607	1.62953450609981e-07	0.0323453975266599	0.713706987339512	0.0986183458986536	0.480694491448298	0.744678530225875	0.851258794385953	0.323871490699193	0.555555407728367	0.322709599023361	0.487611722789532	0.419428770789101	251	0.490234375
0.978426593717318	0.25618029823605	1.36341439134025	1.13564732856804	0.495141967512221	0.347966194832346	0.0310350004284316	0.875064892545643	0.0605737030458095	0.751110125735486	0.22531798112956	0.84649145616889	0.0399656565334846	0.456695393293128	0.763229110017967	1.49752459189409	0.171481438719737	8.18855980496977e-11	0.102280944166655	0.00280811954969989	1.23944751956425e-07	0.0329538964438545	0.705854760923621	0.100351826476862	0.473271019731727	0.735534984019589	0.843159694175816	0.319554091120014	0.555120748395552	0.323626310215113	0.482992754765453	0.416998492248489	252	0.4921875
0.974392101178349	0.249778817517524	1.35041414283944	1.12451716339208	0.483268887450292	0.349854719190629	0.0278638410683483	0.876837121523682	0.0564337723938589	0.746356152445258	0.214161242187029	0.839237962890839	0.038161796462607	0.455543023098038	0.751747542048849	1.48681994779299	0.169841192819324	5.94170758469863e-11	0.0955204772312295	0.00246152805148039	9.51809487713439e-08	0.0338585192559576	0.698323329552559	0.102207962558222	0.46609165636577	0.726070700325361	0.835381924950077	0.315526551870881	0.554603829465513	0.325093695347915	0.478345656550482	0.414270597004571	253	0.494140625
0.969958214931273	0.243541513006339	1.33614692310331	1.11305520810556	0.471131473218515	0.351577108162494	0.0249727226931766	0.878114397931435	0.0527066130517889	0.74157076489824	0.203113049628936	0.832134989563772	0.0367923762514526	0.455075262277696	0.739332425198178	1.47527607872446	0.168320620325825	4.31619210069804e-11	0.0890135420287904	0.00215440070612136	7.31173759168842e-08	0.0350269012156026	0.691054683060051	0.104139844086014	0.459135196562564	0.716334043625796	0.827863184845771	0.311765112807172	0.553941457779168	0.327115310343753	0.473678783043127	0.41128216095157	254	0.49609375
0.965164622768211	0.237444019208912	1.32083534931684	1.1012918117665	0.458805001358911	0.353144337688987	0.0223068489243034	0.878961565812858	0.049323195409428	0.736761451335367	0.192192119146809	0.825170770174595	0.0357784830303077	0.455210361113111	0.726211418602317	1.46304490566051	0.166913677376699	3.09189996837805e-11	0.0827325439530718	0.00187802100453342	5.56081268511699e-08	0.036415440200374	0.683990454335709	0.10611411324903	0.452368198363136	0.706378968365054	0.820544772112795	0.308230387930137	0.55311659752032	0.329636542301038	0.468998867788964	0.40808399882717	255	0.498046875
0.959996486081212	0.231486851080419	1.3045064808841	1.08921313533929	0.446317064601892	0.354546952703826	0.0198566393554882	0.879371359646571	0.0462779950790489	0.731929918663956	0.181423569346287	0.818352760362872	0.0351100403019666	0.455961168801141	0.712452110393275	1.45014723301943	0.165629305392221	2.18781306202873e-11	0.0766843711545158	0.00163036644706174	4.19024207227698e-08	0.0380208242824125	0.677116118347559	0.108114205938038	0.445790445036293	0.696215779009582	0.813412010172737	0.30492243747785	0.552101460571298	0.332677321682106	0.464308815103225	0.404682125424673	256	0.5
0.954339930112011	0.225704657324156	1.2869751044947	1.07672192037215	0.433680852243961	0.35573158712549	0.017655771414076	0.87922742128743	0.0436403139257161	0.727073147741536	0.170885554457512	0.811727208366343	0.0348508720807095	0.457489112628006	0.698029076824837	1.43646620607177	0.164512323563967	1.56630895122649e-11	0.0709340040856802	0.00141475476460088	3.17894884681313e-08	0.039887534582607	0.670449740417165	0.110116493019815	0.439445605422322	0.685814965856507	0.806482860003092	0.301893977019932	0.550804709117096	0.336392199156301	0.459611597842821	0.401029503571938	257	0.501953125
0.948163865976478	0.220101095590793	1.26832540466614	1.06379213773836	0.420966840665376	0.356684184826258	0.0156823064968522	0.878511307896132	0.0413959186728496	0.722191969147477	0.16062698194425	0.805306020552935	0.0349792539960481	0.459799977441079	0.683112874573088	1.42206036544308	0.163582991122433	1.12958077235314e-11	0.0654900807370783	0.00122708280585504	2.42269778834415e-08	0.0420053848844164	0.663956101539335	0.112082387665923	0.433331367612106	0.675204167880579	0.79972577265667	0.29914241744731	0.549173268814527	0.340814586372363	0.454914537980135	0.397140889639901	258	0.50390625
0.941550122112245	0.214645226568811	1.24883032967898	1.0504940067762	0.408234989472793	0.357443230023871	0.0138797486558385	0.877320318213531	0.039460705786517	0.717290233533522	0.150620740326601	0.799055358130442	0.0354084934710234	0.462738074456583	0.667906081877765	1.40710757596668	0.162817307019562	8.02516302569787e-12	0.0602968571865619	0.00105973077121023	1.8266079867512e-08	0.0443191320203502	0.65758097910718	0.113995475858175	0.427401592331242	0.664441591705836	0.793090271446134	0.296612337168043	0.547243214556453	0.345824302412487	0.450222268163625	0.393081375829849	259	0.505859375
0.934487847745099	0.209339446170717	1.22853413298868	1.03681947795169	0.395516857686041	0.358005843250537	0.0122391781411545	0.875646390837458	0.0378282008405543	0.712366877597293	0.14088327279228	0.792977853539691	0.0361298457741086	0.466294923236891	0.652484497459652	1.39163662327422	0.162222950675892	5.62759435011742e-12	0.0553551913285293	0.000911198008337117	1.36371316537186e-08	0.0468231912231661	0.651310066292793	0.115839947756419	0.421654427148389	0.653540150131153	0.78656497393764	0.294301468937899	0.544997466688828	0.351428891343309	0.445538040213373	0.388860573283174	260	0.5078125
0.926882131214633	0.204214324646651	1.20736832149871	1.02269096984996	0.382864756931192	0.358334193328831	0.0107754472168607	0.873391693256949	0.0365415279030425	0.70741577737967	0.13148574918585	0.787107076719561	0.0371813534413277	0.470561470539059	0.636929851571354	1.37560276208283	0.161841638544391	3.97273123488926e-12	0.0507096163056856	0.000782564836065166	1.02160393932281e-08	0.0495418132411762	0.645139879571646	0.117579337474376	0.416118791429866	0.642495977134066	0.780152569028829	0.292244422685482	0.542356133424246	0.357741962370934	0.440868404101109	0.384455021478238	261	0.509765625
0.918659250783607	0.199295153241395	1.18537026632687	1.00805127968331	0.370363160266779	0.35840428272391	0.00948592168338503	0.870479347952186	0.0356188667448247	0.702428342092586	0.122491949676026	0.781464486002345	0.0385754480555972	0.475563151749482	0.621415259818368	1.35902715242282	0.161710048185009	2.845205552641e-12	0.0463861610958269	0.000672708519497315	7.72567742187323e-09	0.0524797686510481	0.639049470878235	0.119167345317003	0.410809220343609	0.631327738727581	0.77384264714228	0.290458414932004	0.53925132711858	0.364835867672249	0.436222801517831	0.379862333632216	262	0.51171875
0.909950851841085	0.194540076904481	1.16281402259593	0.993012903921591	0.358026711156623	0.358276962423827	0.00831885376671352	0.867047922050268	0.0349668807978223	0.697407774407404	0.113824573975101	0.775996274285417	0.0402212741051088	0.48109342185931	0.606048630865254	1.34208467267458	0.16177932107422	2.00512081685837e-12	0.0423072119199121	0.000575608142374649	5.7753077665318e-09	0.0555751617405335	0.633003515184661	0.120617344349462	0.405669164501846	0.620084699712869	0.767601164041208	0.288875494468775	0.535776319021726	0.372526167918278	0.431600766182789	0.375154079885508	263	0.513671875
0.900753128035365	0.189952343195925	1.13975613451196	0.977575232306296	0.345886180932456	0.357954580765465	0.0072667856096132	0.863091115160932	0.0345786975980357	0.692350288648923	0.105491058357623	0.770700175177669	0.0421104364102217	0.487122682102514	0.590903821659862	1.32480940776136	0.162053633652231	1.39355698697775e-12	0.0384691552189996	0.000490227230873682	4.27242060921615e-09	0.0588196162384927	0.626992262773536	0.121916705235629	0.400694884168227	0.608780280469815	0.761422568370575	0.28749108471438	0.531925868174936	0.380804892773737	0.427005441717649	0.370342259620618	264	0.515625
0.891004496897815	0.185556119585527	1.1162161638806	0.961691654779925	0.33400622155842	0.357418054767999	0.00633330254503876	0.858538993295542	0.0344759280568828	0.687246004250266	0.097539570631697	0.765592648057003	0.0442600665964686	0.493666318677716	0.576106885913729	1.30720932336247	0.162562198715602	9.69380299936792e-13	0.0348948610410198	0.000416590687216682	3.15879254319068e-09	0.0622187952755336	0.621007368338078	0.123031062680902	0.395900490038019	0.597425507919774	0.755307605038832	0.28632195117555	0.527650362818677	0.389728000718048	0.422444218348804	0.365422353540951	265	0.517578125
0.880588518165515	0.18140000968248	1.09224492796846	0.945276112264269	0.322515884407457	0.356632764314944	0.00552618813326429	0.853254745440637	0.0347008610164415	0.682072906544383	0.0900604430928245	0.760702600510502	0.0467030031215448	0.500736796512892	0.561910368236886	1.28930630000403	0.163360179120955	6.89670542897138e-13	0.0316271267934345	0.000354958642100753	2.37091626045707e-09	0.0657806097502155	0.615036751706973	0.123894233809355	0.391312189386177	0.586042811042773	0.749262432141264	0.285399214533111	0.522859446601777	0.399392873021557	0.417931841944594	0.360383283947253	266	0.51953125
0.869683739622096	0.177426494234787	1.06805616961286	0.928477345158808	0.311358798081739	0.355672236461122	0.00480221180240242	0.847424974353355	0.035156302360374	0.676840056226261	0.0829328397275136	0.755964005054349	0.0493478577863506	0.508125690284514	0.548268043746941	1.27123891481838	0.164373424107246	4.82248079853248e-13	0.0285763683813293	0.000300947237097839	1.75758900110665e-09	0.069444967406485	0.609069133815262	0.124556794940613	0.386867619550087	0.574659901984099	0.743267385766226	0.284648135380226	0.517692765513111	0.409572355435922	0.413460182686921	0.355293729358354	267	0.521484375
0.858295079256935	0.17363841108105	1.04371076472168	0.911303681719378	0.300560348149656	0.354542358076023	0.00415565086041685	0.841048807583881	0.0358351799799753	0.671541797283559	0.0761564628245822	0.751370323305146	0.052185370588896	0.515787071594782	0.53524244703333	1.25304287466296	0.165601600116568	3.32266621623954e-13	0.0257363514064991	0.000253885482077518	1.28850399626048e-09	0.0732005568071103	0.603101887978179	0.125011186167926	0.38256118578481	0.563288354268476	0.737322994651068	0.284061892926387	0.512155935525536	0.420242317983703	0.409031825970314	0.350166555844243	268	0.5234375
0.846400613496701	0.170049928107415	1.01927116207846	0.893743656446285	0.290170899289317	0.35324033096874	0.00358447319998471	0.834093669236527	0.0367423008545873	0.666167519900047	0.0697510407540199	0.746922063962908	0.0552158673329986	0.523681814599336	0.522942179595999	1.23475261197213	0.167056573563177	2.27604971906689e-13	0.0231119807842706	0.000213419791570157	9.39660020668875e-10	0.0770391976024474	0.597132586525242	0.125236742285851	0.378394285383819	0.551942222542405	0.731433332279958	0.283641976260133	0.50623463100257	0.431401899967873	0.404652299357489	0.345009253338944	269	0.525390625
0.833854168353726	0.166733839133066	0.994866202642927	0.875700675269776	0.280386053917442	0.35172699014368	0.00310033888750497	0.82637263478437	0.0379346613218974	0.660675961568551	0.0638328143976065	0.742646593254622	0.0584773068873455	0.531753678722193	0.511758159492208	1.216430637694	0.168808412233004	1.60872577885257e-13	0.020757018245759	0.000180267501647684	7.0019761958225e-10	0.0809555822685187	0.59116153577506	0.125143176390856	0.374396821439076	0.540657505856239	0.725623349311496	0.283423445147296	0.499825396020725	0.443134090056459	0.40034391058058	0.339811515541667	270	0.52734375
0.820865756762683	0.163613914228753	0.970589384402562	0.857342532456671	0.271063699034223	0.350077156189424	0.00266981830381383	0.818118455200467	0.0393161941166836	0.65509069902134	0.0582516593775615	0.738477751913933	0.0618836603301254	0.539857402958995	0.501453136148774	1.19814714667399	0.170764501918846	1.11613580330931e-13	0.0185803305849673	0.000151454033795123	5.14826696425392e-10	0.0849036694684571	0.585194135405747	0.124817703769548	0.370507513389521	0.529432520183205	0.719876608701801	0.283332865320017	0.493091658635152	0.455210406973946	0.396089391200665	0.334629966599192	271	0.529296875
0.807448860867079	0.160691394896843	0.94649651685137	0.838687064589283	0.262220212999465	0.348298640483485	0.00228883220228103	0.809339325409314	0.0408795707000684	0.64940595316281	0.0530017473566234	0.734405974616153	0.0654238281930178	0.547939142311951	0.492070690087724	1.17993518451817	0.172920400022194	7.62937692819946e-14	0.0165747453531557	0.000126570378247248	3.74068984541931e-10	0.0888697294773547	0.579235117237051	0.124258777129434	0.366719363151727	0.518275249520019	0.71419781844013	0.283361465724332	0.486047312240851	0.467592650146669	0.391890404614698	0.329476701442192	272	0.53125
0.793617252214826	0.157967451539338	0.92264310113645	0.819752444157443	0.253871614693267	0.346399303585031	0.00195335688188579	0.80004380625189	0.0426174515553157	0.643615969947113	0.0480770857573286	0.730421608677517	0.0690866363508762	0.55594490245623	0.483653639286246	1.1618276422936	0.175271532499831	5.15976150694533e-14	0.0147330763785717	0.00010521556722208	2.68905842037977e-10	0.0928399592794644	0.573289460775586	0.123465067936024	0.363025331900212	0.507193534782997	0.708591796693796	0.283500412294319	0.478706502258431	0.480242166079298	0.387748577449969	0.324363610111691	273	0.533203125
0.779220698675096	0.1555367573419	0.899285758510637	0.800465860744694	0.246285736386035	0.344344993404125	0.00167493420504293	0.790022483844175	0.044591254253794	0.637656551829879	0.0436106940404416	0.726537278823389	0.0728968047210657	0.563688206713865	0.47675470681006	1.14395993391366	0.17789423578882	3.63320484808578e-14	0.013112508890275	8.81121882687562e-05	1.98989652196966e-10	0.0967765309977315	0.567382877958713	0.122327796498604	0.35944938517328	0.496241007592264	0.703107946653287	0.283775713339752	0.470974299675551	0.493167435843614	0.383694350167235	0.319289103395482	274	0.53515625
0.764474606232436	0.153304788205838	0.876355093458466	0.780984911624698	0.239235508444787	0.342201115592007	0.00142941329764312	0.779537445811991	0.0467111700702121	0.631573302731897	0.0394404635652541	0.722700777623451	0.0767834097078093	0.571152099363555	0.470940262214483	1.1263097261402	0.180689463174222	2.50056709345587e-14	0.011628936426218	7.33656191878739e-05	1.45142493983157e-10	0.100662480309377	0.561519359318711	0.120961611862804	0.355939571070615	0.485386106581175	0.697717985289475	0.284125330603005	0.463009159204732	0.506194811075474	0.37970140915883	0.314290815857761	275	0.537109375
0.74939918148714	0.151270319982295	0.85389315631642	0.761335885961401	0.232726277153916	0.339976140411162	0.00121407271003826	0.768608268149026	0.0489694886179372	0.62536262952846	0.0355574753260232	0.718901171289828	0.0807331910685269	0.578285028511338	0.466229789055902	1.10890318500263	0.18365014727745	1.69031455499175e-14	0.0102754938292963	6.07403706661873e-05	1.0453581182497e-10	0.104482949884335	0.555709055790004	0.119370786214692	0.352488311257766	0.474632729703426	0.692427523912025	0.284539205167788	0.454829818672187	0.519276741528383	0.37577029214282	0.309378629712287	276	0.5390625
0.734014805615692	0.149432028178034	0.83194134497259	0.741545314465608	0.226762981883904	0.337678539352895	0.00102623128941131	0.757254946544786	0.0513584846323712	0.619021072583804	0.0319527536556079	0.715127519921947	0.0847328200532475	0.585035765890887	0.462641843593288	1.09176614418495	0.186769172115822	1.13196489219071e-14	0.00904534694597586	5.00054505175145e-05	7.44437163428676e-11	0.108223085597806	0.549962236369088	0.117559774705517	0.349088030307851	0.463984643546941	0.687242119872051	0.28500725533773	0.446455103436031	0.532365497344117	0.371901495597431	0.304562112598948	277	0.541015625
0.718248921421222	0.14786535234263	0.810800511667838	0.721626350323221	0.221574646478251	0.335299694099079	0.000871292151466703	0.745361445587715	0.0539122788565602	0.61248873583389	0.0287172140692893	0.711362931119851	0.0887679940843096	0.591124863452658	0.460666597007217	1.07506773891411	0.19009290120041	7.73455373822184e-15	0.00797273471723039	4.14497794107914e-05	5.44156714637524e-11	0.11181259221699	0.544333185239785	0.115452767778814	0.345740765060733	0.453492018893167	0.682217896531855	0.285526028245565	0.437853570549803	0.545340490059144	0.368121098924555	0.299853388282761	278	0.54296875
0.702242961871236	0.146496280501904	0.790327543287169	0.701671632927257	0.2169636910639	0.332876750367588	0.00073696571775112	0.733116868278492	0.056573727103391	0.605811357992133	0.0257390924165035	0.707583418915953	0.0928010241449053	0.596628195189645	0.459906268262969	1.05873807339586	0.193554664594914	5.23949570598657e-15	0.00700577528808822	3.42073121835017e-05	3.93825401582982e-11	0.115259961840213	0.538816253500249	0.113138572836121	0.342418420793194	0.443119331340111	0.677323130728637	0.286062147760602	0.429121839252176	0.558130136401459	0.3644066097708	0.29526731517809	279	0.544921875
0.686036876245378	0.145309405254641	0.770511007018824	0.681718326622798	0.212892037833604	0.330421367323432	0.000620173433705136	0.72057461390738	0.0593278636489772	0.59899768383334	0.0229931367624698	0.703778085122005	0.0968155808699734	0.601533830242759	0.460287007526153	1.04277481880893	0.197138118438811	3.5510315227025e-15	0.00613207755518708	2.80589017769132e-05	2.81200256682566e-11	0.118557412495136	0.533418755948425	0.110638371537577	0.339111628938754	0.432860802527073	0.67255410030563	0.286603204371008	0.420289422743805	0.570689127935323	0.360753763206033	0.290810807730613	280	0.546875
0.669654747881974	0.144300535634208	0.751372470346223	0.661798298136745	0.209353553250201	0.32794179191976	0.000519232728189277	0.707765894546439	0.06216658162178	0.592048718779362	0.0204695001823028	0.699936480216615	0.100796804662646	0.605802965929753	0.461801258909406	1.02719348818196	0.200835476893281	2.46435868344823e-15	0.00534586295601355	2.28783908988747e-05	1.98396089119488e-11	0.121690989437619	0.528152860405649	0.107961111318919	0.33581327772851	0.422717078305687	0.667913607017613	0.287138937581694	0.41137632433903	0.582967599133228	0.357161944215185	0.286490181610385	281	0.548828125
0.653089797335637	0.143521432949373	0.73318773561945	0.641996778491133	0.206516802872781	0.325447755237396	0.000436397984838936	0.694672619924321	0.0651012919226028	0.584922035908504	0.0182245147772455	0.696023068804239	0.104698982302082	0.609133114295277	0.464817550400821	1.01215732370278	0.204669558279686	1.69687496377366e-15	0.00466569433188821	1.87656537999284e-05	1.43177212510245e-11	0.124572618542354	0.523092282468595	0.105066396883432	0.33251089303859	0.412728946673665	0.663450799783897	0.287644653623744	0.402398789667772	0.594755516663153	0.353650737271779	0.282321472485939	282	0.55078125
0.636426239368568	0.142919899299483	0.715810405028758	0.622362879494269	0.204234937937131	0.322958374958552	0.000365873345040991	0.681421275409325	0.0680979050882771	0.577657421360247	0.0161893753744092	0.69203037715613	0.108503915318439	0.611627672037997	0.469028266328692	0.99759002811927	0.208600794472849	1.07321559047096e-15	0.00406249781054767	1.53515561040614e-05	1.02841439068393e-11	0.127219768635462	0.51822584406288	0.102014583875157	0.32919160122054	0.402868621946699	0.659134777068163	0.288104896266306	0.393408829906314	0.60603775291552	0.350203672179047	0.278307383831859	283	0.552734375
0.619704782827561	0.142469126943173	0.699158378832983	0.602919230336296	0.202431814610679	0.320482423630436	0.000305073241673333	0.668075896893154	0.0711398055330195	0.570276856674995	0.0143305755501501	0.687956127602301	0.112203490910127	0.613348037567063	0.474271548468551	0.983448206565178	0.212610216030364	6.29126380620901e-16	0.0035225426780774	1.24769322417347e-05	7.28103688452091e-12	0.129643269105377	0.513546298751192	0.0988360514161619	0.325849938413243	0.393121935053328	0.654947824256414	0.288513049280076	0.384430449328665	0.616812455163099	0.346812262753429	0.274448309651384	284	0.5546875
0.602950145485474	0.142162215276382	0.683231815368698	0.583698584091651	0.201092116311826	0.318027368981498	0.000252999772240975	0.654675845554694	0.0742187371122295	0.56278708184943	0.0126389035783946	0.683791923043234	0.115782806499895	0.61427481495871	0.480515484802247	0.969735445156863	0.21669079852233	3.86054824471928e-16	0.00304136634703092	1.00763473772433e-05	5.09016818594037e-12	0.131832236113075	0.509064054133467	0.0955422654608866	0.322480169360837	0.38348829290359	0.650887434501166	0.288859983755826	0.375481891029984	0.627035669306246	0.343475017521013	0.270746879064143	285	0.556640625
0.586201936560943	0.142026537958817	0.668235521703154	0.56483166718861	0.200318065024547	0.315613943909773	0.000210441688788341	0.641286620653137	0.0773289996219352	0.555172098469962	0.0111454932718413	0.679495587502581	0.119176935641309	0.61414494658882	0.48798067611087	0.956579963253132	0.220849848809022	3.65027873247967e-16	0.00262784674201964	8.17610709817269e-06	3.62458968563025e-12	0.133697591513376	0.504856546451184	0.0921229747004963	0.319063252208395	0.373999719796232	0.646983149442738	0.289110125293192	0.366607335743062	0.63646119236633	0.340204573144166	0.267215849082892	286	0.55859375
0.569512870791441	0.142028479305483	0.654061606233541	0.546355770720494	0.200016083861218	0.313253623312654	0.000174900425052865	0.627999770245115	0.0804495873788858	0.547465204199124	0.00981345460501545	0.675063962707743	0.122371315151703	0.61303776660442	0.496460506087979	0.943924948306083	0.225066096622379	3.27179361044834e-16	0.00226747513964665	6.63108290121457e-06	2.58456303497116e-12	0.135249976229457	0.500917032674234	0.0886161258897329	0.315592982986531	0.364642086602855	0.643207828483929	0.289254508256325	0.35783655209035	0.645077995454927	0.336990838048394	0.263852851576084	287	0.560546875
0.552905045692083	0.142135755788939	0.640565065812637	0.528251782017503	0.200087892834213	0.310947027317539	0.000144512119503287	0.614856027124319	0.0835682234212648	0.539695667220473	0.00860795017262742	0.670509650384424	0.125378106642509	0.611099500109707	0.505737914028546	0.93168683139297	0.22932299443125	3.91101292765703e-16	0.00194779744781752	5.34052832502767e-06	1.81467214992048e-12	0.136527322792289	0.497214019020892	0.0850507451891372	0.3120719742069	0.355395682172027	0.639531704106812	0.289299475896517	0.349174114742421	0.652963749660097	0.333822729075852	0.260651160531374	288	0.5625
0.536401267837484	0.142339413302257	0.627727383763108	0.510548443600897	0.200512354374839	0.308700383129033	0.00011871604267585	0.601897323901757	0.086676941660615	0.531875807051611	0.00752125158005667	0.66582737536022	0.128184404914179	0.60833304055418	0.515762138002747	0.919857740342634	0.233614711985354	4.75629636685964e-16	0.00166562043349669	4.27216955158736e-06	1.25707441089522e-12	0.137523678893305	0.493753203963098	0.0814386510696498	0.308496499124194	0.346260688585147	0.635946113275226	0.28923831480469	0.340634491336687	0.660088185695198	0.330698280558505	0.257609698431845	289	0.564453125
0.520065775879995	0.142645654170055	0.615665456571102	0.493389275954557	0.201333535202679	0.306538435176154	9.76987574927005e-05	0.589241721181819	0.0897593730216163	0.524017344736158	0.00656807048839929	0.660978717066309	0.130721001640189	0.604555757004905	0.526613610843105	0.908516528957891	0.237939364085668	6.56040878187303e-17	0.00142444517612769	3.42811564118404e-06	8.82700057828208e-13	0.138164109374766	0.490599890913069	0.0777897150215279	0.304847797211426	0.337264168532189	0.632455013828448	0.289035027046266	0.33227097181141	0.666223643152467	0.327624184364077	0.254734000145579	290	0.56640625
0.503947989089562	0.143032031690125	0.604319060571046	0.476832930407089	0.202498763011718	0.304473860108181	8.05028600492448e-05	0.576984207321154	0.0927977127365009	0.516154333893477	0.00573242490586547	0.655955464676854	0.132961923595055	0.599799700513708	0.538158897114381	0.89763329340429	0.242284321385576	0	0.00121813704379034	2.75680212820619e-06	6.25075748737115e-13	0.138441534510544	0.487760260088242	0.0741302523902147	0.301119801448573	0.328408747330039	0.62903163430603	0.288677644859258	0.324111912094178	0.671320908296382	0.324595700215155	0.252019500071091	291	0.568359375
0.488035259051663	0.143469009603418	0.593509305666349	0.460796817821303	0.203909422638514	0.30249511691896	6.59176298817293e-05	0.56510513386653	0.0957897543614555	0.508310369849918	0.00498286962012295	0.650787443904613	0.134949457561981	0.594280499338863	0.550179292423834	0.887098367008747	0.246638063208266	0	0.00103672972766209	2.20036379716718e-06	4.35284384294523e-13	0.138423551314442	0.485175348318025	0.0704777190724766	0.297324929096665	0.319670229352968	0.625644271822237	0.288189729731423	0.316133654203632	0.675556760046912	0.32160124078417	0.249454555002169	292	0.5703125
0.472346800765784	0.143946636242975	0.583205103252658	0.445301526265621	0.205542665064408	0.300606702769732	5.36440000445404e-05	0.553641967249641	0.0987283440972232	0.500501662762115	0.00431345284370939	0.645472905291984	0.136674775269017	0.588021668085596	0.562613977493926	0.876894936505682	0.250995275062891	1.68215609791771e-17	0.000878087727218407	1.74364921132415e-06	2.98714336094904e-13	0.138110188068073	0.482844505985545	0.0668424090266092	0.293461730408374	0.311050896437787	0.622279195035534	0.287567922532601	0.308345897237001	0.678920524424166	0.318638838118514	0.24703480544431	293	0.572265625
0.456951408189519	0.144456385409813	0.573444897486999	0.430472621458955	0.207401996005716	0.298831169103253	4.36649540629922e-05	0.542725084143733	0.101593063560475	0.492760457890223	0.00372938057562284	0.639984033279353	0.138078867261706	0.580933713721087	0.575439529548893	0.867053517881162	0.255348212464147	1.0092936587502e-16	0.000743087448367566	1.38316284037248e-06	2.06679370587628e-13	0.137450742613917	0.480810051954167	0.0632430035991536	0.289516388215396	0.302575895449554	0.618917902247974	0.286784140727727	0.300796363899526	0.681246385375594	0.315711111587638	0.244757984257925	294	0.57421875
0.441920496055832	0.144977029454171	0.564198970320073	0.416415554660245	0.20945550786509	0.297188423789116	3.56760484331348e-05	0.532489873777978	0.104360342038697	0.485135371717044	0.00322662881580556	0.634302993845288	0.139114035822177	0.573010611173579	0.588543455907163	0.857562153485528	0.259682967474939	3.70074341541639e-17	0.0006298619733485	1.10307538467763e-06	1.45397582862467e-13	0.136417601648201	0.479092457697251	0.0597054062854753	0.285479719707236	0.294267924508323	0.615523418311897	0.285818160344579	0.29352697914325	0.682429431376666	0.312817071877431	0.242616722955178	295	0.576171875
0.427195766362217	0.145490774592733	0.555295024898683	0.402974210525658	0.211625743247573	0.29565262584984	2.89524533886008e-05	0.522826645207849	0.107042680669612	0.477626962243417	0.00277955916929112	0.628474800402143	0.139857122240213	0.56449817512173	0.601767112432918	0.848308485180707	0.263994547989684	0	0.0005311493435028	8.72634633895321e-07	1.00508406311506e-13	0.135103087222644	0.477610610169178	0.0562283125089061	0.281372959683169	0.286095377323413	0.612078522398307	0.284710681280638	0.286483169928214	0.682739907837424	0.30994646129726	0.240598890528539	296	0.578125
0.412792003479358	0.145987968546931	0.546697172543686	0.390158643022636	0.213892088211296	0.294226043154697	2.33425613419984e-05	0.513761434335803	0.10963417989724	0.470252448775443	0.00238391030959489	0.622500944681233	0.140304926280472	0.555434894726432	0.615050419328847	0.839270835546919	0.268276747466895	0	0.000445607351259194	6.85065417158057e-07	6.84238019778904e-14	0.133513143072604	0.476357317498925	0.0528192456024656	0.277196865647095	0.278062744333711	0.608567112327861	0.283462024588772	0.279669778947229	0.682189342561585	0.307097728995527	0.238697868852125	297	0.580078125
0.398766487433398	0.14645361202827	0.538392219128066	0.378054598500817	0.216238243751742	0.292924266669499	1.87864084042096e-05	0.505398082814926	0.11211629910986	0.463051034000452	0.00204014242726794	0.616366758609148	0.140419227195279	0.545810237948207	0.628319167428419	0.830444602925487	0.272517398319833	0	0.000373050916993299	5.37008531540733e-07	4.65347457537474e-14	0.131624299212021	0.475348727559911	0.0494960291655614	0.272944622559211	0.270192896667748	0.604959242612703	0.282056550227588	0.273119842688897	0.680695440451292	0.304271413458986	0.236905980337855	298	0.58203125
0.385231517312212	0.146857746785865	0.530350752103597	0.366825568023191	0.218633205170189	0.291776610848751	1.5222126404321e-05	0.497933991973636	0.114452526805998	0.456101711263559	0.0017499392424698	0.610045287461706	0.140128418171416	0.535614814601372	0.641425919011525	0.821817168713605	0.276689773463128	0	0.000313459194015894	4.24787202039366e-07	3.23739351824585e-14	0.12939456352596	0.474611427561773	0.0462924434416071	0.268604340648497	0.262533304538413	0.601193496099494	0.280465903531721	0.266896231978027	0.678112893746094	0.301468955404382	0.235210750801989	299	0.583984375
0.372077902472895	0.147202155088979	0.522446487829952	0.356246508053448	0.221035954915089	0.290743444220438	1.22447855481183e-05	0.491157753457074	0.116672939054269	0.449365016690219	0.00149403812109313	0.603591070004861	0.139540622511799	0.525071668656755	0.65432548074769	0.813299619359707	0.280798650324772	8.20051097734653e-17	0.000261933926676149	3.33112620500126e-07	2.21275018510225e-14	0.126928990494703	0.474055488789264	0.0431857588488295	0.264202681425701	0.255038233274984	0.597285065978264	0.278743160879136	0.260916379592957	0.674771423747135	0.298682366878829	0.233605024081543	300	0.5859375
0.359315727107104	0.147478817674851	0.514646273331909	0.346316809997221	0.223431007148776	0.289824441952786	9.78126793237597e-06	0.48507873910338	0.118773129648657	0.442855787015506	0.00126958054488192	0.597008009895288	0.13865884633993	0.514226049538566	0.666969255455162	0.80487019868594	0.284835523919506	1.83355014672943e-16	0.000217679248271293	2.59097754335694e-07	1.49081084177881e-14	0.124238259051328	0.473668202887702	0.0401802443369961	0.259742289221128	0.24771323661144	0.593219032878826	0.276891917712393	0.25518083366359	0.670703202111444	0.29591077118161	0.232081521792823	301	0.587890625
0.346979483334092	0.147674496193195	0.506917688158463	0.337073101438387	0.225800189775813	0.289025712505931	7.78068179739636e-06	0.479747462750387	0.120740971811419	0.436604540594238	0.00107515906143384	0.590293286937	0.137469851167239	0.503113654926479	0.679286326134573	0.796508655121492	0.288785922708049	1.93868490284924e-16	0.000180224788089869	2.00612534596137e-07	9.91420750209745e-15	0.121322025252952	0.473444131575451	0.0372865983867576	0.255222963798736	0.240574881303432	0.588968801019654	0.274909091534225	0.249704277721047	0.66590491948938	0.293154079959409	0.230631343272853	302	0.58984375
0.335233083749548	0.147743382637762	0.499203515166819	0.328732366368777	0.228100106660457	0.2883836708804	6.25351583162501e-06	0.475418623475639	0.122522202722544	0.430732035405795	0.000914384525288312	0.583415184073702	0.135885517451953	0.491766919874678	0.691056680719798	0.788182828232427	0.292595314820745	6.30808536718719e-17	0.000150138798503352	1.57431324057904e-07	6.91870803073197e-15	0.118137228218414	0.473399240336549	0.0345501402549247	0.250633768265572	0.233699980610451	0.584436980045276	0.272763173955963	0.244570621384684	0.660237190872717	0.290415689681885	0.229235042247469	303	0.591796875
0.323916413366159	0.147711543893566	0.491450542735276	0.321018527986331	0.230331456886305	0.287848654871124	4.9870610142626e-06	0.471792633110356	0.124165347157377	0.425147746675822	0.000773765235553566	0.57643018167373	0.134033885275659	0.480333563733732	0.702377300606128	0.77984844932345	0.296285990037726	2.29193768341217e-16	0.000124332579930025	1.22394678171581e-07	4.73316672051348e-15	0.114785102766906	0.473453615358837	0.0319286377478864	0.24600167758995	0.227020848764802	0.579684486328174	0.270511206994769	0.239676334052779	0.654031312780598	0.287689622232954	0.227895027824404	304	0.59375
0.313034829891689	0.147573735811925	0.483634086421973	0.313922258651323	0.2324850950527	0.287417705462626	3.94775454346209e-06	0.468860066834416	0.125667503957936	0.419861051797034	0.000651495602455545	0.569343501324815	0.131923596537738	0.468856698157097	0.713219317092667	0.771488153245308	0.299846529756667	3.46944695195332e-16	0.000102359738883031	9.43299668187434e-08	3.22217000555975e-15	0.111279068457043	0.473590896929272	0.0294233088298602	0.241330747604349	0.220542149142834	0.574701042523908	0.268159012709094	0.235018576500382	0.647334446378651	0.284975709216572	0.226605101232453	305	0.595703125
0.302593522418392	0.147324826125796	0.47572982210964	0.307433958408197	0.234552103918446	0.287087772311826	3.10308555810653e-06	0.466610828726652	0.127025824411786	0.414881098205244	0.000545802947430891	0.562160396601713	0.129563478085463	0.457379243047871	0.723554645837701	0.763084784376844	0.303265412538257	1.74462990280424e-29	8.3784145665621e-05	7.21075278098384e-08	2.27595720048152e-15	0.107632611863531	0.473794624719248	0.0270352695833964	0.236625077325981	0.214268484320632	0.56947657821432	0.265712474795722	0.23059440197403	0.640194184127137	0.282273806211134	0.225359249453195	306	0.59765625
0.292809881844167	0.146901280071429	0.467638712410335	0.301807228372357	0.2364724382939	0.28689575754857	2.47505967769002e-06	0.465322199700221	0.128165975453587	0.410371323170456	0.000460293324823617	0.554850587443262	0.12686463365785	0.446013137148593	0.73308743246626	0.754576568213106	0.306441620831014	3.0751916165046e-16	6.92101939401475e-05	5.61500038502107e-08	1.31923091979125e-15	0.103818113451698	0.474048513131212	0.0248204724860207	0.231880621972996	0.208307012879191	0.563875581160959	0.263144667116809	0.226503144341482	0.632542293031375	0.27958970769751	0.224131316542492	307	0.599609375
0.283477530269216	0.146353480043493	0.459388390187676	0.296740994637527	0.238283408670441	0.28678893743985	1.95807619693731e-06	0.464646236432704	0.129154081685121	0.406189655870985	0.000386091821766038	0.547465044062151	0.123957406881221	0.434792941682172	0.742049767436416	0.745973517731855	0.309428091253119	3.45157404341315e-16	5.68053972399279e-05	4.32850542702459e-08	7.34261136740683e-16	0.0999157248385385	0.474303410746983	0.0227225582187808	0.227118669846901	0.202563281509002	0.55800790912154	0.260506757118557	0.222629627144928	0.624641721784081	0.276918134773117	0.222934992684658	308	0.6015625
0.274597112229258	0.145679688535598	0.450965696180511	0.29222047082406	0.239981581599483	0.28676211945676	1.53749356518712e-06	0.464556394212141	0.12998861132576	0.40233800120102	0.000322120834295927	0.540009286280313	0.120854504868679	0.423751961911282	0.750436107839773	0.737265851284155	0.312211193257688	2.65254989690267e-16	4.63324695969704e-05	3.30586585858568e-08	4.24534145211768e-16	0.0959392974649157	0.474541651878282	0.0207403671740892	0.222344129840634	0.197039046032584	0.551870408167799	0.257805394845347	0.218968607173974	0.616545965848305	0.274259449109618	0.221766393082261	309	0.603515625
0.266169104667906	0.144878300344831	0.442357903089896	0.288230761402453	0.241563683478934	0.286810049142354	1.19906418915852e-06	0.465025626377202	0.130668077652013	0.398817977194338	0.000267322184334159	0.532488826416598	0.117568730124624	0.412923017875449	0.758241723185908	0.728444099194754	0.31477726006544	2.04697370165263e-16	3.75591933278508e-05	2.50303623518199e-08	2.96690281770092e-16	0.0919026458710605	0.474745584589782	0.0188726754133863	0.217561927231985	0.191735921340265	0.545460209829269	0.255047226390604	0.215514777275459	0.60830851351207	0.27161402423796	0.220621940182462	310	0.60546875
0.258377626301174	0.143895403362405	0.433465523745012	0.284950860588404	0.242976913714647	0.286949073873902	9.48767260767721e-07	0.466206179855193	0.131125804356076	0.395764438893898	0.000223206938505273	0.524890706626738	0.114058829195931	0.402466047751013	0.765231930867608	0.719443781936986	0.317001895816517	2.04697370165263e-16	3.07043672319876e-05	1.92721958282583e-08	2.54636379322168e-16	0.0878149027290655	0.474857055126267	0.0171622661898696	0.212781597295404	0.186746176409813	0.538663559193965	0.252225462036061	0.212338847224402	0.600005120250512	0.268988496089535	0.219479888578046	311	0.607421875
0.251058820028563	0.142777650942422	0.424348814149435	0.28217052635424	0.24426186614851	0.287144004577094	7.47870137339493e-07	0.467850388660333	0.131415758380489	0.393054268408518	0.000185599826095462	0.51724500839018	0.110409213154608	0.392336411041265	0.77162788688445	0.710301317629298	0.318942403039358	9.3044259166012e-17	2.49803373890778e-05	1.47335547852972e-08	1.74733964671108e-16	0.0837148147537922	0.474864878131775	0.0155653707763689	0.2080129552955	0.181989699757974	0.531581107502713	0.249368898940482	0.209358727240266	0.591756974052986	0.266378970233593	0.218354946637801	312	0.609375
0.244182155576875	0.141534529545509	0.415018286007822	0.279843459247779	0.245425770967122	0.287384451122523	5.86710047728957e-07	0.469890243895594	0.131546870388832	0.390661998141739	0.0001534466085266	0.509560130913615	0.106643842425038	0.382537191985466	0.777479186615618	0.70102319381466	0.320599218271642	0	2.01874728753583e-05	1.11523055571525e-08	1.11653110999233e-16	0.0796167080896365	0.474756487344379	0.014072774641678	0.20326109093602	0.17745096001371	0.52423384215483	0.246486325363611	0.206556078287319	0.583616887614596	0.263785197176979	0.217248557316159	313	0.611328125
0.23774346634118	0.140168080265427	0.405472957946271	0.277952967804887	0.246468858620297	0.287663806432771	4.59425633841091e-07	0.472287211212102	0.131518873399965	0.388581346294487	0.000126148206076188	0.501841217016533	0.102777330909096	0.373086381784693	0.782801973971463	0.691608753384815	0.321958643608133	0	1.62082455620929e-05	8.36435244509466e-09	9.12569683119884e-17	0.0755326670857623	0.474515595643356	0.0126817927035825	0.198531160934669	0.173127320492058	0.516626916795756	0.243583827516923	0.20392411225313	0.575634493336327	0.26120775266651	0.216159763738157	314	0.61328125
0.231885387643254	0.138641319954001	0.395640918626174	0.276615497680231	0.247350089979946	0.287980500152962	3.67638015699463e-07	0.47507642102965	0.131275672661069	0.386903953260262	0.000104259219834563	0.494087554093741	0.0988072131749499	0.364138430542983	0.787455751687218	0.68201322858175	0.322885743103176	0	1.31090023224164e-05	6.36527929481247e-09	1.76626390281218e-17	0.0714933903017763	0.474060329176214	0.0114216999423917	0.193842468329681	0.169086213243792	0.508684688134579	0.240667439815176	0.201507183695556	0.567972143775581	0.258653699360386	0.215074628368455	315	0.615234375
0.226492780335997	0.136990443592924	0.385582491961405	0.275700162411146	0.248099810734421	0.288313484507228	2.98197193108223e-07	0.478101534275238	0.130855551580064	0.385537852217322	8.59491259539863e-05	0.486315410655188	0.0947824919169592	0.355624376818328	0.7916096198341	0.672276713815328	0.323429409985775	1.31838984174256e-16	1.05731096820528e-05	4.82681157206684e-09	7.9902414651064e-18	0.0675130966591475	0.473397589898161	0.0102630978147753	0.189198459028885	0.165267559145375	0.500485436259806	0.237750864682016	0.199252475776315	0.560666018547117	0.256120118590422	0.214005202511774	316	0.6171875
0.221506792020174	0.135234485368866	0.37533113236262	0.275142990164983	0.248733202789024	0.288652641561356	2.45943868136993e-07	0.481286047034872	0.130278098521854	0.384435205244787	7.04209456311804e-05	0.478532467154013	0.090726530182266	0.347503018279715	0.795351057868395	0.662421924038133	0.323616197131113	1.52655665885946e-16	8.46669921159222e-06	3.62144309447765e-09	9.25185853854218e-18	0.0635969879191321	0.472533371886022	0.00919128600024657	0.184600385921633	0.16163995883348	0.492070434865299	0.23484004702899	0.197133754085317	0.553726223671436	0.253605445904796	0.212957152888266	317	0.619140625
0.216918932960377	0.133378608025473	0.364895573115391	0.274928200013583	0.249251295392534	0.288991144733689	2.0885303516551e-07	0.484587802782158	0.129544234428068	0.38358310691409	5.73524230522346e-05	0.470743375731013	0.0866535912618865	0.339776385040959	0.798709388585293	0.652455997565258	0.32343529562845	2.77555756156396e-17	6.73316573370882e-06	2.69074746700961e-09	1.26161707343817e-18	0.0597540146981441	0.471455264411401	0.00820295317594419	0.180053051915037	0.158196469155004	0.483451965936305	0.231939659903568	0.19514348420834	0.547189980093476	0.251110135760267	0.211931510678896	318	0.62109375
0.212827493535841	0.131404938802828	0.354242676919789	0.275125543952585	0.249621983015445	0.289315255407907	1.88401405255706e-07	0.487956905955348	0.128610338431254	0.383026952817923	4.69051783830376e-05	0.462955531243881	0.0825867940605057	0.33255810477117	0.801634195682071	0.642363419392287	0.322758771081367	2.5905203907922e-16	5.38596504869301e-06	2.0229670106572e-09	1.17750926854191e-17	0.0560221545738439	0.4700776035856	0.00731588697957973	0.175580764999891	0.154975606836409	0.474597521835349	0.229061474403204	0.19330411349059	0.54124395375393	0.248640682236547	0.210922170984179	319	0.623046875
0.209163956226673	0.129338477466489	0.343420336415577	0.275664974160003	0.249859728877128	0.289611933332663	1.81309620789636e-07	0.49129684405873	0.127498130440303	0.382705427991737	3.83401057942466e-05	0.455178803216211	0.078555262879176	0.325789107452278	0.804236367184786	0.632178571896426	0.321613736593769	1.20274161001035e-16	4.30718617771656e-06	1.52189343829228e-09	5.46700731822887e-18	0.0524068261358168	0.46840667287876	0.00651338697337709	0.171186476371637	0.151937470217513	0.465562460817975	0.226211909739797	0.191584869480735	0.535896894497771	0.246195381847627	0.209937369583666	320	0.625
0.205848681924631	0.127202480559982	0.332473284425282	0.27647664534371	0.249984312458542	0.289877211143815	1.85333723229376e-07	0.494560528846191	0.126237043142344	0.38256121607723	3.11334549223595e-05	0.447417473677717	0.0745705287453007	0.319388770090866	0.80660724779468	0.621930876475927	0.320062391298613	0	3.41803672731935e-06	1.13195457174251e-09	4.7941448790639e-17	0.0488982487095411	0.466476655314268	0.00577832708570443	0.166863934559306	0.14904165614328	0.456396061237371	0.223391060989266	0.189957510080738	0.531088329524209	0.243770840453528	0.208984231608294	321	0.626953125
0.202869668168683	0.125004139380394	0.321416646977119	0.277546997274752	0.24999528636949	0.290105255137811	2.00558065488467e-07	0.49771063221194	0.1248292869278	0.382577385153211	2.51202981942537e-05	0.439676015120958	0.0706448305973911	0.313345555343794	0.808778552597874	0.611632464240883	0.318099671879824	8.41078048958678e-18	2.6925502104245e-06	8.33268685953695e-10	1.15858501244022e-16	0.0455016642292374	0.464281190608692	0.00510741501410081	0.162617067807163	0.146278114048865	0.44711543493604	0.220602012904619	0.188414400431179	0.526837493866447	0.241367173182267	0.208064733115559	322	0.62890625
0.200283699746983	0.122742035535804	0.310253053825939	0.278913456489567	0.24986439341278	0.290277403797218	2.30358090262674e-07	0.500656654764367	0.12324473259313	0.382760700737325	2.03231756329377e-05	0.431967106526922	0.0668130570406652	0.307719305009638	0.8107588038835	0.601294040857381	0.315621968458282	6.09781585494915e-17	2.12943903171017e-06	6.18618660506015e-10	1.59804829302035e-17	0.0422515898273703	0.461748691803216	0.00450995585435712	0.158470338919615	0.143659353479971	0.437725291751229	0.217857291813928	0.186961813415649	0.52330370720605	0.238989371011409	0.207178171529306	323	0.630859375
0.198059775246531	0.120434119702759	0.299022114776704	0.280547047624538	0.249587733496782	0.290382166211195	2.7715780256702e-07	0.503323488987063	0.12149017764066	0.383069690241364	1.64734182917813e-05	0.424301394675052	0.063100506689558	0.302471253369091	0.812615362313004	0.590946595962745	0.312625999051012	6.49732792820399e-17	1.68873186034533e-06	4.6181249733413e-10	0	0.0391559893667718	0.458872767312101	0.00397866851498967	0.154431534893792	0.141159973386448	0.428268643169786	0.215162547300518	0.185582356894739	0.520508805586525	0.236637238406117	0.206329554610622	324	0.6328125
0.196108887796861	0.118100385339738	0.287762152287338	0.282379868235859	0.249189435658286	0.290426314073508	3.4023697424114e-07	0.505723816966619	0.119602893786019	0.383454645309948	1.32589286820902e-05	0.416677428035788	0.0594987217213031	0.297501852003381	0.814408808946615	0.580611293270487	0.309212112898855	3.78485122031271e-17	1.32820083518405e-06	3.40563995775348e-10	0	0.0361887672796731	0.455718456320132	0.00349666200480705	0.150484304241545	0.138741205458039	0.418785351949284	0.212511276558344	0.184251638068659	0.518316396135368	0.234305586735117	0.205524511097741	325	0.634765625
0.194416937469116	0.115748604200394	0.27649099138931	0.284400423510676	0.24866652631089	0.290406104669138	4.21805131590639e-07	0.507832181304716	0.117586535480184	0.383897876551849	1.05993184592463e-05	0.409099993952231	0.0560170131053832	0.292791071962082	0.816162479059466	0.570301470530183	0.30538288569894	0	1.03649360837694e-06	2.48407446128012e-10	2.73350365911551e-17	0.0333516509259493	0.452286912088422	0.00306106536265319	0.146631307697836	0.136391973201603	0.409294278508844	0.209905428573342	0.182962569700007	0.516726050478651	0.231994146319916	0.204764852339198	326	0.63671875
0.19300722312245	0.113387746492143	0.265234836179811	0.286624173910204	0.247991778142904	0.29030488124916	5.29176282781053e-07	0.509560361896673	0.115424394441984	0.384382110302273	8.47990068838421e-06	0.401584934048231	0.0526904793111236	0.288351900559582	0.8179030784808	0.560042390051422	0.301070876760694	0	8.10132908458923e-07	1.82010274276461e-10	1.64010219546907e-16	0.0306695860633658	0.448532793363745	0.00267568663105377	0.14289303371607	0.134107198610485	0.399823675983596	0.207355901439133	0.181711581031318	0.515839028945237	0.229705982337512	0.204051837887323	327	0.638671875
0.191872590880614	0.111035341370825	0.254039046159426	0.289044831633007	0.247140025419143	0.290108486792768	6.73780282757048e-07	0.510825397641066	0.113112546001557	0.384869958156333	6.81715164801499e-06	0.394150881816543	0.049553870061612	0.284157953434613	0.819669951137311	0.5498699961544	0.296243311083011	2.77555756156319e-17	6.37224436203494e-07	1.34862218614802e-10	6.01370805005164e-17	0.0281588417454465	0.444435696944822	0.00233918177577357	0.139285817297808	0.131866981142907	0.390421113047957	0.204872417014633	0.180486330089359	0.515703440062388	0.227442404505152	0.203387817437293	328	0.640625
0.190928033917454	0.108700651168856	0.242917293947534	0.291601061703541	0.24614417923927	0.289836206926623	8.54823250831835e-07	0.511712110252153	0.110692552454234	0.385335584147125	5.43901021255922e-06	0.386787669965077	0.0465747401051593	0.280118788319265	0.821474535353198	0.539782730312552	0.291031204194537	9.90369402648644e-17	4.96784946029756e-07	9.86239211089428e-11	0	0.0257796314595695	0.440085073454832	0.00203670050138701	0.135782215471112	0.129645231176009	0.381099206116867	0.202442446337782	0.179271358905972	0.516125750621568	0.225197058225624	0.202775145205526	329	0.642578125
0.190159248030084	0.106390539983148	0.231886779870087	0.294282245092503	0.244999233132627	0.289487218458612	1.07834740763455e-06	0.512210928689985	0.108169578253208	0.385763677576047	4.30813339675973e-06	0.379500754120595	0.0437593563459007	0.276212262868965	0.823324143632935	0.529791401426723	0.285445086398273	1.5612511283791e-16	3.84082282034456e-07	7.12863429901999e-11	0	0.0235309037101863	0.43548996798228	0.00176597150911645	0.132383408403617	0.127432175242465	0.371875436975373	0.200067585713684	0.178060826986377	0.517087953248054	0.222969415142841	0.202214409593464	330	0.64453125
0.189567476582055	0.104117053784453	0.220981454479263	0.297088604918839	0.243680600382739	0.289051839371602	1.35836427942979e-06	0.512265581135195	0.105538780391378	0.386129434218286	3.40707155977834e-06	0.372306669431491	0.0411351174167577	0.272423851737731	0.825231412296921	0.519921477711716	0.279456454846175	6.93889390390668e-17	2.96562558476972e-07	5.15208090836391e-11	0	0.0214262280742957	0.430635101631217	0.00152771970864573	0.129103114394103	0.125215819109534	0.362784842540847	0.197756500303878	0.176847508160104	0.518626657506209	0.220760812072778	0.201705738100049	331	0.646484375
0.189154743052224	0.10190347663938	0.21026890906293	0.30001916296512	0.242137889310088	0.288513375684188	1.72908801919863e-06	0.511776267424717	0.102792239100842	0.386385111939492	2.71694455470631e-06	0.365239671828898	0.0387552297611941	0.268724324473291	0.827206868968623	0.510221087439324	0.273015391977791	2.8596653664584e-17	2.31406785510731e-07	3.79003573054145e-11	3.3853391470581e-17	0.019490931285645	0.425497057049838	0.00132366439595966	0.125967635703135	0.122973481038806	0.353896572179228	0.195526883940856	0.175617796206695	0.520801305042996	0.218573791798284	0.201247478913498	332	0.6484375
0.188852417030742	0.0997431549632835	0.199723958738118	0.303023287195695	0.240420496458749	0.287901508379664	2.18596698283651e-06	0.510889405803317	0.0999705075118981	0.386539448311719	2.14899905630084e-06	0.358276527385198	0.0365630447752707	0.265057669879274	0.829221692981728	0.500657783025187	0.266266073641598	3.59560865929761e-17	1.78847609862645e-07	2.74897718225112e-11	2.6493958542189e-17	0.0176766556169622	0.420173779985144	0.00114187504635201	0.122939274444283	0.120699415981337	0.345182438021996	0.193360481808588	0.174368555641972	0.523399035658628	0.216401766737595	0.200839103314726	333	0.650390625
0.188647979618	0.0976408591423587	0.189360695360173	0.306089747247187	0.238523156932516	0.287218762422528	2.74317994244031e-06	0.509611512106361	0.0970801084635479	0.386581771808396	1.68669457010776e-06	0.351423302334552	0.0345622400249659	0.261405747934451	0.831264769326781	0.491237138955556	0.259225593127245	5.95062719638101e-17	1.3700381163431e-07	1.96927735061617e-11	2.06064121994845e-17	0.0159805537287876	0.414681276964468	0.000980693253422352	0.120017714359782	0.118387060020258	0.336656013518934	0.191259222610845	0.173095892714492	0.52638909162509	0.214244182349957	0.200479043937735	334	0.65234375
0.188532674638494	0.0956054081157825	0.179206058504783	0.309208899971181	0.236429148883083	0.286464225196639	3.4242214571584e-06	0.507928529939827	0.0941247799237534	0.386493380943187	1.31802809125504e-06	0.344693637823947	0.0327682049100108	0.257748606564358	0.833323172326399	0.481973603509341	0.251897404636286	4.89927963518292e-17	1.04453430835525e-07	1.40298370564268e-11	9.4200741483351e-17	0.014406111519825	0.409028949981618	0.000839429711187555	0.117208743359522	0.116026757771841	0.328343911886468	0.189229251017621	0.171794034777634	0.529757497928006	0.212101242351927	0.200164692517713	335	0.654296875
0.188505920659003	0.0936690730168966	0.169362721865807	0.312366866851128	0.234060257865133	0.285624229645099	4.32206721234099e-06	0.505737735445358	0.0911014384894465	0.386207980924445	1.04276500707757e-06	0.338145206039679	0.0312574356345689	0.254043854965057	0.835354580049106	0.472927910313956	0.24423627688877	1.32469792710924e-17	8.08718899095405e-08	1.02497682059001e-11	2.64939585421848e-17	0.0129851141010442	0.403212121927886	0.000720893529573476	0.114547569032524	0.113589259258829	0.320348415532516	0.187300063613808	0.170445335802771	0.53353926317225	0.209976499011301	0.199886077974098	336	0.65625
0.188523668683043	0.0918080336852641	0.159759318002481	0.315530387757464	0.231489492368704	0.284732402412168	5.41792558509747e-06	0.50321594433291	0.0880428192568555	0.385771096506259	8.17771494701624e-07	0.331736141966337	0.0299512928940352	0.250283299862816	0.837326664153523	0.464038470582332	0.236375201716921	4.20539024479264e-17	6.19725498555265e-08	7.37507992387011e-12	0	0.0116665203524941	0.397313834657417	0.000616202212560148	0.111988774991401	0.111090680664358	0.31259457214992	0.185446406590101	0.169059627985556	0.537549497039282	0.207863888283374	0.199643004073209	337	0.658203125
0.188576744786052	0.0900243573436894	0.150405381870401	0.318686600411248	0.228713665643951	0.283794517022372	6.74307849682685e-06	0.500382389085243	0.0849563854263243	0.385177605443927	6.36059933742505e-07	0.325472548102251	0.0288515388997003	0.246457285568518	0.839213147464252	0.45530459634315	0.228335110986061	9.85112664842598e-17	4.70421348611191e-08	5.23691738122755e-12	6.72862439166823e-18	0.010446651054662	0.391354874441019	0.000524227018368427	0.109530705288685	0.1085286642016	0.305090511800873	0.183670743902305	0.167635509843487	0.541750792203857	0.20576306601126	0.199431243766764	338	0.66015625
0.188656109510657	0.0883200118219972	0.14131027423132	0.321822577358102	0.225729696436221	0.282816456880697	8.32959321437494e-06	0.497256688010859	0.0818496262074746	0.38442258447967	4.90886598883405e-07	0.319360516705171	0.0279598763026472	0.242556501903115	0.840987294859556	0.446725376622234	0.220137029912328	1.35308431126187e-16	3.53956826557029e-08	3.67543495638495e-12	2.77555756156435e-17	0.00932180909735673	0.385356160510098	0.000443856574547953	0.107171659336748	0.105901007317769	0.297844158007749	0.181975556295904	0.166171673989714	0.546105588437931	0.203673698222968	0.199246237141938	339	0.662109375
0.188752565598592	0.0867353470476721	0.132617333677975	0.324891261289204	0.22243429936086	0.281798184728353	1.04141390016639e-05	0.493763779452995	0.078734244658213	0.383421144429215	3.85379507083841e-07	0.313487744125368	0.0273776269219053	0.2385290772169	0.842512821160351	0.438365742943101	0.211766367578803	6.95992085513064e-17	2.71982717396008e-08	2.66748702251311e-12	2.85335728109177e-16	0.00832621476237945	0.379359515108125	0.000377863040251537	0.104952478552659	0.103174540861061	0.290993520481803	0.180405883352133	0.164648201575478	0.550579688192835	0.201600542427856	0.199062878385041	340	0.6640625
0.188848435613729	0.0852325205192671	0.124209457377502	0.327887634943367	0.218926035351816	0.280766921768469	1.29354911465076e-05	0.490067752016864	0.0756276440551634	0.382249170009762	2.99696340515447e-07	0.307788211836702	0.0270072654709935	0.234410618634403	0.843808060846103	0.430146756103909	0.203319239092793	2.35501853708336e-17	2.06684355581528e-08	1.90430499651995e-12	2.64098507372941e-16	0.00741134582218462	0.373406437104492	0.000320063301636114	0.102823847954337	0.100381850295348	0.284419753558495	0.178926487818334	0.163084978690366	0.55506222246657	0.199538198883681	0.198887396001951	341	0.666015625
0.188938545346672	0.0838109853776889	0.116091182461601	0.330797178076613	0.215205808342936	0.279730946454354	1.59592858254719e-05	0.486194772950145	0.0725376001730908	0.380906569549816	2.31021408806068e-07	0.302267071858652	0.0268491742887109	0.23020193307923	0.844839194307937	0.422062256113512	0.194817081660123	0	1.55482665807991e-08	1.3404630940592e-12	1.36254643931262e-16	0.00657345757045057	0.367519424804312	0.00026973674048524	0.100783048220274	0.0975246983930851	0.278125099216861	0.177539915280519	0.161483280591244	0.559515086496122	0.197486675107043	0.198713275564243	342	0.66796875
0.189017858109923	0.082470115709138	0.108266873149054	0.333605331948022	0.211274698449655	0.278698596140343	1.9553031900537e-05	0.482171100493882	0.0694718831286697	0.379393396529849	1.76620207462704e-07	0.296929415203761	0.0269036924566383	0.225904197226057	0.845572356923669	0.414105935092057	0.186281272748979	5.88754634272536e-18	1.15880114948116e-08	9.3222567712405e-13	5.38289951333363e-17	0.0058088162074744	0.361720956846122	0.000226174354285913	0.0988273299620449	0.0946049748645446	0.27211159665318	0.1762486925492	0.159844473080066	0.563900273242538	0.195445991743674	0.198533735657967	343	0.669921875
0.189072048218429	0.0812399684930001	0.100865055613273	0.336233035494756	0.207052119870979	0.277693471238338	2.41584498327985e-05	0.478002414469267	0.066459897718769	0.377642463839174	1.37137169874161e-07	0.291862346348283	0.0272583474925206	0.221491120549349	0.845798957457313	0.406311771700129	0.177750409683596	1.53076204910459e-16	8.80217396193001e-09	6.67832792433954e-13	1.17750926854125e-17	0.00513843009952182	0.356103514765989	0.00019061515936436	0.0969842226061167	0.0916042064370004	0.266496060669694	0.175098046125758	0.158158521709005	0.568096487519714	0.193420927922306	0.198312225738369	344	0.671875
0.189101822224945	0.0800891084981732	0.0937830858993707	0.338695277448564	0.202619202773355	0.27672710025922	2.97289028631198e-05	0.473779236317727	0.0635034132919327	0.375717856641498	1.05769091202581e-07	0.287006095521203	0.0278373122947427	0.217006127341397	0.845578371291365	0.398622124229689	0.169263372767244	1.03452600021876e-16	6.63433359763951e-09	4.73444515914792e-13	3.02788097625088e-17	0.00453172147235475	0.350665428032922	0.000160011210485	0.0952191258886553	0.088550486050896	0.261176340000701	0.174057014084757	0.156442912635953	0.572079180510661	0.191408052266486	0.198058253351561	345	0.673828125
0.189106581436418	0.0790104741932067	0.0870032854753747	0.340984498489818	0.197994058347899	0.275807702761238	3.63533269990908e-05	0.469534198172732	0.0606075768318924	0.373632795836939	8.08122910744146e-08	0.282352468809213	0.0286272345470799	0.212464555477427	0.844899800468157	0.391020833994328	0.160838776171402	5.29879170843875e-17	4.94665220990108e-09	3.30654695543126e-13	3.86895902520855e-17	0.00398144727292405	0.345419980323667	0.000133595700547207	0.0935239059244566	0.0854520628120312	0.256132692358557	0.173121377216724	0.154703222367743	0.575822248614215	0.189407060423009	0.19776806178725	346	0.67578125
0.189084760916609	0.0780015857804179	0.0805254452863306	0.343085664367961	0.19318282867526	0.274944605124939	4.41667845768435e-05	0.46529370479652	0.0577797379578405	0.371390644882311	6.12067767277468e-08	0.27790443952146	0.0296272158868162	0.207877190506403	0.843731713309393	0.383498482239184	0.152495263520089	1.04293678070839e-16	3.65206849442093e-09	2.2759572004815e-13	3.36431219583829e-18	0.0034843162665361	0.340387828935826	0.000110941989490169	0.0918951076759045	0.0823138684220842	0.251361800238157	0.17229270121714	0.152943118818447	0.579291982895945	0.187418306029157	0.197434205572547	347	0.677734375
0.189024987350732	0.0770807670872114	0.0744533733534591	0.344898835092681	0.188136519167187	0.274178637581136	5.39469022787774e-05	0.46111700979698	0.055060012990147	0.368944715436157	4.69843433956912e-08	0.273739752234312	0.0309086053996873	0.203256746556835	0.84183454618642	0.376060888341415	0.144301121118464	2.01858731749916e-17	2.74109667035144e-09	1.60982338570639e-13	4.5418214643762e-17	0.00305200786862354	0.335688737536737	9.2539836019471e-05	0.0903481065298913	0.0791342106161322	0.246949764639394	0.17161133828652	0.151164709402265	0.58231953557242	0.18544704882029	0.197014124575649	348	0.6796875
0.188933476395469	0.076226218605523	0.0687113853593227	0.346443539506851	0.182914872023505	0.273511978905053	6.57641755497437e-05	0.45704360604429	0.0524440126664603	0.366339575760384	3.59449445545025e-08	0.2698119733843	0.0324188404388399	0.198640702125455	0.839279468257912	0.368672368538648	0.136264237423202	1.1186338051149e-16	2.04954171900016e-09	1.13353770814224e-13	2.35501853708322e-17	0.00266707273968342	0.331303258409667	7.69945461300154e-05	0.0888608729129831	0.0759329717838378	0.242821701176168	0.17105273980605	0.149380920436197	0.584919040623024	0.183491254334637	0.196517372653229	349	0.681640625
0.188813968516248	0.0754270150965667	0.0632604595015172	0.3477311340342	0.17754899023755	0.272944615213822	7.96965806595211e-05	0.453089396704863	0.0499287050296296	0.363597539562135	2.72240088805548e-08	0.266096570874383	0.0341310841610668	0.194049157596752	0.836108393926034	0.361315828917289	0.12838557908712	1.66533453693769e-16	1.51484536951386e-09	7.85297752751508e-14	0	0.00232122139811447	0.327218476153927	6.36902675935997e-05	0.0874225005488049	0.0727201935645016	0.238938955599838	0.170603684948227	0.147598402027229	0.587102409016198	0.18154992324344	0.195948363435582	350	0.68359375
0.18866689334031	0.0746799106241192	0.058096781255444	0.348748082342077	0.172049640175841	0.272484845861763	9.60007342743279e-05	0.449275480954162	0.0475204018025752	0.36072315597897	2.04286775475697e-08	0.262593523593681	0.0360428903543442	0.189499382274592	0.832300477997995	0.353981661173897	0.120678873862527	1.00929365875006e-16	1.10799176525594e-09	5.35834003430434e-14	3.02788097625303e-17	0.00201182727230737	0.323450154622612	5.23841147473685e-05	0.0860292005410907	0.0695022948460522	0.23529398776584	0.170263649824247	0.145822208244718	0.588843458464288	0.179623572985307	0.195301061319779	351	0.685546875
0.188485420832811	0.073993635402589	0.0532958845336444	0.349388714858329	0.166400928142936	0.272180048292329	0.000115960727756708	0.445682341022806	0.0452627139101211	0.357686674579772	1.5497030495559e-08	0.259363825265955	0.0382072323707595	0.185040215709761	0.82763258459746	0.346657711613695	0.113219887448246	1.68215609791581e-17	8.21340370295219e-10	3.75188096079365e-14	2.82602224450073e-16	0.00174463052359437	0.320120371844998	4.3235007170058e-05	0.0846865497165221	0.0662909395109617	0.231940060269314	0.170062517667355	0.144064681007842	0.589963163729233	0.177717664830146	0.194534526310629	352	0.6875
0.188274321004971	0.0733555275956087	0.0488130943361604	0.349660939054083	0.160644605400888	0.272031368253035	0.000140028404021003	0.442327182601676	0.0431543201905461	0.354512570100205	1.17622946668808e-08	0.256378608095322	0.0405933709480851	0.180705651229797	0.822154514705329	0.339323979016791	0.106009703966218	0	6.09358707011786e-10	2.63661146787485e-14	1.31208175637493e-16	0.00151079778454779	0.317216255897074	3.56579822424638e-05	0.0833814697648362	0.063100119855152	0.22883017618379	0.169983239562184	0.142335889564966	0.590470604014554	0.175831466929459	0.193654288413402	353	0.689453125
0.188038900026489	0.0727543023156231	0.0445927653387032	0.349606013355553	0.154814871362845	0.272022948560847	0.000168154365569959	0.439192805412135	0.0411795867736358	0.351226876470808	8.83191099042641e-09	0.253597349613173	0.0431624007295167	0.17650279347607	0.815977900102845	0.331971772951082	0.0990226029621929	6.05576195250176e-17	4.46524287242305e-10	1.81370070477396e-14	0	0.00130262122157777	0.314686888669312	2.92265633069092e-05	0.082103298164548	0.0599353346767071	0.225914330560777	0.170003622773865	0.140638507259444	0.590433305795429	0.173962639626017	0.192677250792933	354	0.69140625
0.187779681645052	0.0721870255885835	0.040628704390033	0.349214119326134	0.148925555412104	0.272159838865171	0.00020080105435879	0.436291745997204	0.0393433509900926	0.34783342559907	6.56666010456758e-09	0.251016693386756	0.0459097450206822	0.172450916508224	0.809097779335856	0.324593994826103	0.0922664343897713	1.46347580518758e-16	3.23591657257575e-10	1.22023603342889e-14	4.71003707417027e-17	0.00111816808848447	0.312540811067968	2.38096473529663e-05	0.0808483024751899	0.0568028995207563	0.223182184697736	0.170120305875884	0.138977682251865	0.589834451717412	0.172111614485604	0.19160063823993	355	0.693359375
0.187491727096257	0.0716566974347906	0.0369696103366038	0.348389976002567	0.142987952188601	0.272483855540173	0.000239940675055965	0.433698291604167	0.0376863124623833	0.344313229677299	4.920461649238e-09	0.248676805607422	0.0488684137496402	0.168619775250204	0.801345254546369	0.317173120988474	0.0858076461589343	2.01858731749868e-17	2.36789500885791e-10	8.66983252866327e-15	3.41477687877169e-16	0.000959782912053084	0.310880865682866	1.94385429903251e-05	0.0796153601545214	0.0537214300618652	0.220657868044031	0.170349000892365	0.137371002296881	0.588515065356346	0.170283280947337	0.190392240683346	356	0.6953125
0.187174876206027	0.0711575370048984	0.0335993180217342	0.347116678798427	0.137036131517142	0.273001265637527	0.000286988287289773	0.431430736855743	0.0362178074578007	0.340673266789129	3.70590704083658e-09	0.246566140399769	0.0520247465851622	0.165052596552099	0.792728956036295	0.309697220471966	0.0796577179373475	0	1.74353732209435e-10	6.05576195250061e-15	1.7662639028125e-16	0.000823703844295216	0.309717238698054	1.58939584301321e-05	0.0783961685884559	0.0507044111373605	0.218315245801975	0.170678438514191	0.13582942089796	0.586447629044236	0.168478337964119	0.189050748657071	357	0.697265625
0.186833704625599	0.0706805605289594	0.0304523684971403	0.345472019178643	0.131094160390614	0.273676579788752	0.000341475007807204	0.429434047198111	0.0349068944845601	0.336939735653255	2.75907616618979e-09	0.244632539146658	0.0553313637841127	0.16172422331154	0.783426717007653	0.302171496064566	0.0737623391839932	0	1.2668723225355e-10	4.20707240089009e-15	7.73791805041805e-17	0.000703627051584833	0.308957632293442	1.29092696036157e-05	0.0771832132297411	0.0477472073523224	0.216103025615062	0.171081178379594	0.134346635550905	0.583762343524033	0.166692599966801	0.187606832864179	358	0.69921875
0.186467193712687	0.0702238799188385	0.0275214209188024	0.343451729911297	0.12517680573073	0.274509682996311	0.00040418980694719	0.427711523179238	0.0337566963188042	0.333114602391986	2.03279929926002e-09	0.242869651631197	0.058781026579755	0.15865116938891	0.77345070697631	0.294593148029595	0.0681237021965953	3.36431219583543e-17	9.09739144286273e-11	2.99592001038992e-15	9.42007414833385e-17	0.000598227356530329	0.308602003187311	1.04172735337055e-05	0.0759732221766319	0.0448547914229052	0.214009543907044	0.171551065748698	0.132926538523514	0.580452537402539	0.164926182627016	0.18606203703201	359	0.701171875
0.186068802239663	0.0697883929456311	0.0248329441335671	0.340984217914148	0.119311550302637	0.275526925032841	0.000477911108215267	0.426314748602758	0.0328000741186928	0.329184311677269	1.50379375618564e-09	0.241297055943935	0.0623869921655504	0.155903293508315	0.762704827177251	0.28694957053809	0.0627893775396823	2.01858731750049e-16	6.56774407586399e-11	2.15484196143145e-15	1.0092936587491e-17	0.000508138541540555	0.308719574073692	8.4100298181468e-06	0.0747617332099529	0.0420459988647623	0.212037316684034	0.172089740637007	0.131585885260058	0.576399837195146	0.163182587700458	0.18439723420699	360	0.703125
0.185630302483798	0.0693730365991892	0.0223928187089341	0.338021566371719	0.113539065048621	0.276739543904651	0.000566158746460136	0.425274833329122	0.0320619808454807	0.325140752809935	1.12413256481144e-09	0.239915561073912	0.0661439906755667	0.153546904229168	0.751159938728514	0.279232914268842	0.0577895110293957	7.40148683083279e-17	4.80080836195979e-11	1.64683081986061e-15	1.85037170770879e-16	0.000432236715514097	0.309347389217608	6.81829993563277e-06	0.0735414432750801	0.0393391829867952	0.210169584967838	0.172686514579981	0.130339793702085	0.571525272973549	0.161463903891461	0.18260424499376	361	0.705078125
0.185156407322718	0.0689718326524717	0.0201329261602752	0.334677574907019	0.107860157775692	0.278095400279817	0.000667422192711214	0.424506013050065	0.0314954025042456	0.321010193655439	8.29960475766415e-10	0.23866920626593	0.0700030142787587	0.151510875928438	0.739035341567321	0.271461379465659	0.0530457065897187	0	3.45954340511572e-11	8.30985112370879e-16	1.59804829302092e-16	0.000365835460947082	0.31035848309	5.4883176823093e-06	0.0723102534106054	0.0367164791956485	0.20836433418208	0.173316178441409	0.129170127868596	0.566017719635135	0.159764125168765	0.180724948717628	362	0.70703125
0.184643783640115	0.0685841271666713	0.0180458233617381	0.330954478548324	0.10228850216326	0.279588156130302	0.000782972594401435	0.42400388291175	0.0311016523242627	0.316792583467894	6.05999790752179e-10	0.237549632254124	0.0739540634496006	0.149804910926515	0.726358093183889	0.263637000767108	0.0485555937464038	0	2.46197740224904e-11	0	0	0.000308082556717377	0.311743906568926	4.38733092472657e-06	0.0710657472347742	0.0341808399787586	0.206609958868273	0.173970776101866	0.128078485512057	0.559880653443299	0.158082936495419	0.178765221534032	363	0.708984375
0.184082978611129	0.0682107843228277	0.01614171361357	0.326811699629054	0.0968551214747075	0.281224327005065	0.000916309030345834	0.423792838650831	0.0309025895791194	0.312477346409831	4.42340595129009e-10	0.236560127195982	0.0779939220830789	0.148479883557153	0.713102060863212	0.255757031500208	0.0443452076775396	0	1.7524592046873e-11	0	0	0.000258891211299048	0.313534191743406	3.50122144819136e-06	0.0698032067598053	0.0317462255951057	0.20489668454282	0.174642209722363	0.127075846453821	0.553046220370509	0.156422030642803	0.176719570126706	364	0.7109375
0.183452899903245	0.0678543101187765	0.0144406085150504	0.322173775357662	0.0916216692563341	0.283011022209783	0.00107508389020443	0.423916490094678	0.0309405532459669	0.308042046697477	3.28270891950893e-10	0.235705544634007	0.0821130581528723	0.147631092172352	0.699227684340734	0.247819920147482	0.0404635155934328	0	1.27203706322447e-11	3.48206312268834e-16	0	0.000218297912289572	0.315782333969946	2.81499696915109e-06	0.068513865299084	0.0294390794535089	0.203204523682623	0.175312965648807	0.126182077402931	0.545387197127402	0.15478441433882	0.174575834585258	365	0.712890625
0.18276346637007	0.0675104131759638	0.0128778616886073	0.317181667836209	0.0865557944954897	0.284890705165417	0.00125557016471847	0.424273527175579	0.0311536110970125	0.303516145963699	2.40388396057572e-10	0.234935755502088	0.086271278780367	0.147138992859224	0.684955281216251	0.239849383921993	0.0368167588208764	0	9.09253922154444e-12	2.97741629331271e-16	0	0.00018308102060451	0.318343528003323	2.24586721186462e-06	0.0672021269075962	0.0272283862683569	0.201510037568299	0.175969560854484	0.125368032475849	0.537136503133005	0.153162990552726	0.172381245928824	366	0.71484375
0.182009413317771	0.0671793123262066	0.0114466806329151	0.311843953584088	0.0816686522757738	0.286851014670851	0.00145969500140843	0.424854647476561	0.0315412462527065	0.298898335887175	1.73964373209849e-10	0.234241817066377	0.0904564673369564	0.14700390007536	0.670322324654843	0.231851617719486	0.0333995409906723	0	6.41327500365072e-12	4.37360585458357e-17	0	0.000152724214384331	0.321200655020071	1.77864306619396e-06	0.0658667638814361	0.0251149794034749	0.199802903499493	0.176604003446716	0.124632583108694	0.528307071866431	0.151557069417776	0.170144948961308	367	0.716796875
0.181180620405659	0.066862069276314	0.0101468875125601	0.306150897108797	0.076983635379248	0.288881680426492	0.00169117720747641	0.425661784635932	0.0321129661486091	0.294181605998934	1.25219148181729e-10	0.233617675782483	0.0946558176524967	0.147246343657731	0.655352386468736	0.223832613283054	0.0302188177677992	0	4.49802463794054e-12	1.68215609791199e-18	0	0.000126929768876799	0.324350344308108	1.40252463446597e-06	0.0645050513551467	0.0231053909138874	0.198070379617956	0.177205656674398	0.123978795752815	0.518880831485498	0.149966725374779	0.1678720543853	368	0.71875
0.180236991213337	0.0665643181594878	0.00900520197056918	0.30001284826153	0.0725946685621315	0.290967791011241	0.00196507869654478	0.426742516048273	0.0329268418930495	0.289329067157915	9.22807133737765e-11	0.233063257018941	0.0988404578595022	0.14798238836955	0.640040244689283	0.215805170086439	0.0273369972776858	2.01858731750047e-17	3.24318539196051e-12	0	0	0.000106107330640338	0.327837027890987	1.11847275481704e-06	0.0631063460873118	0.021234424008446	0.196278580029328	0.177743722391403	0.123428124713592	0.508702339473984	0.148395054292315	0.165550748569781	369	0.720703125
0.179201647434585	0.0662811107380805	0.00796476130983861	0.293581692480771	0.0684312887115625	0.293065093600446	0.00227345689731492	0.427997541378351	0.0339090136918955	0.284377799167876	6.70364790614123e-11	0.232543280046966	0.102991974059442	0.149055765153137	0.624559862611876	0.20778645190977	0.0246551707009517	1.42983268322925e-17	2.2999323405366e-12	0	2.69144975666729e-17	8.81880396692677e-05	0.331523443807252	8.84563336887886e-07	0.0616809991617681	0.0194607766056552	0.194429197977023	0.178224744933606	0.122945266019144	0.498024532325215	0.146835131446496	0.163226046339731	370	0.72265625
0.178068806731237	0.0660128160995014	0.0070198580700601	0.286871140296818	0.0645015177936189	0.295156764326258	0.00261904689212075	0.429415625557784	0.0350571495526734	0.27932655208123	4.80885096053348e-11	0.232049782332083	0.107097629595513	0.150456737650087	0.608953845424328	0.19978528027184	0.0221664797419942	0	1.60793117036579e-12	8.07434927000331e-17	4.2053902447919e-17	7.28762980960395e-05	0.33538611970983	6.94089596787625e-07	0.060229170658508	0.0177835091615782	0.192514215214293	0.178642777669386	0.122526659349656	0.486868348440884	0.145286113435289	0.160908310606788	371	0.724609375
0.176832693269665	0.0657597976531367	0.00616482707620508	0.279895062431491	0.0608132636182428	0.297225850811914	0.00300461418393016	0.430985500369819	0.0363688531638873	0.274174097677779	3.41103811862798e-11	0.231574856842877	0.111144692128201	0.152175217445899	0.593264910015847	0.191810545613512	0.0198640335034242	0	1.11028894411721e-12	3.33066907387518e-16	0	5.98830600459498e-05	0.33940138942412	5.40566106654859e-07	0.058751071497148	0.0162016259164359	0.190525707772459	0.178991974530298	0.122168666965775	0.475254985961105	0.143747155384485	0.158607881094921	372	0.7265625
0.175429408911589	0.0655298828591347	0.00542732079110632	0.272570461629867	0.0574993301096731	0.299212213145482	0.00345743242408767	0.432747090040599	0.0379128529572852	0.268870347659433	2.4970049597029e-11	0.23110706399129	0.115070973697615	0.154324211438933	0.57757403243201	0.183900551166358	0.0178158899424454	0	7.9533412684021e-13	8.07434926999901e-17	0	4.96361923633266e-05	0.343571320780789	4.27666307170858e-07	0.0572361941856995	0.0147560169300757	0.188409637816212	0.17922673961365	0.121888051782075	0.46303400974923	0.142220703264636	0.156316516691175	373	0.728515625
0.173902952555363	0.0653157167643631	0.00476053326378929	0.26503930305549	0.0544510947194808	0.301107593428238	0.00396226724362362	0.434617825424348	0.0396081475256421	0.263462948401599	1.79977733053591e-11	0.230631856839385	0.118892563592974	0.156735898678277	0.561963395471861	0.176052582011008	0.0159272763398878	0	5.59661744557433e-13	5.71933073291794e-17	0	4.0886380302852e-05	0.347796913255085	3.35324807266393e-07	0.0556984169832125	0.0133996442712714	0.186195484007396	0.179377088958647	0.121651147400452	0.450447310983413	0.140701306096616	0.154069969009141	374	0.73046875
0.172248985252572	0.0651170431566039	0.00415999541473851	0.257318477112992	0.0516735201922869	0.302893371806941	0.00452272392107501	0.436586717610398	0.0414506608058824	0.257952095801767	1.27993070687567e-11	0.230143626732572	0.122598290376221	0.159391834486332	0.546475683151181	0.168276193943311	0.0141911650678956	0	3.8779270199058e-13	1.11022302462516e-16	0	3.34733631910661e-05	0.352051219473931	2.60721093557999e-07	0.0541392896436424	0.0121303814972743	0.183878291040598	0.179440920553172	0.121452885758372	0.437521547499105	0.139188288479878	0.151877103480313	375	0.732421875
0.170463266278905	0.0649335690538925	0.00362128195083462	0.249424933895841	0.0491714693419743	0.304550940159965	0.00514243725941556	0.43864281512839	0.0434362581946456	0.252338064403122	8.99515815368838e-12	0.229636873674878	0.126177096997057	0.162273329145504	0.531153474298461	0.160580925030084	0.0126005456579889	0	2.64906152569458e-13	1.07657990266673e-16	8.41078048960766e-18	2.72402145698672e-05	0.356307253874826	2.01112874125203e-07	0.0525604074747237	0.010946074977749	0.181453224922317	0.179416298526165	0.121288174540536	0.42428351254783	0.137680988955727	0.149746243652401	376	0.734375
0.168482873745833	0.0647700794698406	0.00315962251596679	0.241331294395492	0.0470685913512006	0.305981038939559	0.00585552250732286	0.440795291755544	0.0456123042369814	0.246580636949734	6.50321211023435e-12	0.229092348351946	0.129551267910727	0.165421432284573	0.516169669915384	0.153023759982457	0.0111980761560248	0	1.87190540845699e-13	2.35501853708299e-17	2.18680292729215e-16	2.23458538155383e-05	0.360497232807754	1.57362713518096e-07	0.0509585546929884	0.00987575562587296	0.178866170673159	0.179265277993089	0.121157560957209	0.410674588510872	0.136180381831758	0.14767701304618	377	0.736328125
0.166351688592109	0.0646196623445386	0.00274836905914992	0.233123033028091	0.0452715165381523	0.307204402465244	0.0066468701903428	0.442999516708373	0.0479209788630659	0.240719053238826	4.65181428730615e-12	0.228512333028473	0.132754241858982	0.168724531623531	0.501520396242125	0.145588303498408	0.00992343206731108	0	1.30870693070371e-13	0	1.56440517106263e-16	1.82449702363714e-05	0.364583229006676	1.2234471423834e-07	0.0493441531428425	0.00888582159490475	0.176152140572242	0.179021365501523	0.121041788306575	0.396845019551763	0.134684007144766	0.145687410562337	378	0.73828125
0.164076777286607	0.064480088772963	0.00238102688874359	0.224826281099724	0.043765928210907	0.308213314309761	0.00751694713586592	0.445241639063326	0.0503487222951164	0.23476192982615	3.28009168647932e-12	0.227896043100582	0.13578737687973	0.172147467729039	0.487229940993595	0.138277327119035	0.00876245302798502	0	8.99785296775728e-14	3.36431219583447e-17	3.86895902520855e-17	1.47993761922233e-05	0.368541329255653	9.42682836471259e-08	0.0477208809614234	0.00796883546969224	0.173316404035173	0.178692542829344	0.120934134044294	0.382839616343307	0.133191396677529	0.143783744185713	379	0.740234375
0.161657257185311	0.0643499173229426	0.00205434859372333	0.216458788899926	0.042554060738531	0.308990739515859	0.00847012596467182	0.447511860171608	0.0528898669466366	0.22871201072544	2.28398276722466e-12	0.22724124790395	0.138643722987311	0.175666132697129	0.473336409076261	0.131099272670183	0.0077088609706209	0	6.06855685232044e-14	1.11022302462516e-16	0	1.19281387213417e-05	0.372345020513332	7.20264353698355e-08	0.0460914879295184	0.00712210792134276	0.170357607180149	0.178281697855085	0.12082933231851	0.368687716354579	0.131702386420337	0.141969922465779	380	0.7421875
0.159042444887016	0.0642285133798104	0.00177597527781937	0.208035324063842	0.0417432708676191	0.309418510885319	0.00954590717526395	0.449798631774595	0.0555709054684591	0.222544286173662	1.63004458415949e-12	0.226531300289373	0.141248271783297	0.179258261536188	0.460062021152778	0.124119000230678	0.00678699258443467	0	4.21857939994735e-14	1.11022302462516e-16	0	9.68116674732665e-06	0.375881662666996	5.57184727296093e-08	0.0444605421850673	0.00636425416038821	0.167231256353394	0.17776914680094	0.120716850486861	0.354404084507857	0.130218238385952	0.140245168915169	381	0.744140625
0.156269650010486	0.0641098295032854	0.00153191543671652	0.199602017496065	0.0412656980384674	0.309526283078723	0.0107327580438673	0.452079609377327	0.0583540359989118	0.21628838000288	1.15719723365947e-12	0.225775304715036	0.143637102914195	0.182857566098822	0.447370653789781	0.117317362338748	0.00596202438756978	0	2.91103946503663e-14	4.71003707416693e-17	0	7.83601330332397e-06	0.379146158928453	4.2961294804461e-08	0.0428351493199966	0.00567399230739189	0.163967863716184	0.177184446746906	0.120587885447909	0.340073487655689	0.12873856847764	0.138615039980783	382	0.74609375
0.153359250424461	0.0639905204691122	0.00131569374755723	0.191180266486776	0.0410864757967023	0.309331771864671	0.012024733912123	0.45434439778613	0.0612203142312214	0.209959934495827	8.09019518044332e-13	0.224979170023732	0.14583103194042	0.186432309266618	0.435238843168255	0.110683371991897	0.00521733998005246	0	1.97180235102692e-14	0	0	6.29816702353097e-06	0.382139512887678	3.28078672192268e-08	0.0412189305227909	0.00504086565436443	0.160583980505162	0.176543795086518	0.120438824155144	0.325736033606316	0.127263456632642	0.137080784159017	383	0.748046875
0.150314812496217	0.0638679784530026	0.00112506145019094	0.182786475904468	0.0412055336450286	0.308822558173753	0.0134265338769042	0.456584033417668	0.0641629452744166	0.203564430783085	5.58336205552268e-13	0.224144114432427	0.147829255197629	0.189957306676433	0.423696532469633	0.104223125252867	0.00454782504523643	0	1.31356415643643e-14	0	0	5.02792610130501e-06	0.384839841090809	2.48314532521906e-08	0.0396153766784361	0.00446216079538318	0.15708169350923	0.175854657648168	0.120265465387432	0.311420202591111	0.125793432433589	0.135641273946987	384	0.75
0.14710610448481	0.0637355797458317	0.000963396393211911	0.174460869364933	0.0417094867246561	0.307883682655806	0.0149799070886766	0.4587732374392	0.0671903544757217	0.197094296981309	3.92769991614801e-13	0.223262550363671	0.149575589691738	0.193367891047286	0.412973068007361	0.0979987897082349	0.00396583810098516	0	8.77254918539245e-15	0	0	4.03623151496472e-06	0.387119861028127	1.89836067185783e-08	0.0380354409029115	0.00394850548139926	0.15343177807506	0.175119523146858	0.120052908087671	0.29718851782643	0.124331374401247	0.134291178620628	385	0.751953125
0.14376149372764	0.0635873907157778	0.000824059598099724	0.166230518141133	0.0425604717356001	0.306534245923538	0.0166812948033153	0.46089690765665	0.070278915972147	0.190571431276741	2.76861025687845e-13	0.222345129486462	0.151099603032833	0.196621411399921	0.403047934159766	0.0919990329484099	0.00345356880892788	0	5.94337289820867e-15	0	0	3.23910991341924e-06	0.388978139429332	1.45188040327631e-08	0.0364851649140996	0.00348825544446266	0.149656016370847	0.174363533444335	0.119797494321144	0.283092674605588	0.122878598051526	0.133028387790873	386	0.75390625
0.140311323807245	0.0634214382111167	0.000701611272430778	0.158099677291017	0.0437036846864709	0.30482693762236	0.0185143730802337	0.462952969866395	0.0734097484863125	0.184013713106198	1.9205849032356e-13	0.221402250526416	0.152441785012632	0.199711537224488	0.393828620292774	0.0861949400245259	0.00299518741152163	0	3.85660569136468e-15	0	0	2.57992224815662e-06	0.390458033306936	1.09902297212354e-08	0.0349650645144477	0.00307011845118938	0.145779508676126	0.17360360808695	0.119502202379096	0.269145913748197	0.121435227933258	0.131850820113838	387	0.755859375
0.136763656078545	0.0632344212787435	0.000594577510874316	0.150081730030989	0.0451367023083969	0.302756167436607	0.020483418296017	0.464932430810145	0.0765755539083224	0.177428872419912	1.313814377156e-13	0.220438013826763	0.153608534357213	0.202616697220822	0.385333724378485	0.0805896549282323	0.00258683991407219	0	2.33299280567651e-15	0	0	2.04012607425146e-06	0.391546035197524	8.24075765538883e-09	0.033478855861115	0.00269169412523304	0.14180728509788	0.172850394797935	0.119164756084624	0.255372665713256	0.120002490998289	0.130754079167908	388	0.7578125
0.133111255880457	0.0630153939973619	0.000504165038291839	0.14222595002065	0.0469225840723687	0.300228850178397	0.0226277579891395	0.466801074773554	0.0797715016027415	0.170824883751903	9.10517452680433e-14	0.219455457940781	0.15457231534484	0.205256767596435	0.377762797918945	0.0752345958195188	0.00223381277728137	0	1.72452540463314e-15	0	0	1.61929443011899e-06	0.392129002387598	6.22328897169372e-09	0.0320411277218422	0.00235817899515708	0.137726608286936	0.172125150415666	0.118771870024522	0.241855603749194	0.118585277726713	0.129729268466627	389	0.759765625
0.129377491956351	0.0627564977794497	0.000427650692983404	0.134559069202005	0.0490525940400106	0.297240937710478	0.0249560187244625	0.468537261093038	0.0829806200143829	0.164221561152928	6.35804540329642e-14	0.218466562029668	0.155356433825552	0.207589290265448	0.37114367575408	0.070133576341017	0.00192850586911964	0	9.89107785575108e-16	0	0	1.28861940154852e-06	0.392187550164046	4.7220775017448e-09	0.0306603646720001	0.00206449941912603	0.133551941659999	0.171454627216295	0.118320817738421	0.228644801225762	0.117187121396272	0.128770403763159	390	0.76171875
0.125593866981688	0.0624605802945441	0.00036094449418356	0.127059721602877	0.0514544270099924	0.293881311032984	0.0274377317369761	0.470152501597056	0.0861900826611132	0.157631493842218	4.3522424721403e-14	0.217480611863912	0.156012684034444	0.209650441444328	0.365305634570949	0.0652392161483684	0.00165764194178959	0	3.94886143985963e-16	0	0	1.01722018268398e-06	0.391814747346204	3.54359845002663e-09	0.0293307917665553	0.00180015607639285	0.129311015227863	0.170845215629696	0.117822023499192	0.215709764402803	0.115806787532332	0.127876525375042	391	0.763671875
0.121771958162233	0.0621244531542166	0.000303130151558683	0.119737257474214	0.0541228472081894	0.290152158568651	0.030075686409331	0.471637183270996	0.0893928659551308	0.151063579699761	2.9274562572047e-14	0.216503360923006	0.156554354395713	0.211426377903232	0.360253325382276	0.0605517175150798	0.00141850812835602	0	3.53252780562519e-17	0	0	7.96845885666087e-07	0.391007914589068	2.63258848727304e-09	0.028055827652195	0.00156322380544732	0.12501090279425	0.170308502275009	0.11727541806026	0.203068470738913	0.114445994123186	0.127043074997055	392	0.765625
0.117923793463859	0.0617361416094742	0.00025444304592654	0.112636595211037	0.0570959863879147	0.285993451099778	0.0329013657602247	0.472953041765129	0.0925769237384331	0.14453580407165	1.99385962286084e-14	0.215545571364493	0.156983478321319	0.212847145234571	0.356129353676889	0.0561072806828231	0.00121268216691288	0	3.78485122031092e-18	0	0	6.25113598394878e-07	0.389688818747389	1.96290948646771e-09	0.0268503522978436	0.00135563363561703	0.12065259521542	0.169875424197575	0.116672937688305	0.190799329149118	0.113110959186941	0.126261525721466	393	0.767578125
0.114077744331164	0.0612834759753281	0.000214035791365445	0.105797843039349	0.0603877982636303	0.281376269983597	0.0359376872444257	0.47405909514846	0.0957241757802857	0.138074176283722	1.37852692224288e-14	0.214623840424458	0.157327924904726	0.213854609961063	0.353020594762432	0.0519276947013346	0.00103798742698596	0	0	0	0	4.93379276063813e-07	0.387812705213749	1.47798565978498e-09	0.0257289547747792	0.00117619080610682	0.116248980511799	0.169583658338691	0.116011164958202	0.178974996456242	0.111808736664639	0.125524599686704	394	0.76953125
0.110253839293917	0.0607772059086275	0.000179083018501469	0.0991707072296984	0.0639135680501453	0.276417365903347	0.039137971673554	0.4749876046426	0.0988332581331689	0.131677473041176	9.31409831416567e-15	0.213739184536624	0.157634286174635	0.214533673530128	0.350684667298963	0.0479499689536774	0.000884287659512234	0	0	0	0	3.86040313500374e-07	0.385515937655794	1.09972169922665e-09	0.0246769857510948	0.00101612117648431	0.111822628018768	0.169417473152365	0.115305875940703	0.167513042967775	0.110534753228377	0.124836260676036	395	0.771484375
0.106465458734232	0.0602151251123045	0.000149043611274451	0.0927602041202175	0.0676645947425994	0.271126257283707	0.0425022837154481	0.475728713716102	0.101898215817426	0.125354398615453	6.14659838178817e-15	0.212897354837349	0.1579210060148	0.214880907325584	0.3491106866571	0.0441718427921103	0.000749788070765053	0	0	0	0	2.99597074494959e-07	0.38280712672121	8.09552425096152e-10	0.0236971140006327	0.000874000623936569	0.107381499633116	0.169386800708796	0.114558895370619	0.156423788688436	0.109290846910662	0.124194239499705	396	0.7734375
0.102735193516267	0.0595878488490327	0.000123801160479064	0.0865980452510535	0.0716549465000359	0.265477853343406	0.0460495289752613	0.476246950352619	0.104905927543453	0.119125386674671	4.00184935694418e-15	0.212111129315128	0.15821155806874	0.214854212524424	0.348371106560864	0.0406133946100209	0.000634413935729199	0	0	0	0	2.32196386391834e-07	0.379651150889931	5.95654544207241e-10	0.02280133197039	0.000750066439537375	0.102934782646194	0.169520740494243	0.113768047168042	0.145764031902776	0.108083056049478	0.123593699926747	397	0.775390625
0.0991099266195177	0.0588776406980843	0.000103282278638897	0.0807447469165244	0.0759085648702843	0.259428181453823	0.0498144901882695	0.476470963888142	0.107830820504699	0.113031256447132	2.59220254688985e-15	0.211405579494284	0.15855750419452	0.214378369975331	0.348596494107461	0.0373129373757835	0.000538423917346254	0	0	0	0	1.81795004867261e-07	0.375987253084259	4.45170797531422e-10	0.0220130647065996	0.000645021097476761	0.0985016980182384	0.169875628585645	0.112930313382287	0.135642061041396	0.106923480169531	0.12302730822186	398	0.77734375
0.0955846408769167	0.058104430030703	8.56686523124228e-05	0.0751229775231571	0.0803374076740467	0.253105237317387	0.0537358084857647	0.476462386284597	0.110686633816176	0.107049668848953	1.57449810765013e-15	0.210767363921838	0.15897857957538	0.213578801204168	0.349497435830915	0.0341971120483518	0.000454652847339184	0	0	0	0	1.41010769076502e-07	0.371974722372925	3.28482513916634e-10	0.0213073953677027	0.000552131941473741	0.0940917628218823	0.170405676302061	0.112062552832392	0.125925201022123	0.105802279631261	0.122504547342017	399	0.779296875
0.0921724939074453	0.0572676485367036	7.06563916658652e-05	0.0697337447110803	0.084928866324713	0.246524189930918	0.0578096814616634	0.476212715775595	0.113469129077369	0.101187847204579	8.93224887993821e-16	0.210200509871271	0.159495528825408	0.212463161675067	0.351047601700793	0.0312619391690884	0.000381980114526853	0	0	0	0	1.08428335004173e-07	0.367631709585591	2.39633647941709e-10	0.0206859014851564	0.000470417459914391	0.0897126250414205	0.171116768439701	0.111167734893994	0.116616219639927	0.104720972663052	0.122025840268469	400	0.78125
0.088895530871141	0.0563630409992962	5.80570535325425e-05	0.0645915976736914	0.0896773399795776	0.239688098841559	0.06204025173208	0.475697960403863	0.116169168811629	0.0954611715247408	5.14739765962528e-16	0.209713752928363	0.160138475374553	0.211022774304689	0.35325295432368	0.0285132475942454	0.000319788752189977	0	0	0	0	8.29837707876271e-08	0.362960827078458	1.73889815005117e-10	0.0201552893793393	0.000399414407447639	0.0853750280291203	0.172026066125325	0.110247826111285	0.107741760155317	0.103683650187093	0.121590517414434	401	0.783203125
0.0858322463802	0.0553684492877541	4.80393082823228e-05	0.0597778866008999	0.0945974630647334	0.232556625100708	0.0664649666327434	0.474810200396784	0.118750079085252	0.0899316727622108	4.18856868381302e-16	0.209341661997317	0.161004752561118	0.20918066318487	0.356246786159227	0.0260013657355703	0.000269130592401887	0	0	0	0	6.44635145465648e-08	0.357908857803121	1.29028187124575e-10	0.0197487404396207	0.000340474101394773	0.0811121103148007	0.173209735634585	0.10930292902534	0.0994468557245974	0.102708391882869	0.121190771822287	402	0.78515625
0.0829413006562339	0.0543115113099506	3.9503913464271e-05	0.0551943218110627	0.0996119180964126	0.225247421814772	0.071014707384072	0.473647475131935	0.121241690625724	0.0845517552680459	2.27091073218753e-16	0.209054217560035	0.162065358490152	0.207080275438099	0.359734968706867	0.0236488453806665	0.000225268182391303	0	0	0	0	4.95753197273243e-08	0.352627627306807	9.44325291363874e-11	0.0194312351511042	0.000288793890466881	0.0769141469419159	0.174591125692372	0.108346073556565	0.0915590126734304	0.10177895348841	0.12083909124949	403	0.787109375
0.080233686026558	0.0531935488486105	3.2288445511439e-05	0.0508386795890123	0.104704396463722	0.217778807539313	0.0756811128830846	0.472205128630359	0.123641856829211	0.0793262416965812	4.20539024479166e-17	0.20885235195734	0.163339924977393	0.204738831695099	0.36367808731823	0.0214507987609278	0.000187539331448842	0	0	0	0	3.77733440578518e-08	0.347141253715425	6.82785175200248e-11	0.0192030363752132	0.00024373947520012	0.0727874438763831	0.176170360785023	0.107380457610416	0.0840746593367082	0.100896142333613	0.120536944968098	404	0.7890625
0.077720293483026	0.0520159509974733	2.62345255730429e-05	0.0467086337452457	0.109858467210653	0.210169175817323	0.0804556553214421	0.470478679031116	0.125948508378019	0.0742598604357605	0	0.208736873270956	0.164847996988446	0.202173857514965	0.368036311440239	0.0194023162648491	0.000155295656419027	0	0	0	0	2.85329986582365e-08	0.341474009942826	4.88319940039602e-11	0.0190643578765416	0.000204687574574726	0.0687382476068257	0.177947343736529	0.106409275119692	0.0769900206462829	0.100060736038887	0.120285784399111	405	0.791015625
0.0755197888753596	0.0507561305905832	2.15328059231502e-05	0.0429016217178999	0.115054759882458	0.20240432124902	0.0853614044965613	0.468327085110359	0.128113833096552	0.0694381696218045	0	0.208747390929368	0.166750617913664	0.199335450323778	0.372885366602662	0.0175598048473638	0.00012961513209623	0	0	0	0	2.19969101527932e-08	0.335610752366734	3.59851996685594e-11	0.0190566623864527	0.000172978306455449	0.0648187038485818	0.180009128227819	0.105438448419909	0.070478188644131	0.0992963925809476	0.120074725822232	406	0.79296875
0.0735482825703902	0.0494451533571235	1.75556972623442e-05	0.0393070075531609	0.120245336580318	0.194569559040993	0.090334738272778	0.465885335177287	0.130181776762046	0.064788415117748	0	0.208840575079032	0.168953568896763	0.196352412865183	0.377981848383236	0.0158477505609434	0.000107548853290086	0	0	0	0	1.67750221886704e-08	0.329662610955969	2.61273561708347e-11	0.0191367138055102	0.000145401542848956	0.0609967347612426	0.182256536629384	0.104473309160335	0.0643429866926114	0.0985807058372202	0.119916215420207	407	0.794921875
0.0718130182318331	0.0480860330294993	1.42205350739309e-05	0.035920350484743	0.125411345163383	0.186683575166819	0.0953628443740637	0.463155165227193	0.132152339022433	0.0603126270113261	0	0.209013610143808	0.171472049046381	0.193248120251335	0.383278054682585	0.0142610795810278	8.87257428380102e-05	0	0	0	0	1.26666062714362e-08	0.323655176824241	1.87256397256931e-11	0.0193033483416423	0.000121571262952783	0.057276622709203	0.18468322377159	0.10351648633625	0.0585764008097678	0.097913533347844	0.119810343914506	408	0.796875
0.0703210769695792	0.0466818319746688	1.14465164464611e-05	0.0327371558096162	0.130533888678195	0.178765005835653	0.100432772697003	0.460138584727305	0.134025591926207	0.0560127364710493	0	0.209263548087115	0.174321030939558	0.190046061266952	0.388726140621311	0.0127947254446713	7.27820794751046e-05	0	0	0	0	9.4771950607116e-09	0.317613986934042	1.32668228255043e-11	0.0195553506529445	0.000101108201927511	0.0536625694585574	0.187282617615021	0.102570575290424	0.053170308488526	0.097294696872557	0.119756753454054	409	0.798828125
0.06918715901015	0.0452226499863904	9.29927914237956e-06	0.029828838371805	0.135546742328941	0.17084620754566	0.105526474578311	0.456728194178018	0.135763101432111	0.0519640326179402	0	0.209611996208482	0.177669633362939	0.186767213781938	0.394265696809705	0.0114856623626853	6.01383437151294e-05	0	0	0	0	7.22284151764528e-09	0.31158814735258	9.65628503083801e-12	0.0199237868665864	8.45826304203111e-05	0.0502071736020489	0.190104782964122	0.101645907219843	0.0482505833400194	0.0967429337135351	0.119741852903099	410	0.80078125
0.068330206388407	0.0437298770659428	7.51753312610855e-06	0.027116067334108	0.140438510893612	0.162962330228075	0.1106077258516	0.453035980588357	0.137401343197945	0.0481042816083727	0	0.210024049801218	0.181414703181181	0.18348060733387	0.399774814374631	0.0102847827710164	4.94711672244256e-05	0	0	0	0	5.46304381025676e-09	0.305622210373399	6.95689717954493e-12	0.0203753739388511	7.04653046839427e-05	0.04687641208962	0.193073338177145	0.100741146908115	0.043676128588213	0.0962399116722905	0.119772687543357	411	0.802734375
0.0677377120086389	0.0422099583095801	6.03508847861587e-06	0.024581774275998	0.145194487873377	0.155129916561057	0.115659394448253	0.449088024368129	0.138947886187929	0.0444223958386979	0	0.210489311198093	0.185543526298139	0.180214361829652	0.405200434936145	0.00918081477189368	4.04455826159175e-05	0	0	0	0	4.08847477422121e-09	0.299738297282058	4.94317970394816e-12	0.0209026725017715	5.83702738095817e-05	0.0436656799814436	0.196166616736307	0.0998569966878285	0.0394163094912954	0.0957817142208203	0.119848251359082	412	0.8046875
0.0674118925051709	0.0406670643650273	4.81261400145194e-06	0.0222203341525461	0.149795473643745	0.147365355452803	0.120665287201707	0.444894281577513	0.140404697510421	0.0409176763439451	0	0.211001398546587	0.190063890110381	0.17699328409945	0.410493514657099	0.00816906536786588	3.28675446222242e-05	0	0	0	0	3.03022505740848e-09	0.293958951131726	3.4696597446999e-12	0.021503047611637	4.80792474735977e-05	0.0405769051121851	0.19937206505607	0.0989950020290388	0.0354607381538403	0.0953671895689517	0.119965338809527	413	0.806640625
0.0674489052120685	0.039102882255855	3.86868526070447e-06	0.0200797480638869	0.154144186226573	0.1397276123213	0.125571536101561	0.440394990708898	0.141745477450535	0.0376497522814038	0	0.21156083642107	0.195126862956042	0.173888359778509	0.415498505588055	0.00727183575021851	2.68782511623863e-05	0	0	0	0	2.28209832849167e-09	0.288369059361379	2.49289477949325e-12	0.0221955834741569	3.98050023386477e-05	0.0376562199919898	0.202698019905667	0.0981658201323884	0.0318927399145659	0.0950086496039825	0.120105620675193	414	0.80859375
0.0677839117344442	0.0375305958693046	3.10127578909886e-06	0.0181092279568493	0.158246123683315	0.132224738417926	0.130359240444437	0.435673801345715	0.142996450663787	0.0345732751563384	0	0.212142774245695	0.20064420927412	0.170928789817888	0.420167528402643	0.00646007866464689	2.19227611260665e-05	0	0	0	0	1.71225641914227e-09	0.282976566721613	1.78238064038683e-12	0.022957090778419	3.28697894987706e-05	0.0348758272016887	0.206091118070124	0.0973656289854299	0.0286220067158397	0.0946928959896892	0.120271392178821	415	0.810546875
0.0683824067370681	0.035956635850212	2.467657471065e-06	0.0162836859673482	0.162106273292217	0.12485825516653	0.135019697448399	0.4307745532052	0.144171091778977	0.0316649314792547	0	0.212734481093947	0.206568098809622	0.168126054609981	0.424482384360383	0.00571980413508013	1.77630375477925e-05	0	0	0	0	1.27022866299356e-09	0.277781759560257	1.25565298899246e-12	0.02377568333121	2.69775192278566e-05	0.0322209936314421	0.209523977197328	0.0965920382139754	0.0256039651907331	0.0944131326848298	0.120462279159381	416	0.8125
0.0692412422871865	0.0343855659035773	1.94955733741716e-06	0.0145972608674196	0.165707895257416	0.117640522697425	0.139535616351126	0.425714687975651	0.145272813415497	0.0289219572473094	0	0.213327336802254	0.212897541494876	0.165501420214887	0.4284003518286	0.00504701204645482	1.43005110309142e-05	0	0	0	0	9.32672101166569e-10	0.272801104421878	8.73276198828653e-13	0.0246474555742525	2.2009083203191e-05	0.0296915458443047	0.212979634358177	0.0958454793420537	0.0228277900745035	0.0941674164696656	0.120673287070677	417	0.814453125
0.0704283135980231	0.0328274241008059	1.55014044217301e-06	0.0130791442977407	0.168942997201581	0.110638159183949	0.143829836524272	0.420484829399381	0.146287531612933	0.0263867114230402	0	0.213903755572964	0.219745843272996	0.163147480273221	0.431723139220925	0.00445383971059541	1.15706089198995e-05	0	0	0	0	6.93776581638467e-10	0.268127640950659	6.18871115969953e-13	0.025579700808884	1.80279225086252e-05	0.0273232009289726	0.216429270866007	0.095134330648812	0.0203429959294518	0.0939615764963827	0.120883283188798	418	0.81640625
0.0719003811091272	0.0312910320157914	1.23239307360899e-06	0.0117013529838595	0.171813134455646	0.103853344598661	0.147885185449299	0.415146063131539	0.1472319611851	0.0240323785095011	0	0.214444931727311	0.227052593712018	0.161078806358272	0.434423652489326	0.0039251242500075	9.35821374966982e-06	0	0	0	0	5.16479011074124e-10	0.263761239823689	4.39153763858758e-13	0.0265569848019191	1.47578726858794e-05	0.0250988067107686	0.219832535457474	0.0944551816112639	0.0180997825727016	0.0937869940649901	0.1210906293095	419	0.818359375
0.0736044190497339	0.0297789580433945	9.71990085103384e-07	0.0104354560187216	0.174356443973578	0.0972643632523531	0.151716052716044	0.409743883302017	0.148122247609257	0.0218265748351062	0	0.214943929645464	0.234737108121748	0.159272512578372	0.436552598890379	0.00344679990108809	7.51537086899022e-06	0	2.01858731750083e-17	0	0	3.79851965538354e-10	0.259669210501646	3.06671354977071e-13	0.0275662147273297	1.20020562403412e-05	0.02299461083438	0.22317121565865	0.0938027655218457	0.0160484014700938	0.0936358085482852	0.121299509399036	420	0.8203125
0.0755320034361459	0.028295496322453	7.60826138545927e-07	0.00927601226274579	0.176561389017903	0.090878687287385	0.155306808168533	0.404300552691341	0.148962668336136	0.0197652394070044	0	0.21539165770991	0.242789144568497	0.157742190354895	0.438080255480948	0.00301568778344096	5.9943645731812e-06	1.00929365875077e-17	4.8782526839586e-17	0	0	2.76336425122834e-10	0.255860470792341	2.11208155342244e-13	0.0286025349378817	9.69875763112002e-06	0.0210088028034858	0.226426358484802	0.093176631507971	0.0141789155876403	0.093505598705545	0.121505474749648	421	0.822265625
0.0777191038174936	0.0268548650360768	5.98144858882256e-07	0.00823857371948077	0.178329819156305	0.0847558904100234	0.158574070971732	0.398846991987703	0.149749291667556	0.0178748377692521	0	0.215759997165619	0.251273995815926	0.15657404441629	0.438817131104548	0.0026374900518854	4.79700188255546e-06	7.31737902593898e-17	6.72862439166465e-18	0	0	2.02927259171449e-10	0.252415116180102	1.47643681792211e-13	0.0296634261396456	7.85758610056358e-06	0.0191655827898405	0.229544318743283	0.0925819342586499	0.012516831348928	0.0933968855162086	0.121689118068646	422	0.82421875
0.0801404132280242	0.0254663357601515	4.71676616537402e-07	0.00731130681344287	0.179642773247397	0.0789076191467817	0.16148571974734	0.39343721981167	0.15049255061158	0.0161450521877271	0	0.216028800170865	0.260157298193877	0.155788304035391	0.43871320734685	0.00230575169377413	3.84773000342757e-06	3.02788097624981e-17	0	0	0	1.49924322956347e-10	0.249344971314256	1.03896689231736e-13	0.0307368483652403	6.37742642204838e-06	0.0174593203584632	0.232480962114256	0.0920168857342573	0.0110407237853136	0.0933037586883242	0.121845199336486	423	0.826171875
0.0827336076106532	0.0241253519416836	3.68776406620551e-07	0.00646630183906073	0.180578757354824	0.0732865714626227	0.164091871102025	0.388096149533784	0.151207199304721	0.0145387173363954	0	0.216205344007707	0.269337916722495	0.155319699045164	0.437905999166166	0.00200799740000721	3.0629131586284e-06	0	0	0	0	1.09332631332227e-10	0.246582426188571	7.17860114786008e-14	0.0318127961691393	5.1398021432498e-06	0.0158600110394305	0.235244144950329	0.091474509507475	0.00970271260997388	0.0932195551964447	0.1219859401427	424	0.828125
0.0854857101687304	0.0228354714810789	2.86011003701326e-07	0.00569892986933009	0.181133458780111	0.0678953865605562	0.166381332524421	0.382846430703975	0.151897704686637	0.0130512515018728	0	0.216281938643903	0.278796929260067	0.155171502852741	0.436383135819644	0.00174185364999021	2.4205255524639e-06	4.20539024479428e-18	0	0	0	7.88125919745032e-11	0.24412887501949	4.88708400347294e-14	0.0328859683307814	4.11430901017883e-06	0.0143648124512253	0.237815813101388	0.0909538178501922	0.0084945030690097	0.0931417215749857	0.122109481625279	425	0.830078125
0.0884035116620368	0.0216110951658082	2.22232911108804e-07	0.00501583690442719	0.181234583844795	0.0627777463773187	0.16828192252166	0.377739245446578	0.152566776642361	0.0116964043967147	0	0.216229382057236	0.288551964489814	0.155402924977108	0.434003062861633	0.00150934717695894	1.91511776239204e-06	2.5232341468755e-17	0	0	0	5.71046619082033e-11	0.242039430567748	3.37104082022537e-14	0.0339475257389452	3.29572358337915e-06	0.0129874748030047	0.240134372610476	0.0904570032225369	0.00742640249132677	0.0930673815696627	0.122202313675041	426	0.83203125
0.0914676982588633	0.0204664183617036	1.73849466942688e-07	0.00441521508344149	0.180835265693659	0.0579625043815614	0.169734296018418	0.372840515462231	0.153222811558379	0.0104761906677857	0	0.216018850259202	0.298577571339998	0.15604733137291	0.430670943986093	0.00130887895453015	1.52366907467853e-06	9.25185853854098e-18	0	0	0	4.18803602908455e-11	0.240346090123777	2.36199948488993e-14	0.0349833491970128	2.65247302202078e-06	0.0117321587950076	0.242133755889322	0.0899836756010683	0.00649427999770018	0.0929907383678711	0.122255546804197	427	0.833984375
0.0946206775865105	0.0193877012535794	1.34754341024944e-07	0.0038722982264075	0.180052294164041	0.0533799171337292	0.170830707282258	0.368133029514413	0.15387514699011	0.00935295239226709	0	0.215677660274043	0.308773726569583	0.157002415545607	0.426606592366038	0.00113035198795782	1.2023629555526e-06	2.35501853708418e-17	0	0	0	3.02886024342271e-11	0.238952846283002	1.62109383156245e-14	0.0359911886748785	2.11869083436822e-06	0.0105661020304481	0.243862636017023	0.0895266154632138	0.00565664422994067	0.0929084986607829	0.122290143263381	428	0.8359375
0.0978463058906717	0.0183775412614899	1.03558752850839e-07	0.00338342526650277	0.178889319893375	0.0490285668339789	0.171566520584092	0.363634681229315	0.154527682813929	0.00832222617766457	0	0.215201016352008	0.319114309036759	0.158260448123446	0.421816060556013	0.000972093211107174	9.41500198419796e-07	4.54182146437525e-17	1.76626390281343e-17	0	0	2.16372828744996e-11	0.237854589290781	1.08599997681512e-14	0.0369659504620133	1.68012226104859e-06	0.00948603084997975	0.245306731493804	0.0890845743082591	0.00490709563134476	0.0928182631489798	0.122307401805753	429	0.837890625
0.101130730890804	0.0174474057036094	7.94913314154177e-08	0.00295009714912318	0.177307776519529	0.0449331990844251	0.171894034820724	0.359393494729116	0.155185634600605	0.00738884984000779	0	0.21456692624398	0.329579704897824	0.159844941083815	0.416224807370053	0.000834295221567715	7.36184725484393e-07	3.36431219583113e-18	9.12569683119967e-17	0	0	1.54590389311194e-11	0.237078180820802	7.07514854783826e-15	0.0378968618747439	1.33018434217086e-06	0.00849756205327471	0.246413754576331	0.0886575870229755	0.00424753318378333	0.0927158507854319	0.122301193940415	430	0.83984375
0.104443026169538	0.0166196837272817	6.17004395849718e-08	0.0025757170883836	0.175237250228651	0.0411405058306964	0.171723541623598	0.355500509646883	0.155858881712024	0.00656240043701037	0	0.213733865313581	0.340123149327093	0.161793547033885	0.409698627874851	0.000717650473695476	5.81048863966224e-07	0	2.94377317135362e-17	0	0	1.12577363256449e-11	0.236672250730467	5.08936327424735e-15	0.038762438884216	1.06176497510512e-06	0.00761153621158448	0.247082275225255	0.0882454546458233	0.00368258612492691	0.0925928867611662	0.122258528696803	431	0.841796875
0.107747148057326	0.0158707428413012	4.74197484183336e-08	0.0022400057856406	0.172820660748595	0.0375653629784751	0.171186553910982	0.351883779972904	0.156548358940159	0.00580817696116805	0	0.2127502663722	0.350674118469341	0.163985932650996	0.402512306358238	0.000614573598432784	4.5459015841781e-07	1.26161707343799e-17	0	0	0	8.07587078019131e-12	0.236525023984094	3.53757427391904e-15	0.0395722604014618	8.40643789803693e-07	0.00679577755219095	0.2474102056784	0.0878420257030331	0.0031791894620077	0.0924511271029574	0.122206603260264	432	0.84375
0.111025772874635	0.0152021909592305	3.61127870679593e-08	0.00194024892355874	0.170068853643672	0.0342034915697921	0.170285902195631	0.348551966504068	0.157256596261649	0.00512226210310178	0	0.211614982683473	0.361201560527988	0.16640474620075	0.394687960350956	0.000523947751977218	3.52733107335532e-07	5.13057609864741e-17	0	0	0	5.71794715952676e-12	0.236626300134745	2.27679827853043e-15	0.0403221466539893	6.60456467285643e-07	0.00604707076762552	0.247389372710112	0.0874458949035186	0.00273273616523692	0.0922885017731263	0.122148620933448	433	0.845703125
0.114256999899455	0.0146205669817573	2.73707044209495e-08	0.00167544432598624	0.166975417678554	0.0310622080785534	0.169004153652535	0.345531119807175	0.157987530814376	0.00450412152016772	0	0.21031805741644	0.371667239432877	0.169042172717975	0.38621528407877	0.000445232904813126	2.72456805168413e-07	1.3541356588232e-16	0	0	0	4.02582428672968e-12	0.236978318878847	1.28853157100423e-15	0.0410037552082734	5.1659688556796e-07	0.00536559606247185	0.246990221599935	0.0870558249811926	0.0023412978599922	0.0921013793442856	0.122084202591202	434	0.84765625
0.117379250752085	0.0141581386104902	2.10835811208604e-08	0.00145091574215538	0.16346161609266	0.0282015653554364	0.167229482009446	0.342936123522314	0.158753486515189	0.00396665242691943	0	0.208806426598088	0.381964597668818	0.171916754289518	0.376950682541549	0.00037989764535572	2.13369761571273e-07	5.80343853781245e-17	4.037174635001e-17	0	0	2.91196612277701e-12	0.237633133939241	9.05841058728216e-16	0.0415846050630251	4.09038999257553e-07	0.00476550922513414	0.246072385929532	0.0866699041203775	0.00201261035858263	0.0918764793967058	0.12199445155769	435	0.849609375
0.120394552343487	0.0137818079104224	1.60684788395906e-08	0.00125116127123487	0.159676332316179	0.0255298783151736	0.165119739922226	0.340643414370657	0.159546182994462	0.00348030287034702	0	0.207145281676922	0.392084380360995	0.174919517929752	0.367179585133267	0.000322600551548312	1.65522136537486e-07	1.42983268322907e-17	2.85966536645814e-17	0	0	2.07250714906281e-12	0.238479342447508	6.02211883054213e-16	0.0420885025075116	3.21049328406765e-07	0.00421780062332872	0.244781952746213	0.0862841803598831	0.00172214633415391	0.091621638854243	0.121908894257644	436	0.8515625
0.123286772774632	0.0134922553366802	1.21275335682934e-08	0.00107428479031255	0.155635516126315	0.0230413055978917	0.162684678706376	0.338649872103392	0.160366032210466	0.00304191160314659	0	0.205337016828947	0.401993560357053	0.178026667332575	0.356935087194657	0.000272634102931526	1.27279753332887e-07	0	0	0	0	1.4545881334443e-12	0.239503040723111	3.75961887884412e-16	0.0425128012588373	2.49920864032472e-07	0.00371963951623749	0.243118194943861	0.0858970416748254	0.00146679238703626	0.0913351831632964	0.121830121507117	437	0.853515625
0.126039856004841	0.0132901291586932	9.07097780222787e-09	0.000918417165576383	0.151355263435569	0.0207299669530387	0.15993427835148	0.336951941223244	0.16121336162261	0.00264834569801262	0	0.203384144869638	0.411659084732701	0.181214230285289	0.346250592384628	0.000229303521650901	9.70692159152341e-08	0	2.38581867050162e-30	0	0	1.00824903981332e-12	0.24069021044955	2.49800180540649e-16	0.0428549167095483	1.93040325474623e-07	0.00326821197307701	0.241080659868285	0.0855068673213054	0.0012434836385513	0.0910154521516272	0.121760410392314	438	0.85546875
0.128546312715742	0.0132175809325175	6.93584938556582e-09	0.000788876261499441	0.146770412475018	0.018662289724988	0.15675302379234	0.335668053054663	0.162099750821803	0.00231271084696528	0	0.20122830428027	0.420874851429375	0.184450346804951	0.335017627364664	0.000194083624691884	7.54421560710671e-08	0	4.20539024479279e-17	0	0	7.24700602558182e-13	0.242076330668981	6.05576195249845e-17	0.0430706465449682	1.51651142505652e-07	0.00287815738478995	0.238499056308791	0.0851074811006356	0.00105989315960876	0.0906425341109045	0.121670490446169	439	0.857421875
0.130858702529529	0.0132332988076901	5.24269380433827e-09	0.000674519218001627	0.142012053991703	0.0167485267153575	0.153304209276651	0.334644540068433	0.163010165461013	0.00201151792739783	0	0.198942667130972	0.429723573166545	0.187670879543176	0.323481361418639	0.00016342703288313	5.80380504211476e-08	0	2.69144975666646e-17	0	0	5.11857391488767e-13	0.243568086081506	0	0.0431978527491887	1.18015256187012e-07	0.00252517187308176	0.23555587735686	0.0846984214622456	0.000898954822736693	0.0902307995976707	0.121590194457181	440	0.859375
0.132964459668761	0.0133370806741891	3.92185496704420e-09	0.000574093815418346	0.137098362014828	0.0149824196978273	0.149602651457866	0.333866645592925	0.163942381910012	0.00174239424997428	0	0.196532327288247	0.438173746553493	0.190849956116418	0.311679368416931	0.000136907789218861	4.42316549952394e-08	0	2.27091073218844e-17	0	7.56970244062813e-18	3.56245336260733e-13	0.245149131318822	0	0.0432358092896969	9.1035535564431e-08	0.00220696977020678	0.232257901134579	0.0842777844640073	0.00075868551668967	0.0897789738643171	0.121519078307626	441	0.861328125
0.134851194937606	0.013528692525211	2.90592490642832e-09	0.000486366564548616	0.132047517652469	0.0133577174126255	0.145663286471185	0.33331925285556	0.164894077594021	0.00150299371105976	0	0.194002446159019	0.446194012062299	0.193961743187037	0.299649225066517	0.000114107465638761	3.34165896603667e-08	0	8.07434927000046e-17	0	2.69144975666682e-17	2.44894172281078e-13	0.24680306379668	0	0.0431838618761234	6.96463358037474e-08	0.00192128608005871	0.228612150713108	0.0838436554322491	0.000637134086607033	0.0892857963872906	0.121456049171185	442	0.86328125
0.136401173889485	0.0138430718999627	2.1964123230626e-09	0.000413846378392543	0.126848819541933	0.0119170957788397	0.141428079494759	0.333052103939487	0.1658654575159	0.00130020078911313	0	0.191318111085606	0.453531531075179	0.196914480681132	0.287391354227198	9.56583792054761e-05	2.56814395978082e-08	0	1.76626390281216e-17	0	5.88754634270721e-18	1.73591780680626e-13	0.248517579831545	0	0.0430047895624263	5.41072684014042e-08	0.00167624109527203	0.224497969676278	0.0833854578957135	0.00053775251113809	0.0887313619077953	0.121367113046912	443	0.865234375
0.137680156045376	0.0142479604005369	1.64689521111385e-09	0.000350866091509544	0.121575236618238	0.0106024188169495	0.137004333714485	0.332953433447037	0.166843610899313	0.00112105190162523	0	0.188530278925268	0.460299947458513	0.199698559868583	0.275036670446926	7.98733106347714e-05	1.95956686079647e-08	0	4.54182146437652e-17	0	0	1.21743524352583e-13	0.250243063052948	0	0.0427314896909089	4.17543332358918e-08	0.00145784563048936	0.220054500040734	0.0829050330263216	0.000452115417682105	0.0881289502600366	0.121272186512736	444	0.8671875
0.138695072741428	0.014737121903097	1.22121178321288e-09	0.000296008495599371	0.116250361153879	0.00940018146197788	0.132421578617378	0.332988047523405	0.167822777375446	0.000962353747520428	0	0.18565192539941	0.46650149127121	0.202297365341882	0.262630328801217	6.63270195057305e-05	1.48027487296424e-08	0	5.80343853781257e-17	0	0	8.40548169787575e-14	0.25195950379432	0	0.0423705048844597	3.19200823517206e-08	0.00126269253877986	0.215314309978229	0.0824012169783086	0.00037810514371123	0.0874802440704963	0.121171260814359	445	0.869140625
0.139439058927319	0.0153093992221687	8.96452731911942e-10	0.000248501433388646	0.110891511408395	0.00830458235097039	0.127697003705315	0.333132276952637	0.168797933528967	0.000822458848633999	0	0.182689597566161	0.472110258082422	0.204687895116189	0.250207746682586	5.47795044422734e-05	1.10791847026635e-08	0	0	0	1.68215609791802e-18	5.71134049145228e-14	0.253649427600723	0	0.0419231427235393	2.418947250585e-08	0.00108908661065218	0.210290600886375	0.0818718405993837	0.000314546126946232	0.0867843894680794	0.121059403430967	446	0.87109375
0.139804536588846	0.0159909645325908	6.69495915776709e-10	0.00020940591373062	0.105524401468162	0.0073406186668412	0.122819630494165	0.333368133552832	0.16975493376078	0.000704638298394741	0	0.17962876579501	0.47686291108018	0.206747809780797	0.237840043825219	4.54701230924891e-05	8.41611590519519e-09	0	0	0	2.27091073218808e-17	4.0018493569441e-14	0.255263960978577	0	0.041362896246732	1.85770678360537e-08	0.000941115991563608	0.204915872639087	0.0813029098882712	0.000262816498767702	0.086023062126212	0.120896240007657	447	0.873046875
0.13985052787915	0.0167591564443272	4.98056288130993e-10	0.000176042989388126	0.100183676762755	0.00647417958651366	0.117852385136926	0.333623822629773	0.170683480702484	0.000602290358845887	0	0.176500853200307	0.480863579736423	0.208493376253678	0.225585039501514	3.76499199037649e-05	6.37042420498368e-09	0	1.11863380511493e-16	0	2.77555756156289e-17	2.7909492898587e-14	0.25677945469253	0	0.0407142745705925	1.42184194973355e-08	0.000811380452509442	0.199284481843999	0.0806966178417158	0.000219049962753055	0.0852063780517672	0.120692713166728	448	0.875
0.139609298715365	0.0176023228310701	3.66138804460301e-10	0.000147215910222142	0.0948843432379819	0.00568889764518002	0.112825306564032	0.33386401649319	0.171578003655763	0.000512392178031638	0	0.173321137829807	0.48416932690035	0.209936831054094	0.213466748119837	3.09913082320029e-05	4.77048286059052e-09	0	1.29526019539588e-16	0	1.8503717077084e-17	1.91883546089375e-14	0.258185416152017	0	0.0399900070854726	1.07734665633072e-08	0.000696448402385141	0.193444024931008	0.0800542145123728	0.000181537150560006	0.0843396165529027	0.120452656779674	449	0.876953125
0.139080431557863	0.0185182729009593	2.66294506647626e-10	0.000122465382606244	0.0896405062013916	0.00497989424831864	0.107755020729384	0.334061474220578	0.172431320083155	0.000433853824658387	0	0.170096292506667	0.486763215208406	0.211062032359376	0.201513571105101	2.53630761650465e-05	3.53750934858133e-09	0	0	0	0	1.30577367100796e-14	0.259464896683539	0	0.03919304183411	8.08777905001628e-09	0.000595131224299052	0.187411596418389	0.0793735282715512	0.000149606317010523	0.0834223842015041	0.120168840730531	450	0.87890625
0.138181299309768	0.0195235287229971	1.96409836206499e-10	0.000102171081780566	0.0844950927334676	0.0043602411511653	0.102661438662682	0.334148609225653	0.173216150217253	0.00036802660846964	0	0.166826274870606	0.488406364267063	0.211746583709834	0.18982740942157	2.0838597060248e-05	2.65493438008594e-09	0	0	0	0	8.9995351238551e-15	0.26054724507385	0	0.0383085129090681	6.13749599627621e-09	0.000509236043529911	0.181166180853985	0.078639021698985	0.000123712070890058	0.0824392648739509	0.119797906709269	451	0.880859375
0.136952282178611	0.0206037718461673	1.44998133028986e-10	8.51734887492836e-05	0.0794653009997519	0.00381226256087374	0.0975807803011441	0.334075758989066	0.173921113222248	0.000311862490374233	1.68215609791719e-17	0.163529267625924	0.489160777731849	0.212005397082891	0.178436017930814	1.71115695331842e-05	1.99392332358902e-09	0	0	0	0	6.20295061106825e-15	0.261415026958224	1.00929365875031e-16	0.037352386107927	4.65989061395054e-09	0.00043523406141772	0.174767330334405	0.0778511318163577	0.000102227049554187	0.08139600737149	0.119341402978656	452	0.8828125
0.135449499218645	0.021743542143709	1.05689664091228e-10	7.06024494899317e-05	0.0745474364141286	0.00331994984243299	0.0925301668022688	0.333832512207747	0.17454729634077	0.000262939239106225	1.76626390281252e-17	0.16021735177407	0.489150267660871	0.211891443403405	0.167322093855505	1.39624763398321e-05	1.48036685435308e-09	0	0	0	0	4.21632425942856e-15	0.262080444236033	1.16068770756255e-16	0.036340595442035	3.50008377079295e-09	0.000370229101859365	0.168262420467068	0.077015423109216	8.39600108486224e-05	0.0803017380427231	0.11881249073013	453	0.884765625
0.133678739238971	0.0229395161965071	7.61675074863641e-11	5.81980506363457e-05	0.0697510371129824	0.00287951665278796	0.0875233546390869	0.333393777472759	0.175086490602148	0.000220575297765367	0	0.15689638988652	0.488369495067129	0.211397996597667	0.156504355726952	1.13229025249222e-05	1.08770591439489e-09	0	0	0	0	2.88321555182954e-15	0.262529016583318	2.94377317135463e-17	0.0352771333747932	2.60317450339824e-09	0.000313436534307646	0.161669677407741	0.076130164117104	6.85463173254323e-05	0.0791566247848692	0.11820414336165	454	0.88671875
0.131589087989071	0.0241986217289605	5.54525962185649e-11	4.80549957303415e-05	0.0651201445538937	0.0024967635326133	0.082593995225182	0.332670382313678	0.175503492893639	0.000185205021062697	0	0.153574353165096	0.486631675915991	0.210426977303823	0.146082624261359	9.20518038594196e-06	8.06134725471146e-10	0	0	0	0	2.1682992102148e-15	0.262685014994572	3.99512073255277e-17	0.0341571814511567	1.95108688128327e-09	0.000265499100856187	0.155000857303957	0.0751808312993312	5.60797762904472e-05	0.0779492016939775	0.117476436488098	455	0.888671875
0.1292003060688	0.0255117745383517	4.06340390628059e-11	3.97273110593031e-05	0.0606712933113407	0.0021641158069658	0.0777694992195282	0.331610814774014	0.175779216635043	0.000155599731475191	0	0.150263512186249	0.483939132318756	0.208974519142242	0.136088605477828	7.49669902202267e-06	6.00829716787268e-10	0	2.6493958542195e-17	0	0	1.41805759054386e-15	0.262519294710515	1.51394048812484e-17	0.032990665534706	1.46981158557284e-09	0.000224964129983127	0.148297496690965	0.0741643312752292	4.5948329119839e-05	0.0766806105334157	0.116620172897117	456	0.890625
0.126583735862296	0.0268625488720035	2.93717432530579e-11	3.26435140143563e-05	0.0563777990454231	0.00186781874647954	0.0730448021216399	0.330250939219508	0.175929117186244	0.000130020440495237	0	0.146968720272232	0.480481116095066	0.20713458771942	0.126455789360627	6.0639595310847e-06	4.42323748335697e-10	0	2.52323414687507e-17	0	0	9.78173770938666e-16	0.262077350785359	0	0.0317926920989978	1.09452336840361e-09	0.000189651403246545	0.141590991060975	0.0730920187804564	3.74017096574946e-05	0.0753635269939964	0.115662290031459	457	0.892578125
0.123750024188745	0.0282465168028656	2.09764932696477e-11	2.66635440477248e-05	0.0522443592053061	0.00160513192774627	0.0684294038582052	0.328572900829037	0.175945498535614	0.000108063366073205	0	0.143694575666893	0.476265020017889	0.204910479710993	0.117192805030909	4.87292710883074e-06	3.2205521835218e-10	0	0	0	0	7.97341990412585e-16	0.261349230297173	1.26161707343823e-17	0.0305675735486663	8.06573847274055e-10	0.000159071625706161	0.134898049752788	0.0719631053538277	3.0251668135721e-05	0.0739987866335779	0.114598122480269	458	0.89453125
0.120678433474155	0.0296623601508376	1.50655018763239e-11	2.17828104456855e-05	0.0483055403662901	0.00137790719421801	0.0639564627470787	0.32649461176096	0.1757930202722	8.97844286876339e-05	0	0.140451636139589	0.47117151043818	0.202241741494682	0.108376285387008	3.91841681056753e-06	2.35577739134249e-10	0	0	0	0	4.8193772205317e-16	0.260270042533892	7.56970244062652e-17	0.0293172770775397	5.96773950963081e-10	0.000133347640282021	0.128246685876011	0.0707666265397792	2.44785306547314e-05	0.0725794484708906	0.113397393905065	459	0.896484375
0.117375095861267	0.03110135102349	1.09605287808747e-11	1.78597272583916e-05	0.0445871753310973	0.00118405618742132	0.0596581721808603	0.323943632382398	0.175437883642882	7.47937203028514e-05	0	0.13725276583128	0.465145079536238	0.199102544991622	0.100061414671738	3.16524094300561e-06	1.74288148728026e-10	0	0	0	0	3.70074341541708e-16	0.258786966643167	2.77555756156206e-17	0.028049618976266	4.46164503490683e-10	0.00011202479600818	0.12167841929438	0.0694953103181715	1.98889672745611e-05	0.0711029073318493	0.112039733243875	460	0.8984375
0.113912947292321	0.0325502408968128	7.85803913521366e-12	1.45477218815688e-05	0.0410411530917812	0.00101283575803198	0.0555039438217581	0.32101222506136	0.174916550505569	6.19440819721685e-05	0	0.134093520860847	0.458424183184952	0.195615895281927	0.092136650947708	2.53822817206258e-06	1.27248233835438e-10	0	0	0	0	3.68392185443808e-16	0.256983744154969	0	0.0267748955603706	3.29447987409035e-10	9.35988542251371e-05	0.115196247104386	0.0681665213888047	1.60466831789972e-05	0.0695843410315194	0.110566714134274	461	0.900390625
0.110305375101009	0.0340037535720153	5.56202811081094e-12	1.17748762669728e-05	0.0376679470015127	0.000862384281317119	0.051498664555953	0.317693078590267	0.174223449175206	5.10084861568834e-05	0	0.130977230875063	0.451028187629468	0.191793757641754	0.0846019288191282	2.02121991120643e-06	9.18195368222855e-11	0	0	0	0	3.7596188788442e-16	0.254856654803975	0	0.0254970537990153	2.40572932786905e-10	7.77808730117905e-05	0.108813334541767	0.0667807941842138	1.28591642152563e-05	0.0680253013176394	0.108977145554858	462	0.90234375
0.106553803143806	0.0354551290878515	3.93834796424776e-12	9.51386721409292e-06	0.0344879835864515	0.000732717351568061	0.0476658733622866	0.313932255359819	0.173331168885224	4.19224878929285e-05	0	0.127913325449299	0.442905747227712	0.187614118448095	0.0775019173772923	1.6069633618355e-06	6.62510374843127e-11	0	0	0	0	2.07746278092718e-16	0.252363508806971	0	0.0242210258996166	1.75616138634619e-10	6.45069086287586e-05	0.102558726811784	0.0653323687486301	1.02873359236058e-05	0.0664232502451745	0.107253907841254	463	0.904296875
0.102663325082727	0.0368898588812867	2.84550834073855e-12	7.73701002923912e-06	0.0315393522604427	0.000624258514398373	0.0440495985181817	0.309630714350262	0.172186927191439	3.46308434403094e-05	0	0.124920132293707	0.433964803483465	0.183039795720871	0.0709202030529061	1.28769134249717e-06	4.8666386577198e-11	0	0	0	0	2.13633824435449e-16	0.24942536637351	0	0.0229564590121887	1.30334568053934e-10	5.3734571837194e-05	0.0964882052820197	0.0638109906468525	8.2900003823396e-06	0.0647738556987712	0.105367866435305	464	0.90625
0.0986933458803165	0.0383029686291925	2.02380031924767e-12	6.24788096648614e-06	0.0287584304740921	0.000529245679008893	0.0405962240772137	0.304931729244996	0.170851273090112	2.8428727064216e-05	0	0.12198344275371	0.424463439799103	0.178201544244525	0.0647131874656048	1.02377523428735e-06	3.52438280579929e-11	0	0	0	0	2.22044604925031e-16	0.246160913014374	0	0.0217059129913815	9.54452754205294e-11	4.44988432650292e-05	0.090569968010346	0.062238379663916	6.63011036830265e-06	0.0630928944829168	0.103371599971727	465	0.908203125
0.0946576212710092	0.0396888557404412	1.41989786931504e-12	5.01127602986476e-06	0.0261426213278043	0.000446486788762451	0.0373065397887372	0.299839427793153	0.169322051319181	2.31948437596905e-05	0	0.119105582055665	0.414430349450507	0.173117132874649	0.0588745583758881	8.0789271500878e-07	2.52062714135475e-11	0	0	0	0	1.74944234183345e-16	0.242573485670356	0	0.0204724617887635	6.90727121963795e-11	3.66378601229161e-05	0.0848125327979696	0.0606164945696183	5.26435900624698e-06	0.0613825705979946	0.101267414802298	466	0.91015625
0.0905684182148664	0.0410393233712701	9.90401363614411e-13	4.00294234387249e-06	0.0236983697602594	0.000375349209197903	0.0341907909304172	0.294336470293081	0.167585660203999	1.8850421535787e-05	0	0.116292673141144	0.403868668942028	0.16779335339316	0.0534181298413486	6.34788475648596e-07	1.7928128678593e-11	0	0	0	0	6.72862439165721e-18	0.238648609079568	0	0.0192606413925453	4.9717929268504e-11	3.00506645688923e-05	0.0792349712882104	0.0589448574822003	4.16212480204353e-06	0.059643799585122	0.0990511412276174	467	0.912109375
0.0864434073755584	0.0423277808339386	7.1096663909674e-13	3.22927140997878e-06	0.0214736565154179	0.000317083446628092	0.0313054733144944	0.288308224271497	0.165571453674131	1.54433351205509e-05	0	0.113571738501126	0.39268574959723	0.16220135852136	0.0484498777034562	5.04667680587226e-07	1.30796989400938e-11	0	0	0	0	2.01858731750056e-17	0.23429000527256	0	0.0180847225086386	3.66383691062873e-11	2.48238221566573e-05	0.073914853673756	0.0572134815042361	3.32706134589032e-06	0.057873539830739	0.096690822847186	468	0.9140625
0.0823156337443467	0.0435627149577524	5.01787164008597e-13	2.58545836886746e-06	0.0193973532973464	0.000266448214648702	0.0285806914852886	0.281928368979003	0.163361751329205	1.25669315865914e-05	0	0.110919138624434	0.381121348901441	0.156454472149015	0.0438112180066504	3.97837703107675e-07	9.39735242484178e-12	0	0	0	0	2.77555756156289e-17	0.229638777234602	0	0.0169382857131047	2.66142301799574e-11	2.03766854101109e-05	0.0687860930005238	0.0554448601268828	2.6379577010781e-06	0.0560855240223842	0.0942426549958204	469	0.916015625
0.078197126400912	0.044738929314631	3.48996925634815e-13	2.05507091842007e-06	0.0174651031662887	0.000222721895512937	0.0260142009202035	0.275210962122051	0.160958459933611	1.01595749850901e-05	0	0.108336486081919	0.369209408175757	0.150572665236312	0.039492316922269	3.11131433699252e-07	6.6624298670584e-12	0	0	0	0	6.812732196564e-17	0.224704910804325	0	0.0158232766344979	1.90903547179074e-11	1.6623128593523e-05	0.0638524271757108	0.0536421379420391	2.07549595549462e-06	0.0542824119051343	0.0917116694557253	470	0.91796875
0.0740998289232505	0.0458512528857	2.3953061756287e-13	1.62217939070338e-06	0.0156725035225685	0.000185197224396496	0.0236036654148329	0.268170379316602	0.158363633886872	8.16129495057032e-06	0	0.10582537097774	0.356983993707796	0.144575937538401	0.0354832503974336	2.41489015562196e-07	4.66796046261194e-12	0	0	0	0	1.94289029309398e-16	0.219498613542963	0	0.0147415992092041	1.35398914302694e-11	1.34791891626959e-05	0.059117428472739	0.0518084961559601	1.62098701439458e-06	0.0524668758778147	0.0891031066282187	471	0.919921875
0.0700643595500093	0.0468561247927259	1.70814540962965e-13	1.29836477118267e-06	0.0140722363022677	0.000155140505997621	0.0214140589501273	0.26070142132774	0.155496478203241	6.63198839676517e-06	0	0.103423347128256	0.344393965648933	0.138465476044738	0.0319006907569963	1.90509105874537e-07	3.38331887758404e-12	0	0	0	0	1.52235126861476e-16	0.213925082227124	0	0.0137131889668348	9.91080786462351e-12	1.10433800199464e-05	0.054680575056925	0.0499389798641255	1.2855746663724e-06	0.0506407191718822	0.0863907462947817	472	0.921875
0.0660898198097763	0.0477794993025204	1.19628213059455e-13	1.03072847664718e-06	0.0125935512621507	0.000129222371636464	0.0193678951171505	0.252977023864244	0.152452867417031	5.35015466938151e-06	0	0.101097797939508	0.33162179386507	0.132314420904585	0.0285877114981247	1.48925806960872e-07	2.41208231839323e-12	0	0	0	0	1.38777878078145e-16	0.20812756881913	5.00441439130341e-17	0.0127232004544199	7.14254076758914e-12	8.98617203171907e-06	0.0504480327943975	0.048051991319229	1.01064553850977e-06	0.0488126307791724	0.083625084549529	473	0.923828125
0.0621850905140251	0.0486173858779523	8.25122798369692e-14	8.11955642640318e-07	0.0112314954910121	0.000107028993322422	0.0174611403385493	0.245017847505473	0.14923860777133	4.28598650469387e-06	0	0.0988497457109018	0.318701964946654	0.126141473449483	0.025533357685193	1.15431763877201e-07	1.69544176677822e-12	0	0	0	0	1.00929365875007e-16	0.202121055912197	8.95748122140737e-17	0.0117724482162385	5.07862438971839e-12	7.26399792721529e-06	0.046419420159649	0.0461513385397475	7.87986461033627e-07	0.0469854222158962	0.0808126958915105	474	0.92578125
0.0583589217824353	0.0493658543662147	5.61461651582205e-14	6.34922997618762e-07	0.009981116870622	8.81544751077429e-05	0.0156897253257898	0.236844690127729	0.14585962628807	3.41039075684686e-06	0	0.0966801899755887	0.30566887607389	0.119965221043885	0.0227266797292944	8.87564807491932e-08	1.17688098323924e-12	0	0	0	0	5.04646829375765e-18	0.195920647071554	6.72862439166733e-17	0.0108617101771395	3.56844772586231e-12	5.83428016206522e-06	0.0425942341957844	0.0442408377166586	6.09609569297288e-07	0.0451619021061511	0.0779602760940283	475	0.927734375
0.0546629990810788	0.0499794340645324	3.94087119839462e-14	5.02786548529862e-07	0.00887598718606388	7.31059501817135e-05	0.0140984480769417	0.228424397198428	0.142265397040725	2.74233516668559e-06	0	0.094623504340633	0.292560425755323	0.113828665185709	0.0202422878394024	6.9259059037535e-08	8.42152946704979e-13	0	0	0	0	1.31208175637534e-16	0.189486838710595	1.47188658567663e-17	0.0100086799501654	2.57957123675057e-12	4.73045280117345e-06	0.0390525383511377	0.0423261757552666	4.78224503991023e-07	0.0433505802515908	0.0750636337598605	476	0.9296875
0.051077757380298	0.0504861643695728	2.73947531326249e-14	3.95816815546005e-07	0.00787006701426016	6.036316328436e-05	0.012633139599953	0.219864121704913	0.138525454605697	2.19343509673267e-06	0	0.0926526543588696	0.279460351770686	0.107754714005846	0.0179782014256218	5.36955821927122e-08	5.95914731701683e-13	0	0	0	0	2.27091073218789e-16	0.18291173052945	0	0.00919929157672401	1.84480965857078e-12	3.81616979223821e-06	0.0357185837671884	0.0404161630668971	3.72810463818271e-07	0.0415538530089826	0.0721513891755425	477	0.931640625
0.0476029237110997	0.0508895546451218	1.87652923503118e-14	3.09037897437395e-07	0.00695260169669203	4.95415508713639e-05	0.0112816008590082	0.21119723114312	0.13465755273804	1.74131939976038e-06	0	0.0907632475638894	0.26640243976169	0.101756517824436	0.0159106552372735	4.12520703194502e-08	4.15318453029336e-13	0	0	0	0	2.01858731750021e-16	0.1762224878243	0	0.00843101448462864	1.30053123152882e-12	3.05688762498066e-06	0.0325771977452508	0.0385147858974032	2.88081210003169e-07	0.0397738263087588	0.0692328160635837	478	0.93359375
0.0442435222428117	0.0511875757224703	1.26573835587754e-14	2.39406101285112e-07	0.00611891597882972	4.04198004502889e-05	0.0100391454512245	0.202446739848698	0.130670535418516	1.37252678043018e-06	0	0.08895555930574	0.253417078537392	0.0958486871438686	0.0140293725513833	3.14240710565526e-08	2.8555104408968e-13	0	0	0	0	3.44842000073052e-17	0.169436541502012	0	0.00770369881886333	9.05517243679377e-13	2.43203249904299e-06	0.0296249573431978	0.036625835442757	2.20775551408713e-07	0.0380130960424807	0.066314847860496	479	0.935546875
0.0410495375857276	0.0513396851826695	8.85150538723841e-15	1.87501371570496e-07	0.00538837990341452	3.31738623568343e-05	0.00893366093925753	0.193634900355206	0.126543497981303	1.09175406813219e-06	0	0.087258553422635	0.240594948497406	0.0900932590499979	0.0123776838239649	2.42452845350903e-08	2.01611454803627e-13	0	0	0	0	1.18592004903149e-16	0.162559437827989	0	0.00703103405345716	6.45897476917131e-13	1.95085052371763e-06	0.0269196814989569	0.0347620183814476	1.71250966786058e-07	0.0362840959322954	0.0634085685723751	480	0.9375
0.037998436142725	0.0513696461744877	6.05239764030482e-15	1.46397689952205e-07	0.0047340014853081	2.7155782284475e-05	0.00793149695079975	0.184819833025284	0.122321677381304	8.65894347736991e-07	0	0.0856524232493649	0.22796381482054	0.0844883604673292	0.0108957687033171	1.86448596940398e-08	1.4145082411773e-13	0	0	0	0	5.88754634270831e-17	0.15564400939792	0	0.00640234842313321	4.58493512516512e-13	1.5604593997234e-06	0.0244088629778815	0.032926352954488	1.32407042697855e-07	0.0345862303913371	0.0605281228444106	481	0.939453125
0.0350774612271945	0.0512902812822495	4.02455846426606e-15	1.13296789931251e-07	0.00414284526808209	2.20861193686857e-05	0.0070162271228928	0.176028319411999	0.118027573743782	6.81277306171128e-07	0	0.0841268500076298	0.215533028329917	0.0790302558435511	0.00955494365106462	1.41990245764812e-08	9.76811224499336e-14	0	0	0	0	1.85037170770899e-17	0.148715260902455	0	0.00581211721780385	3.20484379775119e-13	1.23876595244559e-06	0.0220659679483508	0.0311198564938812	1.01412342662363e-07	0.0329188407840686	0.0576797887199845	482	0.94140625
0.0322881453569561	0.0511018059420931	2.64687262007212e-15	8.69557478597909e-08	0.00361098104031332	1.78500876310621e-05	0.00618336592409403	0.167281604315329	0.113671494430172	5.31959571271493e-07	0	0.082681089963126	0.20332579560772	0.0737282603458932	0.00834656692857503	1.07162409804488e-08	6.66739390970313e-14	0	0	0	0	5.04646829375006e-17	0.141790143521233	0	0.0052595588870614	2.20962137476012e-13	9.76291132454988e-07	0.0198859297633044	0.0293456895838941	7.69947408683255e-08	0.031283998820504	0.0548697456256746	483	0.943359375
0.029670944368867	0.0507735456966784	1.80579457111368e-15	6.73290372495238e-08	0.00314831553452068	1.44944076955809e-05	0.00544834615518533	0.158634063362075	0.109256207607968	4.18420567756876e-07	0	0.0813366062014033	0.191450986764904	0.0686446540845564	0.00729302268664592	8.17167783019524e-09	4.6361904214685e-14	0	0	0	0	8.41078048957866e-18	0.134903017745763	0	0.0047539830506001	1.55505238315821e-13	7.74502018017719e-07	0.0179060265569362	0.0276193355972424	5.90296099282081e-08	0.0296951625758052	0.0521167911524531	484	0.9453125
0.0272100826625131	0.0503213619289898	1.23386149782198e-15	5.21453482464484e-08	0.00274089596533603	1.17641613148609e-05	0.00479301789552744	0.15011894207762	0.104810311339764	3.29117038593543e-07	0	0.0800810614981093	0.179919747012597	0.0637737411238619	0.006363357778035	6.23424214272372e-09	3.22402037726737e-14	0	0	0	0	5.04646829375157e-17	0.128085278629852	0	0.00428890736573303	1.09494063647553e-13	6.1434578651283e-07	0.0160958915803026	0.0259423185705617	4.5273523346932e-08	0.02815192422354	0.0494287621551003	485	0.947265625
0.0248809378393423	0.0497666471415512	8.09958161146953e-16	4.00043383167145e-08	0.0023762343972179	9.48218807813876e-06	0.00420019477179944	0.141739494396648	0.100352134224732	2.56658841639313e-07	0	0.0788986653495624	0.168701530011955	0.0590898383012654	0.00552972230087232	4.70675684790823e-09	2.2027834102221e-14	0	0	0	0	7.3173790259383e-17	0.12134600861471	0	0.00385681599451918	7.58433719867767e-14	4.83363809296425e-07	0.0144226232986419	0.0243102879609164	3.4373832686794e-08	0.0266493811966496	0.0468046085563782	486	0.94921875
0.0226823125322078	0.0491117882895747	4.93712814738589e-16	3.04208922614684e-08	0.00205131086270107	7.5918034549745e-06	0.00366606883687105	0.133512230974609	0.095891847585852	1.98541162624883e-07	0	0.0777873856383643	0.157810794863583	0.0545968902076624	0.00478544876532747	3.51967789004936e-09	1.48315703153328e-14	0	0	0	0	4.87825268395857e-17	0.114699274493601	0	0.0034566026348976	5.1870965435364e-14	3.77389933395387e-07	0.0128806407485111	0.0227253653879018	2.58563503806355e-08	0.0251888729784401	0.044249126443553	487	0.951171875
0.0206420698273778	0.0483381145153696	2.83443302498961e-16	2.32768406653792e-08	0.00177037868963965	6.09699388217752e-06	0.00319791654725559	0.12550057550875	0.0914468104570783	1.54363190948373e-07	0	0.0767598950418285	0.147347534840092	0.0503452575676946	0.00414029895897634	2.6513987041251e-09	1.00374254362693e-14	0	0	0	0	6.72862439166017e-18	0.108190719962102	0	0.00309373670528092	3.6058698114944e-14	2.95976773553765e-07	0.0114908681629085	0.0212020507502704	1.95844450791241e-08	0.02378242734604	0.0417821181993719	488	0.953125
0.0187550602482194	0.0474533813518655	1.7914962442814e-16	1.78851827842773e-08	0.00152744128517641	4.90710002568553e-06	0.00278783559541327	0.11773599643085	0.0870393557043905	1.2043355770228e-07	0	0.075809862929668	0.137335100907626	0.0463385071876947	0.00358099212368227	2.00709532832176e-09	7.04486973807568e-15	0	0	0	0	0	0.101848338467813	0	0.00276548595534737	2.51919697224024e-14	2.3284970343287e-07	0.0102404382579984	0.0197439169031569	1.49026896479781e-08	0.022432233617573	0.0394118039691537	489	0.955078125
0.016988178801021	0.0464842867331085	1.05975834168759e-16	1.36032084367895e-08	0.00131194601321176	3.92012105807075e-06	0.00242027951023018	0.110187922242568	0.0826753404101638	9.30994689648805e-08	0	0.0749180038120398	0.127698084634884	0.0425301988372026	0.00308381719091605	1.50244182667456e-09	4.77816439613279e-15	0	0	0	0	0	0.0956556611992091	0	0.00246355109870876	1.72900414524383e-14	1.81595999185798e-07	0.00909504456031305	0.0183402054025878	1.12178269417667e-08	0.021128558052873	0.037127739266132	490	0.95703125
0.0153384897167628	0.0454349118319403	4.71003707416672e-17	1.02499519175319e-08	0.00112174176207831	3.10938657650586e-06	0.00209229930064201	0.102866602197289	0.0783634041338397	7.13530533244246e-08	0	0.0740809595849741	0.118442264188951	0.0389197817631605	0.00264399259845476	1.11329580907624e-09	3.053954395768e-15	0	0	0	0	2.10269512239765e-17	0.08962233601582	0	0.00218675640902417	1.16926670366198e-14	1.40468372578416e-07	0.00804941950780749	0.0169918538996682	8.36095014855231e-09	0.0198719384614209	0.0349330498800694	491	0.958984375
0.0138217884106885	0.0442977965489289	5.04646829374529e-18	7.74672638663273e-09	0.000958098392849359	2.46885205211607e-06	0.00180644908156514	0.0958266640637868	0.0741258236437049	5.48121729797143e-08	0	0.0733028586216651	0.109642134041013	0.0355404456490217	0.00226453234411749	8.28070871973092e-10	2.08671463946579e-15	0	0	0	0	1.26161707343781e-16	0.0837905340584777	0	0.00193770075366806	7.84473496263499e-15	1.08865482997061e-07	0.00711304228807399	0.0157098397736577	6.25352949221899e-09	0.0186713451676421	0.0328437167696882	492	0.9609375
0.0124430171656774	0.0430754852590872	0	5.90643981871822e-09	0.000819288802570521	1.97067459891299e-06	0.00156071213681516	0.0891139130695884	0.0699885751787509	4.24252802333476e-08	0	0.0725800796497509	0.10134846691582	0.0324099244312801	0.00194169107833172	6.22115303716671e-10	1.30451205393446e-15	0	0	0	0	4.62592926927009e-17	0.0781984213943607	0	0.00171635834685391	5.45859653774006e-15	8.4959104214759e-08	0.00628475856393724	0.0145017927294496	4.72225259821397e-09	0.0175328198010691	0.0308720059119794	493	0.962890625
0.0111651803868691	0.0417949583895139	0	4.45435548547144e-09	0.000697228263361119	1.56048122622359e-06	0.00134242071151206	0.0826620670010274	0.0659393668111116	3.25140436838591e-08	0	0.0718935194732556	0.0934459119911029	0.0294667905009021	0.00165713795017284	4.6179759931865e-10	8.06593848951127e-16	0	0	0	0	0	0.0728005172533633	0	0.00151471114438668	3.6956969471233e-15	6.56841209520769e-08	0.00553274059236242	0.0133510040539283	3.52465026525454e-09	0.0164421740547689	0.0289984812581929	494	0.96484375
0.00998456185963078	0.0404612309404341	0	3.32595996198707e-09	0.000590484383961984	1.2263102300569e-06	0.00114946032807507	0.0764750227374432	0.0619843699521094	2.4691243426118e-08	0	0.0712388201336899	0.0859329288323282	0.0267073869556655	0.00140766048358539	3.39106139633142e-10	5.27355936696925e-16	0	0	0	0	0	0.0676015662766934	1.1354553660944e-17	0.00133168757204615	2.3970724395315e-15	5.03411246854922e-08	0.00485251919036677	0.0122573287619106	2.60323382295084e-09	0.0153992112006281	0.0272244563175658	495	0.966796875
0.00890746426360138	0.0390749751082658	0	2.48162059083982e-09	0.000498995772849737	9.62263708372408e-07	0.000982037705236951	0.0705883711421427	0.0581426986130648	1.87315450137359e-08	0	0.0706136675933562	0.0788523008639057	0.0241479782191904	0.00119320142637534	2.48908067557831e-10	2.96059473233335e-16	0	0	0	0	0	0.0626307475052148	5.86651939148602e-17	0.00116803799361801	1.51394048812506e-15	3.85373835990815e-08	0.00424657171512269	0.0112271442173674	1.92166929591219e-09	0.0144091738774716	0.025559442972098	496	0.96875
0.00794594018786006	0.0376383211070668	0	1.87790331096835e-09	0.000422962422599741	7.61894463622473e-07	0.000840946538067858	0.0650689909559691	0.0544509105083167	1.43863889311521e-08	0	0.0700125207483197	0.0722846321708648	0.0218190556907725	0.0010143485039109	1.85632340307403e-10	1.61486985400009e-16	0	0	0	0	0	0.0579430640230151	1.892425610156e-17	0.00102529697020725	9.9835964411363e-16	2.98391375320618e-08	0.00372016813497565	0.0102724474740009	1.44037237944947e-09	0.0134820138353282	0.0240196693924513	497	0.970703125
0.00706350893633199	0.03617301615682	0	1.4044452873401e-09	0.000356666086873075	5.98074680567917e-07	0.000716695683751407	0.0598206435142588	0.0508766527679342	1.09320979238797e-08	0	0.0694213142147671	0.0660866358535714	0.0196521198941711	0.000858000690360195	1.36663367491313e-10	7.31737902593798e-17	0	0	0	0	0	0.0534668483337244	0	0.000896459129962394	6.28285302571938e-16	2.28724731528417e-08	0.00324633185029227	0.00937223237256099	1.06618595265635e-09	0.0126002586657309	0.0225791629319834	498	0.97265625
0.00625642604910927	0.0346841544243523	0	1.03927252998741e-09	0.000299210228783778	4.6568887452643e-07	0.000607868991238804	0.0548418909127033	0.0474232616911401	8.22663123902212e-09	0	0.0688353755685083	0.0602515683875285	0.0176418820081658	0.000722125658815371	9.94605870727242e-11	2.18680292729169e-17	0	0	0	0	0	0.0492023981714778	2.94377317135599e-18	0.000780647303662427	3.81008356178162e-16	1.7370180467391e-08	0.00282157742027269	0.00852554176528488	7.8041778426832e-10	0.0117631473928627	0.0212371463589071	499	0.974609375
0.0055247367508709	0.0331763212511454	0	7.65115149687946e-10	0.000250098892397132	3.60969339925409e-07	0.000513760507269807	0.0501465031569329	0.044101532824183	6.16019265732504e-09	0	0.068249520872916	0.054792488445216	0.0157912482587994	0.000605622483942241	7.20011340111827e-11	8.41078048955958e-19	0	0	0	0	0	0.0451621782222507	1.34572487833365e-17	0.000677613716740198	2.54846648834396e-16	1.3127920178544e-08	0.00244477558506781	0.00773434131105446	5.68246426344406e-10	0.0109723707980534	0.0199959741870316	500	0.9765625
0.00488393954179242	0.031656294709303	0	5.74774803509866e-10	0.000210159750842805	2.8355072438519e-07	0.000436109245068738	0.0458206223394137	0.0409613259728565	4.69569051571413e-09	0	0.067651613086426	0.049812940175457	0.0141385444633126	0.000510498393173771	5.33183976767671e-11	1.00929365875028e-17	0	0	0	0	0	0.0414177755171446	3.78485122031168e-18	0.000589507275450225	2.90171926890671e-16	1.00873354164589e-08	0.00212365103651992	0.00701396342124501	4.22880417551898e-10	0.0102409081437577	0.0188723748036559	501	0.978515625
0.00430137725856975	0.0301359528905507	0	4.26354061483323e-10	0.000175618869887468	2.20679679469538e-07	0.000368297867956238	0.0417488740197238	0.0379521561505642	3.53852318490262e-09	0	0.067037422260434	0.0451569574438059	0.0126159478191967	0.000428005463250902	3.89374551120377e-11	7.14916341614592e-18	0	0	0	0	0	0.0378789220861971	0	0.000510692795838156	1.5728159515521e-16	7.66730241922997e-09	0.00183700390313612	0.00634138362844267	3.10486490053619e-10	0.0095496281706279	0.017837684895503	502	0.98046875
0.00377375560154736	0.0286197158258243	0	3.12703983918918e-10	0.000145946841517848	1.70269939180106e-07	0.000309435432396136	0.0379261178567286	0.0350746890110233	2.63895240844759e-09	0	0.066402859036532	0.0408148916603742	0.0112177825591302	0.000356928795100487	2.80887451345376e-11	0	0	0	0	0	0	0.0345425556061011	0	0.000440511192290053	0	5.77039279153911e-09	0.00158230470954313	0.00571517184329033	2.25260597212315e-10	0.00889742817389123	0.0168887082456386	503	0.982421875
0.00329780069248549	0.0271119709309204	0	2.27009022690784e-10	0.000120625334817961	1.30311291951508e-07	0.000258647406777231	0.0343471054529878	0.0323295005208249	1.94939242525996e-09	0	0.0657438674873008	0.0367770203847377	0.00993837312529535	0.000296078277371165	2.00411631734445e-11	0	0	0	0	0	0	0.0314055113651978	0	0.000378311094258251	3.57872800575213e-30	4.30321611677425e-09	0.00135705659255508	0.00513388570725448	1.61682056631911e-10	0.00828319637818057	0.0160217641637978	504	0.984375
0.00288930157682982	0.0256279432338521	0	1.69341137072489e-10	0.000100500891874126	1.01575878407915e-07	0.000217667633323846	0.0311097707294681	0.0297783631786937	1.47515929353953e-09	0	0.0650387754810827	0.0331582231942567	0.00881808578990558	0.000247497488681385	1.47403949315916e-11	0	0	0	0	0	0	0.0285506303743001	0	0.000326225626251671	2.10269512239634e-17	3.2821076454279e-09	0.00116895332415451	0.00461444560252666	1.19495810552987e-10	0.00772154969206412	0.0152494047186277	505	0.986328125
0.00252128910562151	0.0241669491207374	0	1.24609834235631e-10	8.32332735575497e-05	7.83887318305506e-08	0.000182169785719583	0.0280922209427131	0.0273575733450336	1.10256667600606e-09	0	0.0642963160409785	0.0298046768258779	0.00779575385435656	0.000205691822402476	1.06799636474595e-11	0	0	0	2.23411356754616e-17	0	0	0.0258789623764922	0	0.000280035391207441	1.34572487833335e-17	2.47416080384303e-09	0.00100240524243854	0.00413410287708036	8.70417635274441e-11	0.00719338207306692	0.014545046820499	506	0.98828125
0.00219113974907449	0.0227322277972274	0	9.05950567090195e-11	6.85267806074262e-05	5.99384673056134e-08	0.000151625321338365	0.0252873671976899	0.0250656746310883	8.14994291750413e-10	0	0.0635138545081741	0.0267058531293603	0.0068661726945686	0.000169973369280245	7.63744875423524e-12	0	0	0	3.15404268359379e-17	0	0	0.0233854225064582	0	0.000239280309288826	0	1.84548210551738e-09	0.000855691300016301	0.00369127331413624	6.26000640213653e-11	0.0066974715122695	0.0139036166474552	507	0.990234375
0.00189625536043472	0.0213269699306865	0	6.51551859603111e-11	5.60916163318015e-05	4.54378456661521e-08	0.000125515338446692	0.0226880889345213	0.0229011520158753	5.96379783940825e-10	0	0.062688824583895	0.0238512312164848	0.00602416730296349	0.000139667660640269	5.39864954087872e-12	0	0	0	0	0	0	0.0210648848117682	0	0.000203506517746386	0	1.36328220934342e-09	0.000727114827992219	0.00328437344727453	4.45135199744075e-11	0.00623259636925454	0.0133197539995225	508	0.9921875
0.0016451456213949	0.0199703409096149	0	4.80209542164416e-11	4.6254215163913e-05	3.5022183225875e-08	0.000104557032404998	0.0203605278915136	0.0209114748324943	4.46006446421566e-10	0	0.0617986297625866	0.0213151052063521	0.00529340468854635	0.000115580555256657	3.92194778337112e-12	0	0	0	0	0	0	0.0189748953819443	0	0.000173750858998898	0	1.0277506068412e-09	0.000620375372227131	0.00292423873304756	3.24978369130845e-11	0.0058084772547309	0.012795407315853	509	0.994140625
0.00142252827988332	0.0186548950849321	7.56970244062688e-18	3.50608986288128e-11	3.7969271653945e-05	2.68043417108524e-08	8.67281015976336e-05	0.018221722203363	0.0190480672945487	3.3069733315374e-10	0	0.060856852514068	0.0189973221371889	0.00463679873814078	9.52277884644471e-05	2.81987059965024e-12	0	0	0	0	0	0	0.0170464140864445	0	0.000147803483000079	0	7.68509039234465e-10	0.000527408781668831	0.00259607990818412	2.34893241221354e-11	0.00541252818793522	0.0123147843858332	510	0.99609375
0.00122465379007596	0.0173804657607442	9.67239756302118e-18	2.52709435868878e-11	3.09720382087991e-05	2.03132537827476e-08	7.15174478618664e-05	0.0162528170015581	0.0173008022832338	2.42312049213528e-10	0	0.0598656314301012	0.0168746917169362	0.0040454356874704	7.79806774288265e-05	1.99930223891566e-12	0	0	0	0	0	0	0.015263984021708	0	0.00012511305586813	0	5.68201760053548e-10	0.000446201982310371	0.00229645147337425	1.67487900652946e-11	0.00504189131782223	0.0118714454951237	511	0.998046875
0.0010496188164121	0.0161488647693029	0	1.80067291044239e-11	2.51087411698353e-05	1.52542471062069e-08	5.86335504674662e-05	0.0144463018705724	0.0156668141828129	1.75663267181476e-10	0	0.0588244719483444	0.0149373491735563	0.00351507568096921	6.34760112685359e-05	1.40012875031327e-12	0	0	0	0	0	8.41078048960097e-19	0.0136217619962225	1.26161707344015e-18	0.000105383189224108	0	4.15817354454547e-10	0.000375667440314342	0.00202386501807118	1.17998943949255e-11	0.00469541360885476	0.0114604135828278	512	1
